# Supplementary material for: ChromTag: an interactive R-shiny platform for analysis and visualization of CUT&Tag and ChIP-seq peak profiling data
Source: Front Bioinform. 2026 Jun 25;6:1805772. doi: 10.3389/fbinf.2026.1805772 (PMC13346215; doi:10.3389/fbinf.2026.1805772)
Supplement: Supplementary file 1 [file DataSheet3.zip]

Archive with 2 entries (2 files):
- Supplementary_Table_3_Peak_Annotation_Results.csv
- __MACOSX/._Supplementary_Table_3_Peak_Annotation_Results.csv
