# Supplementary material for: ChromTag: an interactive R-shiny platform for analysis and visualization of CUT&Tag and ChIP-seq peak profiling data
Source: Front Bioinform. 2026 Jun 25;6:1805772. doi: 10.3389/fbinf.2026.1805772 (PMC13346215; doi:10.3389/fbinf.2026.1805772)
Supplement: Supplementary file 1 [file DataSheet3.zip › Supplementary_Table_3_Peak_Annotation_Results.csv]

seqnames	start	end	width	strand	A549_0h_rep1	A549_0h_rep2	A549_0h_rep3	A549_4h_rep1	A549_4h_rep2	A549_4h_rep3	A549_0h_rep1_norm	A549_0h_rep2_norm	A549_0h_rep3_norm	A549_4h_rep1_norm	A549_4h_rep2_norm	A549_4h_rep3_norm	average expression	log2FoldChange	log2 FC Std. Error	Wald Statistic	pvalue	padj	annotation	geneStart	geneEnd	geneLength	geneStrand	geneId	transcriptId	distanceToTSS	ENSEMBL	SYMBOL	GENENAME
chr1	629727	630151	425	*	31	12	5	19	18	23	24.2365640992429	11.6620113542017	4.30951297457088	18.0385141864553	28.3955286185214	21.6717095215433	18.0523067924226	0.740585103615435	0.65737983570031	1.12657106804392	0.25992387728204	0.74823706951714	Promoter (<=1kb)	627377	631150	3774	2	101928626	ENST00000452176.2	999	ENSG00000293331	LOC101928626	uncharacterized LOC101928626
chr1	633792	634272	481	*	44	24	10	17	48	25	34.4002845279577	23.3240227084033	8.61902594914175	16.13972321946	75.7214096493903	23.5562060016775	30.2934453426718	0.768351485203655	0.627758968859895	1.2239593909731	0.220967547174328	0.714396332148431	Promoter (<=1kb)	594191	633129	38939	2	105378947	ENST00000440196.3	-663	NA	LOC105378947	proline-rich extensin-like protein EPR1
chr1	778021	778694	674	*	46	54	59	69	26	64	35.963933824683	52.4790510939075	50.8522530999363	65.5082883613376	41.0157635600864	60.3038873642945	51.0205295507076	0.276973402009659	0.373713787328012	0.74113776746095	0.45860991211579	0.875040867367813	Promoter (<=1kb)	725885	778663	52779	2	100288069	ENST00000506640.3	0	NA	LOC100288069	uncharacterized LOC100288069
chr1	778877	779438	562	*	69	53	57	66	37	70	53.9459007370246	51.5072168143907	49.128447910108	62.6601019108447	58.3685866047383	65.9573768046971	56.9279384636339	0.277801712732427	0.332162440528641	0.836342941996398	0.40296200176614	0.846902435617317	Promoter (<=1kb)	778930	784655	5726	1	105378580	ENST00000589899.5	0	ENSG00000237491	LINC01409	long intergenic non-protein coding RNA 1409
chr1	779666	779906	241	*	20	18	22	23	12	29	15.6364929672535	17.4930170313025	18.9618570881119	21.8360961204459	18.9303524123476	27.3251989619459	20.0305024302345	0.39803961397267	0.531763953780927	0.74852688141523	0.454142417027755	0.873174199002086	Promoter (<=1kb)	778972	808378	29407	1	105378580	ENST00000443772.2	694	ENSG00000237491	LINC01409	long intergenic non-protein coding RNA 1409
chr1	826707	827761	1055	*	97	90	94	88	47	100	75.8369908911794	87.4650851565124	81.0188439219325	83.5468025477929	74.1438802816946	94.2248240067101	82.7060711343037	0.0519770823527157	0.291728539448593	0.178169343496387	0.858589984834733	0.978956774738585	Promoter (<=1kb)	826832	854396	27565	1	643837	ENST00000623808.4	0	ENSG00000228794	LINC01128	long intergenic non-protein coding RNA 1128
chr1	870010	870297	288	*	9	17	4	12	6	12	7.03642183526407	16.5211827517857	3.4476103796567	11.3927458019718	9.46517620617379	11.3069788808052	9.86168597594287	0.27160704252018	0.803564154196773	0.338002934926426	0.735360976061628	0.956406201945435	Promoter (<=1kb)	868240	870201	1962	2	284593	ENST00000432963.1	0	ENSG00000230368	FAM41C	family with sequence similarity 41 member C
chr1	904028	905405	1378	*	205	231	182	178	107	185	160.274052914348	224.493718568382	156.86627227438	168.992396062581	168.795642343432	174.315924412414	175.623001095923	-0.0781268279672726	0.241973514129649	-0.322873469223629	0.746791069607006	0.957843654524313	Promoter (<=1kb)	904834	914971	10138	1	284600	ENST00000715285.1	0	NA	LOC284600	uncharacterized LOC284600
chr1	906957	907195	239	*	28	31	38	18	13	24	21.8910901541549	30.126862665021	32.7522986067387	17.0891187029576	20.5078817800432	22.6139577616104	24.1635349450876	-0.492392206113416	0.49799510946724	-0.988749079564621	0.322785923384976	0.797723933159142	Promoter (2-3kb)	904834	915976	11143	1	284600	ENST00000607769.1	2123	NA	LOC284600	uncharacterized LOC284600
chr1	910946	911195	250	*	18	17	15	13	6	21	14.0728436705281	16.5211827517857	12.9285389237126	12.3421412854694	9.46517620617379	19.7872130414091	14.1861826465131	-0.0418130531068264	0.637445514092522	-0.065594709167186	0.94770050151614	0.992258833281898	Promoter (<=1kb)	911435	914948	3514	1	284600	ENST00000715286.1	-240	NA	LOC284600	uncharacterized LOC284600
chr1	923904	925654	1751	*	312	427	462	316	146	324	243.929290289154	414.973237353676	398.198998850349	300.008972785256	230.319287683562	305.288429781741	315.453036123956	-0.33361177180321	0.245651084805917	-1.3580716407859	0.174440952863002	0.6627042645538	Promoter (<=1kb)	923923	944574	20652	1	148398	ENST00000616016.5	0	ENSG00000187634	SAMD11	sterile alpha motif domain containing 11
chr1	939906	940118	213	*	43	73	102	40	13	53	33.618459879595	70.9439024047268	87.9140646812459	37.9758193399059	20.5078817800432	49.9391567235563	50.1498808015122	-0.803330793439654	0.452599764957639	-1.77492534384069	0.0759102149696206	0.494916969539782	Promoter (<=1kb)	940346	942173	1828	1	148398	ENST00000478729.1	-228	ENSG00000187634	SAMD11	sterile alpha motif domain containing 11
chr1	940480	941653	1174	*	351	417	506	354	147	356	274.420451575299	405.254894558508	436.122713026573	336.086001158167	231.896817051258	335.440373463888	336.536875138949	-0.298309026458488	0.241132237166394	-1.23711798125374	0.216043285119588	0.709708009153261	Promoter (<=1kb)	941076	942994	1919	1	148398	ENST00000474461.1	0	ENSG00000187634	SAMD11	sterile alpha motif domain containing 11
chr1	942131	943176	1046	*	321	383	501	348	143	321	250.965712124419	372.212529054936	431.813200052002	330.389628257181	225.586699580475	302.461685061539	318.904909021759	-0.291660639289631	0.248096728993103	-1.17559244119555	0.239757777521665	0.733376619452282	Promoter (<=1kb)	942166	942892	727	1	148398	ENST00000464948.1	0	ENSG00000187634	SAMD11	sterile alpha motif domain containing 11
chr1	943698	944152	455	*	115	129	203	100	47	95	89.9098345617076	125.366622057668	174.966226767578	94.9395483497646	74.1438802816946	89.5135828063746	108.139949137464	-0.586023417122506	0.310872994669958	-1.88508949690102	0.0594177558280522	0.450625557735488	Promoter (1-2kb)	945319	945562	244	2	26155	ENST00000496938.1	1410	ENSG00000188976	NOC2L	NOC2 like nucleolar associated transcriptional repressor
chr1	958582	959280	699	*	137	130	113	121	54	147	107.109976825686	126.338456337185	97.3949932253018	114.876853503215	85.1865858555641	138.510491289864	111.569559506136	0.0453931557959322	0.284528873610085	0.15953795908298	0.87324505425584	0.981256976226055	Promoter (<=1kb)	944203	959256	15054	2	26155	ENST00000327044.7	0	ENSG00000188976	NOC2L	NOC2 like nucleolar associated transcriptional repressor
chr1	959969	960448	480	*	44	70	37	36	18	24	34.4002845279577	68.0283995661763	31.8903960118245	34.1782374059153	28.3955286185214	22.6139577616104	36.5844673153343	-0.651424517107122	0.46085480301036	-1.41351356837758	0.157504774732627	0.641331340801633	Promoter (<=1kb)	960584	965719	5136	1	339451	ENST00000338591.8	-136	ENSG00000187961	KLHL17	kelch like family member 17
chr1	960566	961263	698	*	81	133	103	116	61	112	63.3277965173766	129.253959175735	88.7759672761601	110.129876085727	96.2292914294335	105.531802887515	98.8747822286579	0.156397284151358	0.316103798982498	0.494765594892511	0.620765593006204	0.931132514634383	Promoter (<=1kb)	960584	965719	5136	1	339451	ENST00000338591.8	0	ENSG00000187961	KLHL17	kelch like family member 17
chr1	965982	967479	1498	*	240	247	280	181	122	245	187.637915607042	240.043067040651	241.332726575969	171.840582513074	192.458582858867	230.85081881644	210.693948902007	-0.166389539312615	0.232033006918837	-0.717094268277171	0.473315932166542	0.881143666236883	Promoter (<=1kb)	966482	975865	9384	1	84069	ENST00000379410.8	0	ENSG00000187583	PLEKHN1	pleckstrin homology domain containing N1
chr1	975949	976673	725	*	53	65	94	50	33	37	41.4367063632218	63.1692281685923	81.0188439219325	47.4697741748823	52.0584691339558	34.8631848824827	53.3360344408446	-0.473163742133994	0.387328101491232	-1.22160963873339	0.221855281884067	0.714897291139104	Promoter (<=1kb)	975205	976641	1437	2	84808	ENST00000479361.1	0	ENSG00000187642	PERM1	PPARGC1 and ESRR induced regulator, muscle 1
chr1	984281	984585	305	*	9	18	14	15	11	12	7.03642183526407	17.4930170313025	12.0666363287985	14.2409322524647	17.3528230446519	11.3069788808052	13.2494682288811	0.226018968603276	0.671150186774179	0.336763623190831	0.736295097364799	0.956406201945435	Promoter (2-3kb)	976121	982117	5997	2	84808	ENST00000694917.1	-2164	ENSG00000187642	PERM1	PPARGC1 and ESRR induced regulator, muscle 1
chr1	999049	999424	376	*	35	62	44	49	27	37	27.3638626926936	60.2537253300419	37.9237141762237	46.5203786913847	42.593292927782	34.8631848824827	41.5863597834348	-0.0129045518161786	0.425372089719151	-0.0303370910505641	0.975798215796036	0.99651720322627	Promoter (<=1kb)	998970	999981	1012	2	57801	ENST00000484667.2	557	ENSG00000188290	HES4	hes family bHLH transcription factor 4
chr1	999660	1000105	446	*	72	80	84	65	47	69	56.2913746821126	77.7467423613444	72.3998179727907	61.710706427347	74.1438802816946	65.01512856463	67.8846083816532	-0.0427613724024594	0.320745429070987	-0.133318727335614	0.893941317532912	0.983960094660091	Promoter (<=1kb)	998964	1000097	1134	2	57801	ENST00000304952.11	0	ENSG00000188290	HES4	hes family bHLH transcription factor 4
chr1	1000143	1001941	1799	*	394	429	428	324	196	371	308.038911454894	416.916905912709	368.894310623267	307.604136653238	309.195756068344	349.574097064894	343.370686296224	-0.17624020374194	0.203070306875579	-0.867877763389217	0.385461253340898	0.837066897568841	Promoter (<=1kb)	998962	1000172	1211	2	57801	ENST00000428771.6	0	ENSG00000188290	HES4	hes family bHLH transcription factor 4
chr1	1012755	1013865	1111	*	82	90	85	80	38	69	64.1096211657393	87.4650851565124	73.2617205677049	75.9516386798117	59.946115972434	65.01512856463	70.9582183511387	-0.153562440488806	0.316557635169264	-0.485101047733994	0.627604668890444	0.932798340126924	Promoter (<=1kb)	1013497	1014540	1044	1	9636	ENST00000649529.1	0	ENSG00000187608	ISG15	ISG15 ubiquitin like modifier
chr1	1019577	1020010	434	*	95	73	130	95	59	114	74.2733415944541	70.9439024047268	112.047337338843	90.1925709322764	93.0742326940422	107.41629936765	91.324614055332	0.177355018206507	0.303544324383811	0.584280462388926	0.559031634696789	0.914179637253902	Promoter (<=1kb)	1020120	1056116	35997	1	375790	ENST00000379370.7	-110	ENSG00000188157	AGRN	agrin
chr1	1020099	1021843	1745	*	400	523	608	503	205	526	312.72985934507	508.269328187289	524.036777707819	477.545928199316	323.393520377604	495.622574275295	440.266331348732	-0.0480378430950249	0.246475139674254	-0.194899344244261	0.845471747566062	0.976779506845403	Promoter (<=1kb)	1020120	1056116	35997	1	375790	ENST00000379370.7	0	ENSG00000188157	AGRN	agrin
chr1	1024896	1025455	560	*	105	100	111	101	54	172	82.0915880780808	97.1834279516805	95.6711880354735	95.8889438332623	85.1865858555641	162.066697291541	103.0147385076	0.330189663409953	0.312161069492086	1.05775413938452	0.290167545782217	0.773426303498283	Intron (ENST00000379370.7/375790, intron 2 of 35)	1020123	1056118	35996	1	375790	ENST00000620552.4	4773	ENSG00000188157	AGRN	agrin
chr1	1059079	1060108	1030	*	76	113	101	96	66	109	59.4186732755633	109.817273585399	87.0521620863317	91.1419664157741	104.116938267912	102.705058167314	92.3753452997156	0.219936902451306	0.310348330266008	0.70867757613773	0.47852458328692	0.883275946619097	Promoter (<=1kb)	1059687	1066449	6763	1	100288175	ENST00000688131.1	0	ENSG00000291156	LOC100288175	uncharacterized LOC100288175
chr1	1063719	1064320	602	*	42	94	63	52	21	45	32.8366352312323	91.3524222745797	54.299863479593	49.3685651418776	33.1281167216082	42.4011708030195	50.5644622753184	-0.498911163183198	0.430093949942331	-1.16000507156656	0.246046741257069	0.738994822493603	Promoter (<=1kb)	1064495	1066274	1780	1	100288175	ENST00000433695.1	-175	ENSG00000291156	LOC100288175	uncharacterized LOC100288175
chr1	1064459	1064821	363	*	31	64	22	24	16	21	24.2365640992429	62.1973938890755	18.9618570881119	22.7854916039435	25.2404698831301	19.7872130414091	28.8681649341522	-0.635401376924313	0.541218023174089	-1.17402109633723	0.240386575699849	0.733899974501735	Promoter (<=1kb)	1064495	1066274	1780	1	100288175	ENST00000433695.1	0	ENSG00000291156	LOC100288175	uncharacterized LOC100288175
chr1	1069084	1069814	731	*	49	55	71	59	34	43	38.3094077697711	53.4508853734243	61.1950842389065	56.0143335263611	53.6359985016514	40.5166743228853	50.5203972888333	-0.0282220371974399	0.373408605484608	-0.0755795040149475	0.939753643242457	0.991328904000265	Exon (ENST00000412397.2/100288175, exon 10 of 10)	1070967	1074306	3340	2	401934	ENST00000453464.3	4492	ENSG00000237330	RNF223	ring finger protein 223
chr1	1079325	1080699	1375	*	254	265	326	285	156	275	198.583460684119	257.536084071953	280.980245942021	270.577712796829	246.094581360518	259.118266018453	252.148391812316	0.0765815885256997	0.218666595919937	0.350220792542724	0.726173003511739	0.95435688962077	Distal Intergenic	1082146	1084072	1927	2	54991	ENST00000464905.1	3373	ENSG00000131591	C1orf159	chromosome 1 open reading frame 159
chr1	1115297	1116221	925	*	68	69	68	61	41	74	53.1640760886619	67.0565652866595	58.6093764541639	57.9131244933564	64.6787040755209	69.7263697649655	61.8580360272213	0.106850158224484	0.326926987569606	0.326831868542925	0.743795054325158	0.957412405821859	Promoter (<=1kb)	1081818	1116081	34264	2	54991	ENST00000379339.5	0	ENSG00000131591	C1orf159	chromosome 1 open reading frame 159
chr1	1116454	1116946	493	*	35	39	18	32	20	35	27.3638626926936	37.9015369011554	15.5142467084552	30.3806554719247	31.5505873539126	32.9786884023485	29.2815962550817	0.237356126916109	0.481989180108256	0.492451151834567	0.622400446091605	0.931474607385604	Promoter (<=1kb)	1087190	1116361	29172	2	54991	ENST00000475119.5	-93	ENSG00000131591	C1orf159	chromosome 1 open reading frame 159
chr1	1157503	1158695	1193	*	183	163	192	126	86	153	143.073910650369	158.408987561239	165.485298223522	119.623830920703	135.667525621824	144.163980730266	144.403922284654	-0.225538592285001	0.240999426028847	-0.935847010100364	0.349351963379577	0.816558629139007	Distal Intergenic	1167104	1167198	95	1	406984	ENST00000384997.3	-8409	ENSG00000207730	MIR200B	microRNA 200b
chr1	1164816	1165667	852	*	36	54	43	27	10	28	28.1456873410563	52.4790510939075	37.0618115813095	25.6336780544365	15.7752936769563	26.3829507218788	30.9130787449241	-0.769373430885687	0.473572708168329	-1.62461522299595	0.104244571416702	0.560198142459466	Promoter (1-2kb)	1167104	1167198	95	1	406984	ENST00000384997.3	-1437	ENSG00000207730	MIR200B	microRNA 200b
chr1	1201177	1201756	580	*	32	28	10	41	20	22	25.0183887476056	27.2113598264705	8.61902594914175	38.9252148234035	31.5505873539126	20.7294612814762	25.3423396636684	0.583927184583726	0.552223473705936	1.05741101635001	0.290324045980582	0.773442679557697	Distal Intergenic	1203844	1205680	1837	2	8784	ENST00000486728.5	3924	ENSG00000186891	TNFRSF18	TNF receptor superfamily member 18
chr1	1230997	1232012	1016	*	265	232	295	208	111	245	207.183531816109	225.465552847899	254.261265499682	197.47426056751	175.105759814215	230.85081881644	215.056864893642	-0.18141878319247	0.223523682034052	-0.81163115040684	0.417003311416066	0.85499790633464	Promoter (<=1kb)	1216931	1232001	15071	2	51150	ENST00000360001.12	0	ENSG00000078808	SDF4	stromal cell derived factor 4
chr1	1232207	1232812	606	*	68	119	155	107	73	142	53.1640760886619	115.6482792625	133.594902211697	101.585316734248	115.159643841781	133.799250089528	108.825244704736	0.216710067483881	0.341126578728421	0.63527758022165	0.5252473931047	0.902891635935113	Promoter (<=1kb)	1232237	1235041	2805	1	126792	ENST00000379198.5	0	ENSG00000176022	B3GALT6	beta-1,3-galactosyltransferase 6
chr1	1250775	1251054	280	*	3	6	8	7	3	15	2.34547394508802	5.83100567710083	6.8952207593134	6.64576838448353	4.73258810308689	14.1337236010065	6.76396341167986	0.792594952888487	0.94138084982383	0.841949305678795	0.399816329967664	0.84539477334741	Exon (ENST00000565563.1/ENST00000565563.1, exon 1 of 1)	1242453	1246722	4270	2	388581	ENST00000330388.2	-4053	ENSG00000184163	C1QTNF12	C1q and TNF related 12
chr1	1272923	1274672	1750	*	330	342	302	326	175	347	258.002133959683	332.367323594747	260.294583664081	309.502927620233	276.067639346735	326.960139303284	293.865791248127	0.105562959048922	0.208469074456536	0.506372272837669	0.612595335479962	0.928910853731604	Promoter (<=1kb)	1253909	1273853	19945	2	118424	ENST00000450390.6	0	ENSG00000160087	UBE2J2	ubiquitin conjugating enzyme E2 J2
chr1	1304881	1306050	1170	*	147	181	177	130	72	138	114.928223309313	175.902004592542	152.556759299809	123.421412854694	113.582114474085	130.03025712926	135.070128609951	-0.266711585077103	0.263366190695705	-1.01270244435158	0.311202309972564	0.788878477621492	Promoter (<=1kb)	1292390	1305929	13540	2	116983	ENST00000492936.5	0	ENSG00000131584	ACAP3	ArfGAP with coiled-coil, ankyrin repeat and PH domains 3
chr1	1307366	1307925	560	*	72	73	102	67	24	94	56.2913746821126	70.9439024047268	87.9140646812459	63.6094973943423	37.8607048246951	88.5713345663075	67.5318130922384	-0.159870094637135	0.371391773683464	-0.43046213181176	0.666859507351481	0.941816506113946	Promoter (<=1kb)	1300196	1307821	7626	2	116983	ENST00000354980.7	0	ENSG00000131584	ACAP3	ArfGAP with coiled-coil, ankyrin repeat and PH domains 3
chr1	1308104	1308432	329	*	59	60	77	72	34	70	46.1276542533978	58.3100567710083	66.3664998083915	68.3564748118306	53.6359985016514	65.9573768046971	59.7923434918294	0.147710406887322	0.339815107469918	0.434678752181135	0.663795623332484	0.940795071776988	Promoter (<=1kb)	1308597	1311677	3081	1	126789	ENST00000379031.10	-165	ENSG00000169972	PUSL1	pseudouridine synthase like 1
chr1	1308636	1309243	608	*	96	120	92	100	54	120	75.0551662428168	116.620113542017	79.2950387321041	94.9395483497646	85.1865858555641	113.069788808052	94.0277069217197	0.12323961716567	0.302466534632922	0.407448768886896	0.683678414225584	0.944802089544744	Promoter (<=1kb)	1308788	1309840	1053	1	126789	ENST00000463758.1	0	ENSG00000169972	PUSL1	pseudouridine synthase like 1
chr1	1324184	1325554	1371	*	200	218	192	180	115	210	156.364929672535	211.859872934663	165.485298223522	170.891187029576	181.415877284998	197.872130414091	180.648215926564	0.0464254996390953	0.234942726511471	0.197603476934318	0.84335531424726	0.976221193303829	Promoter (<=1kb)	1311585	1324687	13103	2	54973	ENST00000540437.5	0	ENSG00000127054	INTS11	integrator complex subunit 11
chr1	1330807	1331063	257	*	7	5	4	4	13	1	5.47277253853872	4.85917139758402	3.4476103796567	3.79758193399059	20.5078817800432	0.942248240067101	6.50454437831339	0.807458847109225	1.08622261152263	0.743364056818295	0.457261299218742	0.874419014031348	Promoter (<=1kb)	1331280	1335314	4035	1	83756	ENST00000339381.6	-217	ENSG00000169962	TAS1R3	taste 1 receptor member 3
chr1	1331433	1331630	198	*	1	3	14	7	4	1	0.781824648362675	2.91550283855041	12.0666363287985	6.64576838448353	6.31011747078252	0.942248240067101	4.94368298517412	-0.201073278047882	1.22241962247362	-0.164487933890493	0.869347044737293	0.980976251978816	Promoter (<=1kb)	1331280	1335314	4035	1	83756	ENST00000339381.6	153	ENSG00000169962	TAS1R3	taste 1 receptor member 3
chr1	1344311	1344823	513	*	117	142	147	100	40	111	91.4734838584329	138.000467691386	126.699681452384	94.9395483497646	63.1011747078252	104.589554647448	103.133985117874	-0.42395725119177	0.304350844010996	-1.39298858384783	0.163623242913985	0.649813386189793	Intron (ENST00000378891.9/1855, intron 1 of 14)	1339492	1340365	874	2	1855	ENST00000633096.1	-3946	ENSG00000107404	DVL1	dishevelled segment polarity protein 1
chr1	1345095	1346217	1123	*	263	361	414	289	125	304	205.619882519383	350.832174905567	356.827674294469	274.37529473082	197.191170961954	286.443464980399	278.548277065432	-0.262191464913213	0.259634950180219	-1.00984657393475	0.312568802502534	0.789994295961943	Promoter (2-3kb)	1341770	1348955	7186	2	1855	ENST00000472445.1	2738	ENSG00000107404	DVL1	dishevelled segment polarity protein 1
chr1	1347943	1348422	480	*	95	120	133	83	39	90	74.2733415944541	116.620113542017	114.633045123585	78.7998251303047	61.5236453401296	84.8023416060391	88.4420520560882	-0.428440139548686	0.312306486454353	-1.37185796046957	0.170107659684179	0.657616471900487	Promoter (<=1kb)	1341770	1348955	7186	2	1855	ENST00000472445.1	533	ENSG00000107404	DVL1	dishevelled segment polarity protein 1
chr1	1348656	1349368	713	*	133	201	219	152	74	217	103.982678232236	195.338690182878	188.756668286204	144.308113491642	116.737173209477	204.467868094561	158.9318652495	-0.0590592534360554	0.30596255588913	-0.193027716298253	0.846937261798619	0.977070357845207	Promoter (<=1kb)	1335276	1349112	13837	2	1855	ENST00000378891.9	0	ENSG00000107404	DVL1	dishevelled segment polarity protein 1
chr1	1349590	1349929	340	*	93	116	145	111	72	104	72.7096922977288	112.732776423949	124.975876262555	105.382898668239	113.582114474085	97.9938169669785	104.562862515589	0.0293524456218049	0.295405492129897	0.0993632359715841	0.920849871713735	0.988210126188895	Promoter (<=1kb)	1335278	1349418	14141	2	1855	ENST00000378888.10	-172	ENSG00000107404	DVL1	dishevelled segment polarity protein 1
chr1	1355397	1355876	480	*	18	25	11	26	20	13	14.0728436705281	24.2958569879201	9.48092854405593	24.6842825709388	31.5505873539126	12.2492271208723	19.3889543747047	0.505613907423515	0.607114811652523	0.832814317356663	0.40494945874192	0.848049265218833	Promoter (<=1kb)	1355004	1355512	509	2	54587	ENST00000464351.1	0	ENSG00000162576	MXRA8	matrix remodeling associated 8
chr1	1360534	1360772	239	*	2	11	6	3	10	9	1.56364929672535	10.6901770746849	5.17141556948505	2.84818645049294	15.7752936769563	8.48023416060391	7.42149270482474	0.618753458536165	0.982595023588984	0.62971360904733	0.528881976983451	0.904156248214699	Promoter (1-2kb)	1352692	1361777	9086	2	54587	ENST00000477278.3	1005	ENSG00000162576	MXRA8	matrix remodeling associated 8
chr1	1374381	1375261	881	*	155	173	187	177	85	180	121.182820496215	168.127330356407	161.175785248951	168.043000579083	134.089996254129	169.604683212078	153.703936024477	0.0744681933563093	0.251709745895885	0.295849463799116	0.767345046256113	0.962181169606426	Promoter (<=1kb)	1373730	1375157	1428	2	54998	ENST00000338370.7	0	ENSG00000175756	AURKAIP1	aurora kinase A interacting protein 1
chr1	1375570	1376236	667	*	86	73	81	92	59	84	67.23691975919	70.9439024047268	69.8141101880482	87.3443844817835	93.0742326940422	79.1488521656365	77.9270669489045	0.315992510955478	0.293928508136483	1.07506588237691	0.28234523300694	0.767837994168342	Promoter (<=1kb)	1373736	1375207	1472	2	54998	ENST00000338338.10	-363	ENSG00000175756	AURKAIP1	aurora kinase A interacting protein 1
chr1	1398448	1399357	910	*	204	200	189	193	94	225	159.492228265986	194.366855903361	162.899590438779	183.233328315046	148.287760563389	212.005854015098	176.71426958361	0.0811939135749715	0.24059208620683	0.337475412658301	0.735758544003024	0.956406201945435	Promoter (<=1kb)	1385711	1399335	13625	2	81669	ENST00000400809.8	0	ENSG00000221978	CCNL2	cyclin L2
chr1	1399517	1400427	911	*	217	187	216	204	112	224	169.6559486947	181.733010269643	186.170960501462	193.67667863352	176.683289181911	211.063605775031	186.497248842711	0.117399819962367	0.220586439974889	0.532216848758842	0.594575814823718	0.923748946950907	Promoter (<=1kb)	1399519	1402046	2528	1	148413	ENST00000659048.2	0	ENSG00000224870	MRPL20-AS1	MRPL20 antisense RNA 1
chr1	1406578	1408060	1483	*	319	327	341	325	196	336	249.402062827693	317.789809401995	293.908784865734	308.553532136735	309.195756068344	316.595408662546	299.240892327174	0.11933112742649	0.199642367111158	0.597724466771365	0.550023797246797	0.910496440542371	Promoter (<=1kb)	1401909	1407293	5385	2	55052	ENST00000344843.12	0	ENSG00000242485	MRPL20	mitochondrial ribosomal protein L20
chr1	1427525	1427980	456	*	49	69	34	48	30	51	38.3094077697711	67.0565652866595	29.304688227082	45.570983207887	47.3258810308689	48.0546602434221	45.9370309609484	0.0712923288101344	0.411858816814642	0.173098950173063	0.86257365013648	0.980003811286615	Promoter (1-2kb)	1425871	1430255	4385	1	643965	ENST00000378821.4	1654	ENSG00000205116	TMEM88B	transmembrane protein 88B
chr1	1435319	1436164	846	*	73	67	56	68	57	52	57.0731993304753	65.1128967276259	48.2665453151938	64.55889287784	89.919173958651	48.9969084834892	62.3212694488792	0.241128210697829	0.353385161568352	0.682338244276253	0.495025095558643	0.890379986788133	Promoter (<=1kb)	1435523	1440765	5243	1	64856	ENST00000338660.5	0	ENSG00000179403	VWA1	von Willebrand factor A domain containing 1
chr1	1437780	1438694	915	*	75	79	88	61	40	69	58.6368486272006	76.7749080818276	75.8474283524474	57.9131244933564	63.1011747078252	65.01512856463	66.2147688045479	-0.182254329701422	0.320766200153542	-0.568184333680363	0.569909808066854	0.917255853524858	Promoter (2-3kb)	1435735	1437177	1443	1	64856	ENST00000471398.1	2045	ENSG00000179403	VWA1	von Willebrand factor A domain containing 1
chr1	1504774	1506251	1478	*	86	66	72	78	64	89	67.23691975919	64.1410624481091	62.0569868338206	74.0528477128164	100.96187953252	83.860093365972	75.3849649420714	0.411280354130357	0.304469441563009	1.3508099598404	0.176756316786037	0.665982562661286	Promoter (<=1kb)	1505671	1509466	3796	1	83858	ENST00000692936.1	0	ENSG00000160072	ATAD3B	ATPase family AAA domain containing 3B
chr1	1511161	1512045	885	*	219	193	233	191	115	213	171.219597991426	187.564015946743	200.823304615003	181.334537348051	181.415877284998	200.698875134292	187.176034720085	0.0119349590176858	0.22060004825409	0.0541022502585266	0.956853699428309	0.993216960932422	Promoter (<=1kb)	1512162	1534685	22524	1	55210	ENST00000378756.8	-117	ENSG00000197785	ATAD3A	ATPase family AAA domain containing 3A
chr1	1512173	1512664	492	*	42	52	35	27	23	41	32.8366352312323	50.5353825348739	30.1665908219961	25.6336780544365	36.2831754569995	38.6321778427511	35.6812733237149	-0.175603507075402	0.435827916570305	-0.402919364269486	0.687007545424743	0.945496828117654	Promoter (<=1kb)	1512175	1534685	22511	1	55210	ENST00000378755.9	0	ENSG00000197785	ATAD3A	ATPase family AAA domain containing 3A
chr1	1574024	1575612	1589	*	432	388	450	355	203	431	337.748248092675	377.07170045252	387.856167711379	337.035396641665	320.238461642213	406.10899146892	361.009827668229	-0.0489932762386694	0.196054069158217	-0.249896757812925	0.80266719058849	0.969797125131335	Promoter (<=1kb)	1541673	1574863	33191	2	29101	ENST00000291386.4	0	ENSG00000160075	SSU72	SSU72 homolog, RNA polymerase II CTD phosphatase
chr1	1599463	1600098	636	*	24	40	26	36	19	45	18.7637915607042	38.8733711806722	22.4094674677686	34.1782374059153	29.973057986217	42.4011708030195	31.0998494007161	0.429142724121742	0.469598239951375	0.913850793321069	0.36079525254949	0.824161713935164	Promoter (<=1kb)	1598012	1600135	2124	2	643988	ENST00000422725.4	37	ENSG00000228594	FNDC10	fibronectin type III domain containing 10
chr1	1600159	1600584	426	*	15	22	14	23	17	25	11.7273697254401	21.3803541493697	12.0666363287985	21.8360961204459	26.8179992508257	23.5562060016775	19.5641102627596	0.679276416879803	0.554319737646097	1.2254234708732	0.220415708133463	0.714284259054879	Promoter (<=1kb)	1600314	1602703	2390	1	105378586	ENST00000658591.1	0	NA	LOC105378586	uncharacterized LOC105378586
chr1	1615387	1616564	1178	*	256	266	287	264	146	282	200.147109980845	258.50791835147	247.366044740368	250.640407643379	230.319287683562	265.714003698922	242.115795349758	0.0848531739766769	0.214176435796818	0.396183518793702	0.691969648798214	0.947233962237031	Promoter (<=1kb)	1615454	1630604	15151	1	142678	ENST00000479659.5	0	ENSG00000197530	MIB2	MIB E3 ubiquitin protein ligase 2
chr1	1658733	1659880	1148	*	149	134	159	121	85	126	116.491872606039	130.225793455252	137.042512591354	114.876853503215	134.089996254129	118.723278248455	125.241717776407	-0.0657463246342406	0.25099473588995	-0.261943041957132	0.793365355128003	0.967982656474434	Promoter (<=1kb)	1635225	1659004	23780	2	984	ENST00000341832.11	0	ENSG00000248333	CDK11B	cyclin dependent kinase 11B
chr1	1685601	1686303	703	*	55	61	45	35	27	40	43.0003556599471	59.2818910505251	38.7856167711379	33.2288419224176	42.593292927782	37.689929602684	42.4299879890823	-0.318317488311399	0.393815998825912	-0.808289884769544	0.418923724164083	0.855911389823871	Intron (ENST00000614300.4/728661, intron 2 of 6)	1670425	1692709	22285	2	728661	ENST00000481276.1	6406	ENSG00000189339	SLC35E2B	solute carrier family 35 member E2B
chr1	1686455	1686999	545	*	50	68	64	48	24	55	39.0912324181337	66.0847310071427	55.1617660745072	45.570983207887	37.8607048246951	51.8236532036905	49.2655117893427	-0.231593599479379	0.3791861106623	-0.610764985760869	0.541355176803773	0.908072379718389	Intron (ENST00000614300.4/728661, intron 2 of 6)	1670425	1692709	22285	2	728661	ENST00000481276.1	5710	ENSG00000189339	SLC35E2B	solute carrier family 35 member E2B
chr1	1692338	1693181	844	*	100	88	99	79	44	67	78.1824648362675	85.5214165974788	85.3283568965034	75.0022431963141	69.4112921786078	63.1306320844958	76.0960676316112	-0.262431148172827	0.298512122084986	-0.879130624042506	0.379330454945861	0.833276472952866	Promoter (<=1kb)	1659529	1692724	33196	2	728661	ENST00000614300.4	0	ENSG00000189339	SLC35E2B	solute carrier family 35 member E2B
chr1	1724044	1724725	682	*	54	56	60	49	33	56	42.2185310115844	54.4227196529411	51.7141556948505	46.5203786913847	52.0584691339558	52.7659014437576	49.950025938079	0.02937454348334	0.355909627336031	0.0825337142555185	0.934222309678026	0.990438295600646	Promoter (<=1kb)	1702379	1724357	21979	2	728642	ENST00000404249.8	0	ENSG00000008128	CDK11A	cyclin dependent kinase 11A
chr1	1724791	1724988	198	*	9	11	14	8	6	11	7.03642183526407	10.6901770746849	12.0666363287985	7.59516386798117	9.46517620617379	10.3647306407381	9.53638432560674	-0.117957154248434	0.755518839933713	-0.156127349860374	0.875932640635853	0.98172033417863	Promoter (<=1kb)	1702379	1724357	21979	2	728642	ENST00000404249.8	-434	ENSG00000008128	CDK11A	cyclin dependent kinase 11A
chr1	1745646	1746702	1057	*	120	115	144	88	56	122	93.818957803521	111.760942144433	124.113973667641	83.5468025477929	88.3416445909553	114.954285288186	102.756101007088	-0.195831118042814	0.283821448445909	-0.689979982538691	0.490206775682611	0.887894657587678	Promoter (<=1kb)	1724838	1745919	21082	2	9906	ENST00000647043.1	0	NA	SLC35E2A	solute carrier family 35 member E2A (pseudogene)
chr1	1758154	1759625	1472	*	217	211	237	145	89	174	169.6559486947	205.057032978046	204.27091499466	137.662345107159	140.400113724911	163.951193771676	170.166258211859	-0.385994835739823	0.233457776151314	-1.65338178964595	0.0982531866321279	0.546820460574555	Promoter (<=1kb)	1752471	1758575	6105	2	65220	ENST00000342348.9	0	ENSG00000008130	NADK	NAD kinase
chr1	1777673	1779170	1498	*	394	341	343	358	195	370	308.038911454894	331.39548931523	295.632590055562	339.883583092157	307.618226700648	348.631848824827	321.86677490722	0.0942003965954909	0.191019171568834	0.493146294279396	0.621909222147129	0.931364374319851	Promoter (<=1kb)	1751232	1778470	27239	2	65220	ENST00000341426.9	0	ENSG00000008130	NADK	NAD kinase
chr1	1817262	1817472	211	*	1	5	14	5	1	1	0.781824648362675	4.85917139758402	12.0666363287985	4.74697741748823	1.57752936769563	0.942248240067101	4.16239789999935	-1.25346417369379	1.31179125468311	-0.955536309011746	0.339306552828549	0.810251467400467	Promoter (<=1kb)	1789061	1818386	29326	2	2782	ENST00000471354.1	914	ENSG00000078369	GNB1	G protein subunit beta 1
chr1	1858197	1858472	276	*	29	4	6	8	10	10	22.6729148025176	3.88733711806722	5.17141556948505	7.59516386798117	15.7752936769563	9.42248240067101	10.7541012392797	0.00948146923937815	0.838161927737915	0.0113122165605486	0.990974349554721	0.998940545823711	Promoter (<=1kb)	1785434	1858772	73339	2	2782	ENST00000703703.1	300	ENSG00000078369	GNB1	G protein subunit beta 1
chr1	1858806	1859937	1132	*	98	54	77	62	54	59	76.6188155395421	52.4790510939075	66.3664998083915	58.8625199768541	85.1865858555641	55.5926461639589	65.851019739703	0.0126942680903399	0.340332846019839	0.0372995678753849	0.970246150039989	0.996023528122538	Promoter (<=1kb)	1785434	1858772	73339	2	2782	ENST00000703703.1	-34	ENSG00000078369	GNB1	G protein subunit beta 1
chr1	1883504	1883758	255	*	4	4	17	5	8	6	3.1272985934507	3.88733711806722	14.652344113541	4.74697741748823	12.620234941565	5.6534894404026	7.44794693741913	0.0488261432422886	0.947440449925398	0.051534788541204	0.958899381423106	0.993532283799845	Intron (ENST00000610897.4/2782, intron 1 of 10)	1785312	1890091	104780	2	2782	ENST00000703692.1	6333	ENSG00000078369	GNB1	G protein subunit beta 1
chr1	1889690	1891100	1411	*	400	385	507	390	207	456	312.72985934507	374.15619761397	436.984615621487	370.264238564082	326.548579112996	429.665197470598	375.058114621367	0.0070937575107413	0.210694010740065	0.0336685294746841	0.973141474578946	0.99605854121054	Promoter (<=1kb)	1785286	1891087	105802	2	2782	ENST00000378609.9	0	ENSG00000078369	GNB1	G protein subunit beta 1
chr1	1891158	1891894	737	*	159	162	151	142	68	166	124.310119089665	157.437153281722	130.14729183204	134.814158656666	107.271997003303	156.413207851139	135.065654619089	-0.0375339471026349	0.26121528949035	-0.143689701992048	0.885745503427717	0.982904451086936	Promoter (<=1kb)	1891223	1892726	1504	1	105378949	ENST00000689170.1	0	ENSG00000231050	GNB1-DT	GNB1 divergent transcript
chr1	1906949	1907697	749	*	73	55	29	80	34	89	57.0731993304753	53.4508853734243	24.9951752525111	75.9516386798117	53.6359985016514	83.860093365972	58.1611650839743	0.664461342840133	0.393409916764833	1.6889796482617	0.0912233301695264	0.531986820052059	Distal Intergenic	1915108	1917294	2187	1	163688	ENST00000378604.3	-7411	ENSG00000169885	CALML6	calmodulin like 6
chr1	1908300	1909131	832	*	161	162	120	139	84	143	125.873768386391	157.437153281722	103.428311389701	131.965972206173	132.512466886433	134.741498329595	130.993195080003	0.0480094772185743	0.261813641410799	0.183372711062236	0.854505586223266	0.978525518671509	Distal Intergenic	1915108	1917294	2187	1	163688	ENST00000378604.3	-5977	ENSG00000169885	CALML6	calmodulin like 6
chr1	1909352	1909597	246	*	23	15	25	20	13	15	17.9819669123415	14.5775141927521	21.5475648728544	18.9879096699529	20.5078817800432	14.1337236010065	17.9560935048251	-0.0254610803240256	0.564045640587389	-0.0451401065656864	0.96399563357145	0.99475092578261	Distal Intergenic	1915108	1917294	2187	1	163688	ENST00000378604.3	-5511	ENSG00000169885	CALML6	calmodulin like 6
chr1	1918827	1919302	476	*	25	20	17	29	24	28	19.5456162090669	19.4366855903361	14.652344113541	27.5324690214318	37.8607048246951	26.3829507218788	24.2351284134916	0.761821131307086	0.495782836366661	1.5366024707311	0.124390687166642	0.593618564244289	Promoter (<=1kb)	1917591	1919279	1689	2	339456	ENST00000310991.8	0	ENSG00000178821	TMEM52	transmembrane protein 52
chr1	1919583	1920257	675	*	51	62	45	76	49	68	39.8730570664964	60.2537253300419	38.7856167711379	72.1540567458211	77.2989390170859	64.0728803245629	58.7397125425244	0.621209811506223	0.349031689944517	1.77980919613624	0.0751071921117654	0.492998795290804	Promoter (<=1kb)	1917591	1919279	1689	2	339456	ENST00000310991.8	-304	ENSG00000178821	TMEM52	transmembrane protein 52
chr1	1959708	1960141	434	*	15	15	9	12	7	8	11.7273697254401	14.5775141927521	7.75712335422758	11.3927458019718	11.0427055738694	7.53798592053681	10.6725740947996	-0.189051420568474	0.724631109114492	-0.260893326536169	0.794174771330227	0.968230143369059	Promoter (<=1kb)	1946348	1960106	13759	2	85452	ENST00000493316.5	0	ENSG00000142609	CFAP74	cilia and flagella associated protein 74
chr1	2019374	2019612	239	*	8	12	7	11	2	5	6.2545971869014	11.6620113542017	6.03331816439923	10.4433503184741	3.15505873539126	4.7112412003355	7.04326282661719	-0.346133095782653	0.912488954628214	-0.379328532172405	0.704443914487657	0.950489995147606	Promoter (<=1kb)	2019379	2030365	10987	1	2563	ENST00000638771.1	0	ENSG00000187730	GABRD	gamma-aminobutyric acid type A receptor subunit delta
chr1	2044482	2045121	640	*	43	46	20	30	25	60	33.618459879595	44.704376857773	17.2380518982835	28.4818645049294	39.4382341923908	56.534894404026	36.669313622833	0.387088308838768	0.475490226578632	0.814082576678903	0.415597646516267	0.854520118288792	Distal Intergenic	2049203	2049651	449	2	105378591	ENST00000445600.1	4530	ENSG00000226969	PRKCZ-DT	PRKCZ divergent transcript
chr1	2049660	2050202	543	*	53	78	53	53	37	57	41.4367063632218	75.8030738023108	45.6808375304513	50.3179606253753	58.3685866047383	53.7081496838248	54.2192191016537	-0.00310640157037345	0.372855406255159	-0.00833138401176252	0.993352594228561	0.999122730136257	Promoter (<=1kb)	2049304	2050070	767	2	105378591	ENST00000449154.1	0	ENSG00000226969	PRKCZ-DT	PRKCZ divergent transcript
chr1	2050400	2051118	719	*	80	107	58	77	50	106	62.545971869014	103.986267908298	49.9903505050222	73.1034522293188	78.8764683847815	99.8783134471127	78.0634707239246	0.225079972956962	0.348853606866908	0.645198927362197	0.518798281220998	0.900136825730898	Promoter (<=1kb)	2050411	2185395	134985	1	5590	ENST00000378567.8	0	ENSG00000067606	PRKCZ	protein kinase C zeta
chr1	2132786	2133021	236	*	17	5	7	10	7	9	13.2910190221655	4.85917139758402	6.03331816439923	9.49395483497647	11.0427055738694	8.48023416060391	8.86673385893308	0.24160346915645	0.806392250744255	0.299610355795785	0.764474384089943	0.961583540184654	Promoter (<=1kb)	2133638	2148924	15287	1	5590	ENST00000471018.6	-617	ENSG00000067606	PRKCZ	protein kinase C zeta
chr1	2133198	2133527	330	*	6	15	14	6	5	12	4.69094789017605	14.5775141927521	12.0666363287985	5.69637290098588	7.88764683847815	11.3069788808052	9.3710161719993	-0.31920537789179	0.807018325919603	-0.395536715387539	0.692446831008599	0.947400594017307	Promoter (<=1kb)	2133638	2148924	15287	1	5590	ENST00000471018.6	-111	ENSG00000067606	PRKCZ	protein kinase C zeta
chr1	2189230	2189606	377	*	30	23	23	20	22	24	23.4547394508802	22.3521884288865	19.823759683026	18.9879096699529	34.7056460893039	22.6139577616104	23.6563668472767	0.194347680103401	0.505410408090946	0.384534384318475	0.700582416186965	0.949349964494479	3' UTR	2189544	2194108	4565	2	199990	ENST00000497675.2	4502	ENSG00000162585	FAAP20	FA core complex associated protein 20
chr1	2189673	2190095	423	*	50	41	42	50	28	52	39.0912324181337	39.845205460189	36.1999089863954	47.4697741748823	44.1708222954777	48.9969084834892	42.6289753030946	0.292466009783894	0.374641402721147	0.780655868944582	0.435004922871322	0.864375804181792	3' UTR	2189544	2194108	4565	2	199990	ENST00000497675.2	4013	ENSG00000162585	FAAP20	FA core complex associated protein 20
chr1	2194243	2195611	1369	*	229	272	306	229	151	209	179.037844475053	264.338924028571	263.742194043738	217.411565720961	238.20693452204	196.929882174024	226.611224160731	-0.117369363498058	0.235807060749239	-0.49773472908375	0.618671026421697	0.930692163223556	Promoter (<=1kb)	2184461	2194775	10315	2	199990	ENST00000400919.7	0	ENSG00000162585	FAAP20	FA core complex associated protein 20
chr1	2199550	2199795	246	*	20	15	29	22	13	31	15.6364929672535	14.5775141927521	24.9951752525111	20.8867006369482	20.5078817800432	29.2096954420801	20.9689100452647	0.361265716110716	0.537893847758242	0.671630132258154	0.501819190544725	0.893413403331161	Promoter (<=1kb)	2189548	2199907	10360	2	199990	ENST00000401813.7	112	ENSG00000162585	FAAP20	FA core complex associated protein 20
chr1	2205365	2205846	482	*	75	56	53	61	37	68	58.6368486272006	54.4227196529411	45.6808375304513	57.9131244933564	58.3685866047383	64.0728803245629	56.5158328722084	0.185238467384874	0.337657186785695	0.548599214334037	0.583280525138581	0.921373276336235	Promoter (1-2kb)	2198063	2203882	5820	2	199990	ENST00000514625.1	-1483	ENSG00000162585	FAAP20	FA core complex associated protein 20
chr1	2207964	2208354	391	*	76	74	140	64	38	77	59.4186732755633	71.9157366842436	120.666363287985	60.7613109438494	59.946115972434	72.5531144851668	74.2102191082069	-0.378881801798863	0.351343145037581	-1.07838108456147	0.280863724836512	0.766922850766443	Promoter (<=1kb)	2184464	2207733	23270	2	199990	ENST00000469733.5	-231	ENSG00000162585	FAAP20	FA core complex associated protein 20
chr1	2208497	2208813	317	*	56	82	89	56	41	61	43.7821803083098	79.690410920378	76.7093309473616	53.1661470758682	64.6787040755209	57.4771426440931	62.5839859952553	-0.192919054769731	0.355937622284901	-0.542002425962473	0.58781683466251	0.922466484355591	Promoter (<=1kb)	2184464	2207733	23270	2	199990	ENST00000469733.5	-764	ENSG00000162585	FAAP20	FA core complex associated protein 20
chr1	2212112	2213722	1611	*	504	505	669	450	273	537	394.039622774788	490.776311155986	576.612835997583	427.227967573941	430.665517380907	505.987304916033	470.884926633207	-0.0979597872328331	0.204113135063948	-0.479928874749498	0.631277968576028	0.933447555818882	Promoter (<=1kb)	2212523	2220738	8216	1	124903823	ENST00000442483.2	0	NA	LOC124903823	uncharacterized LOC124903823
chr1	2226734	2227700	967	*	253	245	287	249	133	301	197.801636035757	238.099398481617	247.366044740368	236.399475390914	209.811405903519	283.616720260197	235.515780135395	0.100680528636062	0.222887371217604	0.451710332828897	0.651477673438105	0.937784309619689	Promoter (<=1kb)	2227388	2303908	76521	1	6497	ENST00000704337.1	0	ENSG00000157933	SKI	SKI proto-oncogene
chr1	2228868	2229121	254	*	32	23	30	37	16	26	25.0183887476056	22.3521884288865	25.8570778474253	35.1276328894129	25.2404698831301	24.4984542417446	26.3490353397008	0.218003880346925	0.472095769359012	0.461778932361372	0.644239860367868	0.936216894325532	Promoter (<=1kb)	2228319	2310213	81895	1	6497	ENST00000378536.5	549	ENSG00000157933	SKI	SKI proto-oncogene
chr1	2233839	2235024	1186	*	137	124	172	131	99	131	107.109976825686	120.507450660084	148.247246325238	124.370808338192	156.175407401867	123.43451944879	129.97423483331	0.0977077468035487	0.262490999042479	0.372232751446599	0.709719563164617	0.951672131535649	Promoter (1-2kb)	2232479	2303038	70560	1	6497	ENST00000508416.1	1360	ENSG00000157933	SKI	SKI proto-oncogene
chr1	2314251	2315492	1242	*	217	250	198	217	125	243	169.6559486947	242.958569879201	170.656713793007	206.018819918989	197.191170961954	228.966322336305	202.574590930693	0.120693316479638	0.237274345253363	0.508665681284512	0.610986581676219	0.928604996144433	Promoter (<=1kb)	2315040	2321323	6284	1	124903824	ENST00000659232.1	0	NA	LOC124903824	uncharacterized LOC124903824
chr1	2390983	2391578	596	*	122	106	136	102	62	115	95.3826071002463	103.014433628781	117.218752908328	96.8383393167599	97.8068207971291	108.358547607717	103.103250226494	-0.0566099292159044	0.268914499239744	-0.210512744295856	0.833267506003834	0.974480985952386	Promoter (<=1kb)	2321253	2391554	70302	2	79906	ENST00000378531.8	0	ENSG00000116151	MORN1	MORN repeat containing 1
chr1	2391770	2392695	926	*	208	165	179	199	93	207	162.619526859436	160.352656120273	154.280564489637	188.929701216032	146.710231195694	195.04538569389	167.989677595827	0.160108953334024	0.233846113312447	0.684676563856756	0.493548041085711	0.889565963264127	Promoter (<=1kb)	2391775	2405442	13668	1	11079	ENST00000378513.7	0	ENSG00000157916	RER1	retention in endoplasmic reticulum sorting receptor 1
chr1	2411836	2412600	765	*	175	163	151	159	86	180	136.819313463468	158.408987561239	130.14729183204	150.953881876126	135.667525621824	169.604683212078	146.933613927796	0.107099884750941	0.243086212536907	0.440583954281983	0.659514221245218	0.939872486054634	Promoter (<=1kb)	2403964	2412564	8601	2	5192	ENST00000288774.8	0	ENSG00000157911	PEX10	peroxisomal biogenesis factor 10
chr1	2412747	2413847	1101	*	235	225	254	184	110	209	183.728792365229	218.662712891281	218.923259108201	174.688768963567	173.528230446519	196.929882174024	194.410274324803	-0.185620234019006	0.221632108477723	-0.837515084316691	0.402303101659255	0.84646305261414	Promoter (<=1kb)	2408530	2413797	5268	2	5192	ENST00000508384.5	0	ENSG00000157911	PEX10	peroxisomal biogenesis factor 10
chr1	2451366	2451784	419	*	50	117	83	60	27	80	39.0912324181337	113.704610703466	71.5379153778766	56.9637290098588	42.593292927782	75.3798592053681	66.5451066070809	-0.342797847249395	0.411293330659525	-0.833463179915184	0.404583555301432	0.847934094911105	Intron (ENST00000609981.5/9651, intron 2 of 3)	2467459	2505526	38068	1	9651	ENST00000449969.5	-15675	ENSG00000149527	PLCH2	phospholipase C eta 2
chr1	2452027	2453436	1410	*	236	323	331	186	123	241	184.510617013591	313.902472283928	285.289758916592	176.587559930562	194.036112226563	227.081825856171	230.234724371235	-0.38811282684276	0.25240101873466	-1.53768328189978	0.124126073282396	0.593398080052694	Intron (ENST00000609981.5/9651, intron 2 of 3)	2467459	2505526	38068	1	9651	ENST00000449969.5	-14023	ENSG00000149527	PLCH2	phospholipase C eta 2
chr1	2494527	2495113	587	*	25	52	23	22	18	25	19.5456162090669	50.5353825348739	19.823759683026	20.8867006369482	28.3955286185214	23.5562060016775	27.123865614019	-0.304769989549602	0.530808409083046	-0.57416194682387	0.565858217183992	0.916115207041317	Promoter (2-3kb)	2497782	2505528	7747	1	9651	ENST00000473964.5	-2669	ENSG00000149527	PLCH2	phospholipase C eta 2
chr1	2525614	2526235	622	*	76	78	84	69	47	93	59.4186732755633	75.8030738023108	72.3998179727907	65.5082883613376	74.1438802816946	87.6290863262404	72.4838033366562	0.13394375060887	0.313573304333223	0.427152913714021	0.669267954652454	0.942077097676751	Promoter (<=1kb)	2521261	2526187	4927	2	55229	ENST00000491212.1	0	ENSG00000157881	PANK4	pantothenate kinase 4 (inactive)
chr1	2526289	2527015	727	*	132	118	149	121	74	126	103.200853583873	114.676444982983	128.423486642212	114.876853503215	116.737173209477	118.723278248455	116.106348361702	0.0174594170621703	0.257076618363119	0.067915227659907	0.945853116822048	0.99191712921912	Promoter (<=1kb)	2508537	2526596	18060	2	55229	ENST00000378466.9	0	ENSG00000157881	PANK4	pantothenate kinase 4 (inactive)
chr1	2534244	2535693	1450	*	129	106	76	110	80	169	100.855379638785	103.014433628781	65.5045972134773	104.433503184741	126.20234941565	159.23995257134	109.875035942129	0.535006007066985	0.299227393747577	1.78795798194301	0.0737827871264773	0.490655856783747	Intron (ENST00000644246.1/ENST00000644246.1, intron 1 of 1)	2528745	2530263	1519	2	388585	ENST00000378453.4	-3981	ENSG00000197921	HES5	hes family bHLH transcription factor 5
chr1	2545766	2546087	322	*	30	39	27	29	25	25	23.4547394508802	37.9015369011554	23.2713700626827	27.5324690214318	39.4382341923908	23.5562060016775	29.1924259383697	0.0845019197910472	0.474343112353344	0.178145139225929	0.858608992982723	0.978956774738585	Exon (ENST00000644246.1/ENST00000644246.1, exon 2 of 2)	2550074	2551598	1525	2	115110	ENST00000448624.2	5511	NA	TNFRSF14-AS1	TNFRSF14 antisense RNA 1
chr1	2546376	2547700	1325	*	172	218	236	161	100	193	134.47383951838	211.859872934663	203.409012399745	152.852672843121	157.752936769563	181.85391033295	173.700374133071	-0.155042941890396	0.255309717877773	-0.60727395407887	0.543669120447391	0.908253078381972	Exon (ENST00000644246.1/ENST00000644246.1, exon 2 of 2)	2550074	2551598	1525	2	115110	ENST00000448624.2	3898	NA	TNFRSF14-AS1	TNFRSF14 antisense RNA 1
chr1	2585557	2586654	1098	*	174	170	205	149	101	147	136.037488815105	165.211827517857	176.690031957406	141.459927041149	159.330466137259	138.510491289864	152.87337212644	-0.124549979548983	0.241460236717313	-0.515819835357813	0.605980247580231	0.927284789389231	Promoter (<=1kb)	2586491	2589632	3142	1	127281	ENST00000493183.5	0	ENSG00000157870	PRXL2B	peroxiredoxin like 2B
chr1	2586808	2587636	829	*	95	97	80	85	53	80	74.2733415944541	94.2679251131301	68.952207593134	80.6986160973	83.6090564878684	75.3798592053681	79.5301676818758	0.0131583329909119	0.300559009547362	0.0437795327138194	0.965080141967643	0.994956557737597	Promoter (<=1kb)	2586817	2589805	2989	1	127281	ENST00000464043.5	0	ENSG00000157870	PRXL2B	peroxiredoxin like 2B
chr1	2642276	2643269	994	*	184	184	193	196	106	215	143.855735298732	178.817507431092	166.347200818436	186.081514765539	167.218112975737	202.583371614427	174.150573817327	0.190444084616914	0.230982587658791	0.824495415638168	0.409658119564141	0.851335288700683	Intron (ENST00000401095.9/100287898, intron 8 of 8)	2590639	2633016	42378	2	79258	ENST00000378412.8	-9260	ENSG00000142606	MMEL1	membrane metalloendopeptidase like 1
chr1	3069478	3070605	1128	*	85	60	27	64	35	63	66.4550951108273	58.3100567710083	23.2713700626827	60.7613109438494	55.2135278693471	59.3616391242274	53.8954999803237	0.245725107880332	0.413792951211656	0.593835895852763	0.552621877857497	0.911181712261717	Promoter (<=1kb)	3069211	3434342	365132	1	63976	ENST00000514189.5	267	ENSG00000142611	PRDM16	PR/SET domain 16
chr1	3312798	3313269	472	*	66	65	72	34	16	36	51.6004267919365	63.1692281685923	62.0569868338206	32.27944643892	25.2404698831301	33.9209366424156	44.7112491264692	-0.936195018533909	0.382001830327516	-2.45076055717127	0.0142554746851234	0.251432219607379	Exon (ENST00000669140.1/105378604, exon 2 of 2)	3313052	3323149	10098	2	105378604	ENST00000669140.1	9880	NA	LOC105378604	uncharacterized LOC105378604
chr1	3313370	3314316	947	*	114	128	136	66	54	88	89.1280099133449	124.394787778151	117.218752908328	62.6601019108447	85.1865858555641	82.9178451259049	93.5843472486896	-0.523150598744173	0.296519948846776	-1.76430152770095	0.077681226911353	0.499681373038573	Exon (ENST00000669140.1/105378604, exon 2 of 2)	3313052	3323149	10098	2	105378604	ENST00000669140.1	8833	NA	LOC105378604	uncharacterized LOC105378604
chr1	3319570	3320119	550	*	47	43	37	31	13	23	36.7457584730457	41.7888740192226	31.8903960118245	29.431259988427	20.5078817800432	21.6717095215433	30.3393132990177	-0.612967569341579	0.450465223129954	-1.36074337788501	0.173594801169637	0.661903945740598	Intron (ENST00000511072.5/63976, intron 3 of 15)	3313052	3323149	10098	2	105378604	ENST00000669140.1	3030	NA	LOC105378604	uncharacterized LOC105378604
chr1	3454052	3455402	1351	*	126	155	95	100	62	91	98.509905693697	150.634313325105	81.8807465168467	94.9395483497646	97.8068207971291	85.7445898461062	101.585987421441	-0.248541505717788	0.306604371947829	-0.810626098182575	0.417580424708132	0.855095395672614	Promoter (<=1kb)	3454665	3481113	26449	1	27237	ENST00000378378.9	0	ENSG00000130762	ARHGEF16	Rho guanine nucleotide exchange factor 16
chr1	3471006	3471971	966	*	43	61	67	30	20	34	33.618459879595	59.2818910505251	57.7474738592498	28.4818645049294	31.5505873539126	32.0364401622814	40.4527861350822	-0.708403797836048	0.415497140808202	-1.70495468743323	0.0882028757126149	0.525022374079094	Promoter (<=1kb)	3471607	3474457	2851	1	27237	ENST00000464620.1	0	ENSG00000130762	ARHGEF16	Rho guanine nucleotide exchange factor 16
chr1	3482053	3482330	278	*	10	7	21	4	4	5	7.81824648362675	6.80283995661763	18.0999544931977	3.79758193399059	6.31011747078252	4.7112412003355	7.92333025642511	-1.16975390057938	0.882710776043062	-1.32518366414767	0.185110242171977	0.676426827254342	Distal Intergenic	3472769	3481113	8345	1	27237	ENST00000485984.1	9284	ENSG00000130762	ARHGEF16	Rho guanine nucleotide exchange factor 16
chr1	3482493	3483075	583	*	25	30	30	18	15	22	19.5456162090669	29.1550283855041	25.8570778474253	17.0891187029576	23.6629405154345	20.7294612814762	22.6732071569774	-0.285244702665083	0.509831449197265	-0.559488244819349	0.575828551603807	0.91938727130471	Distal Intergenic	3472769	3481113	8345	1	27237	ENST00000485984.1	9724	ENSG00000130762	ARHGEF16	Rho guanine nucleotide exchange factor 16
chr1	3503863	3505015	1153	*	50	98	90	45	30	46	39.0912324181337	95.2397593926469	77.5712335422758	42.7227967573941	47.3258810308689	43.3434190430866	57.549053697401	-0.66647936539315	0.394731385418161	-1.68843773262952	0.0913272324117591	0.532376059261929	Intron (ENST00000356575.9/1953, intron 17 of 36)	3490925	3496717	5793	2	1953	ENST00000491842.1	-7146	ENSG00000162591	MEGF6	multiple EGF like domains 6
chr1	3530562	3531399	838	*	69	99	79	83	48	80	53.9459007370246	96.2115936721637	68.0903049982198	78.7998251303047	75.7214096493903	75.3798592053681	74.6914822320785	0.080522917275523	0.327132994477529	0.246147342624756	0.805568176088736	0.970336532985381	Promoter (<=1kb)	3487961	3531423	43463	2	1953	ENST00000697102.1	24	ENSG00000162591	MEGF6	multiple EGF like domains 6
chr1	3531609	3531992	384	*	18	38	18	23	17	22	14.0728436705281	36.9297026216386	15.5142467084552	21.8360961204459	26.8179992508257	20.7294612814762	22.6500582755616	0.062181777089693	0.557282416485001	0.111580367961182	0.911156138899401	0.986923698945096	Promoter (<=1kb)	3489920	3531448	41529	2	1953	ENST00000294599.8	-161	ENSG00000162591	MEGF6	multiple EGF like domains 6
chr1	3542627	3544037	1411	*	113	109	164	80	53	110	88.3461852649822	105.929936467332	141.352025565925	75.9516386798117	83.6090564878684	103.647306407381	99.8060248122167	-0.347467398119295	0.300349989428105	-1.1568750136496	0.247323428496721	0.739873324880986	Intron (ENST00000356575.9/1953, intron 4 of 36)	3489920	3531448	41529	2	1953	ENST00000294599.8	-11179	ENSG00000162591	MEGF6	multiple EGF like domains 6
chr1	3587224	3587863	640	*	27	28	37	17	20	27	21.1092655057922	27.2113598264705	31.8903960118245	16.13972321946	31.5505873539126	25.4407024818117	25.5570057332119	-0.15016531205277	0.499616379354882	-0.300561227089206	0.763749101333868	0.961583540184654	Intron (ENST00000356575.9/1953, intron 3 of 36)	3490562	3611277	120716	2	1953	ENST00000485002.6	23414	ENSG00000162591	MEGF6	multiple EGF like domains 6
chr1	3611183	3611475	293	*	16	13	5	6	11	8	12.5091943738028	12.6338456337185	4.30951297457088	5.69637290098588	17.3528230446519	7.53798592053681	10.0066224747111	0.0122753083494362	0.807257609125829	0.0152061847552345	0.987867687512054	0.998353050707612	Promoter (<=1kb)	3490562	3611277	120716	2	1953	ENST00000485002.6	0	ENSG00000162591	MEGF6	multiple EGF like domains 6
chr1	3613839	3614052	214	*	8	7	8	14	8	6	6.2545971869014	6.80283995661763	6.8952207593134	13.2915367689671	12.620234941565	5.6534894404026	8.58631984229452	0.650463744230275	0.807910027362863	0.805119038259103	0.420750990504882	0.856987131105337	Promoter (2-3kb)	3487951	3611508	123558	2	1953	ENST00000356575.9	-2331	ENSG00000162591	MEGF6	multiple EGF like domains 6
chr1	3624118	3624783	666	*	83	72	75	69	40	50	64.891445814102	69.9720681252099	64.6426946185632	65.5082883613376	63.1011747078252	47.112412003355	62.5380139383988	-0.187254761221216	0.329245271992698	-0.568739408429133	0.569532999613745	0.917149074351952	Promoter (<=1kb)	3622859	3624750	1892	2	1953	ENST00000702520.1	0	ENSG00000162591	MEGF6	multiple EGF like domains 6
chr1	3624989	3625679	691	*	85	80	61	73	44	63	66.4550951108273	77.7467423613444	52.5760582897647	69.3058702953282	69.4112921786078	59.3616391242274	65.8094495600166	0.00843935726863588	0.32741530967425	0.0257756953302896	0.979436247723676	0.99694868351844	Promoter (<=1kb)	3625015	3630127	5113	1	127262	ENST00000378344.7	0	ENSG00000158109	TPRG1L	tumor protein p63 regulated 1 like
chr1	3649449	3650123	675	*	91	77	51	67	44	60	71.1460430010034	74.831239522794	43.9570323406229	63.6094973943423	69.4112921786078	56.534894404026	63.2483331402327	-0.00721688104461647	0.346371351695608	-0.0208356753792926	0.983376739072876	0.99761413593507	Promoter (<=1kb)	3630767	3650058	19292	2	49856	ENST00000378322.7	0	ENSG00000116213	WRAP73	WD repeat containing, antisense to TP73
chr1	3695804	3696153	350	*	25	22	8	25	17	17	19.5456162090669	21.3803541493697	6.8952207593134	23.7348870874412	26.8179992508257	16.0182200811407	19.0653829228596	0.468518258373042	0.601548065829912	0.778854234576686	0.436065585526366	0.864744658906375	Promoter (1-2kb)	3698046	3708534	10489	1	7161	ENST00000604194.1	-1893	ENSG00000078900	TP73	tumor protein p73
chr1	3746856	3747638	783	*	69	59	59	69	38	64	53.9459007370246	57.3382224914915	50.8522530999363	65.5082883613376	59.946115972434	60.3038873642945	57.9824446710864	0.198836654629454	0.329750169074479	0.602991820102886	0.546514130882481	0.909238832704409	Promoter (<=1kb)	3735650	3746942	11293	2	57212	ENST00000648432.1	0	ENSG00000293478	GFOD3P	Gfo/Idh/MocA-like oxidoreductase domain containing 3, pseudogene
chr1	3771870	3772500	631	*	53	65	25	56	30	59	41.4367063632218	63.1692281685923	21.5475648728544	53.1661470758682	47.3258810308689	55.5926461639589	47.0396956125608	0.315832039126539	0.42855443973805	0.736970638595153	0.461140204944933	0.876323279466803	Promoter (<=1kb)	3772749	3775956	3208	1	388588	ENST00000642557.4	-249	ENSG00000235169	SMIM1	small integral membrane protein 1 (Vel blood group)
chr1	3772683	3773108	426	*	47	39	21	34	17	30	36.7457584730457	37.9015369011554	18.0999544931977	32.27944643892	26.8179992508257	28.267447202013	30.0186904598596	-0.0807183132448114	0.473842956522553	-0.170348239081548	0.864736276304888	0.98026521707774	Promoter (<=1kb)	3772749	3775956	3208	1	388588	ENST00000642557.4	0	ENSG00000235169	SMIM1	small integral membrane protein 1 (Vel blood group)
chr1	3776220	3776503	284	*	14	4	5	8	4	3	10.9455450770774	3.88733711806722	4.30951297457088	7.59516386798117	6.31011747078252	2.8267447202013	5.97907020478009	-0.214988978043456	0.989123628865667	-0.217352989827983	0.827933264085567	0.973867492060274	Downstream (<=300bp)	3772825	3775388	2564	1	388588	ENST00000452264.1	3395	ENSG00000235169	SMIM1	small integral membrane protein 1 (Vel blood group)
chr1	3795546	3796508	963	*	134	124	97	118	70	136	104.764502880598	120.507450660084	83.604551706675	112.028667052722	110.427055738694	128.145760649126	109.91299811465	0.186864528404414	0.273497166146142	0.683241186874176	0.494454450892724	0.89003852130897	Promoter (<=1kb)	3778559	3796498	17940	2	57470	ENST00000378251.3	0	ENSG00000130764	LRRC47	leucine rich repeat containing 47
chr1	3796583	3797111	529	*	95	64	70	89	42	97	74.2733415944541	62.1973938890755	60.3331816439923	84.4961980312905	66.2562334432165	91.3980792865088	73.1590713147563	0.306547640791916	0.312274952689836	0.981659393913646	0.326267676356462	0.800195478132638	Promoter (<=1kb)	3778559	3796498	17940	2	57470	ENST00000378251.3	-85	ENSG00000130764	LRRC47	leucine rich repeat containing 47
chr1	3856472	3857259	788	*	133	112	64	105	40	101	103.982678232236	108.845439305882	55.1617660745072	99.6865257672529	63.1011747078252	95.1670722467772	87.6574427224134	-0.0439351854952808	0.342656507200912	-0.128219323351475	0.897975408463953	0.984620258558544	Promoter (<=1kb)	3812086	3857211	45126	2	9731	ENST00000378230.8	0	ENSG00000116198	CEP104	centrosomal protein 104
chr1	3857386	3858032	647	*	98	75	46	68	60	76	76.6188155395421	72.8875709637604	39.6475193660521	64.55889287784	94.6517620617378	71.6108662450997	69.9959045090053	0.277466703703271	0.355272141897008	0.780997638097129	0.434803883864596	0.86432440708431	Promoter (<=1kb)	3857460	3885429	27970	1	1677	ENST00000468793.5	0	ENSG00000169598	DFFB	DNA fragmentation factor subunit beta
chr1	3899672	3901362	1691	*	344	343	426	282	168	315	268.94767903676	333.339157874264	367.170505433439	267.729526346336	265.024933772866	296.808195621137	299.836666347467	-0.222596238816964	0.208831819397915	-1.06591150457212	0.286463647876813	0.771118106365062	Promoter (<=1kb)	3900347	3914654	14308	1	100133612	ENST00000667408.2	0	ENSG00000236423	LINC01134	long intergenic non-protein coding RNA 1134
chr1	3911011	3911238	228	*	16	15	5	12	5	8	12.5091943738028	14.5775141927521	4.30951297457088	11.3927458019718	7.88764683847815	7.53798592053681	9.70243335035208	-0.216779500609941	0.791422059570249	-0.273911370031377	0.78415273361854	0.965221032097717	Intron (ENST00000667408.2/100133612, intron 1 of 1)	3900437	3906036	5600	1	100133612	ENST00000693306.1	10574	ENSG00000236423	LINC01134	long intergenic non-protein coding RNA 1134
chr1	3924486	3924879	394	*	6	35	3	9	3	4	4.69094789017605	34.0141997830882	2.58570778474253	8.54455935147882	4.73258810308689	3.7689929602684	9.72283264547348	-1.25398128218546	0.988370782653387	-1.26873568522433	0.204535350419664	0.698076875921005	Distal Intergenic	3940486	3949866	9381	1	728716	ENST00000456897.6	-15607	NA	LINC01346	long intergenic non-protein coding RNA 1346
chr1	3942512	3942770	259	*	5	16	5	0	0	3	3.90912324181337	15.5493484722689	4.30951297457088	0	0	2.8267447202013	4.43245490147574	-2.93467637024542	1.45054693196964	-2.02315161651512	0.0430575182517684	0.397827210889578	Promoter (1-2kb)	3940617	3955262	14646	1	728716	ENST00000412674.1	1895	NA	LINC01346	long intergenic non-protein coding RNA 1346
chr1	3948178	3948417	240	*	1	14	4	1	0	1	0.781824648362675	13.6056799132353	3.4476103796567	0.949395483497647	0	0.942248240067101	3.28779311080323	-3.07254341172167	1.67407077480861	-1.83537246928699	0.066450520027348	0.470729582607252	Promoter (<=1kb)	3944547	3948900	4354	2	105376672	ENST00000635247.1	483	ENSG00000226374	LINC01345	long intergenic non-protein coding RNA 1345
chr1	4173552	4173790	239	*	1	10	5	4	0	4	0.781824648362675	9.71834279516805	4.30951297457088	3.79758193399059	0	3.7689929602684	3.72937588539343	-0.88264575191321	1.36272262030898	-0.647707566278659	0.517174109564021	0.899447001190881	Distal Intergenic	3976140	3998855	22716	1	105376673	ENST00000641078.1	197412	ENSG00000284668	LINC02780	long intergenic non-protein coding RNA 2780
chr1	4267081	4267566	486	*	20	22	30	8	7	10	15.6364929672535	21.3803541493697	25.8570778474253	7.59516386798117	11.0427055738694	9.42248240067101	15.155712801095	-1.17852938261024	0.632356375803961	-1.86371076137548	0.0623623333437566	0.460871562795505	Distal Intergenic	4412027	4424689	12663	1	284661	ENST00000635002.1	-144461	ENSG00000235054	LINC01777	long intergenic non-protein coding RNA 1777
chr1	4267669	4268344	676	*	21	45	58	14	10	15	16.4183176156162	43.7325425782562	49.9903505050222	13.2915367689671	15.7752936769563	14.1337236010065	25.5569607909707	-1.35337518359076	0.558312712010986	-2.42404508168197	0.0153486999912057	0.259012352780265	Distal Intergenic	4412027	4424689	12663	1	284661	ENST00000635002.1	-143683	ENSG00000235054	LINC01777	long intergenic non-protein coding RNA 1777
chr1	4379851	4380384	534	*	40	64	48	36	21	45	31.272985934507	62.1973938890755	41.3713245558804	34.1782374059153	33.1281167216082	42.4011708030195	40.758204885001	-0.286047500127795	0.419933034228445	-0.681174084466488	0.495761344130922	0.890488123905692	Distal Intergenic	4412027	4424689	12663	1	284661	ENST00000635002.1	-31643	ENSG00000235054	LINC01777	long intergenic non-protein coding RNA 1777
chr1	4381048	4381764	717	*	75	101	108	61	25	48	58.6368486272006	98.1552622311973	93.0854802507309	57.9131244933564	39.4382341923908	45.2279155232208	65.4094775530161	-0.795972109725863	0.353845430522532	-2.24949099540562	0.0244812750753755	0.31406491220442	Distal Intergenic	4412027	4424689	12663	1	284661	ENST00000635002.1	-30263	ENSG00000235054	LINC01777	long intergenic non-protein coding RNA 1777
chr1	4650189	4650431	243	*	23	10	15	14	10	12	17.9819669123415	9.71834279516805	12.9285389237126	13.2915367689671	15.7752936769563	11.3069788808052	13.5004429929918	-0.0279504926651295	0.648338664002114	-0.0431109452775723	0.965613094342424	0.995115032869463	Distal Intergenic	4654609	4792534	137926	1	55966	ENST00000378191.5	-4178	ENSG00000196581	AJAP1	adherens junctions associated protein 1
chr1	4650793	4651185	393	*	24	37	25	16	9	20	18.7637915607042	35.9578683421218	21.5475648728544	15.1903277359623	14.1977643092607	18.844964801342	20.7503802703742	-0.645961687087517	0.550671122893995	-1.17304441840482	0.240777993700452	0.734396032727941	Distal Intergenic	4654609	4792534	137926	1	55966	ENST00000378191.5	-3424	ENSG00000196581	AJAP1	adherens junctions associated protein 1
chr1	4652717	4653200	484	*	49	66	70	47	26	45	38.3094077697711	64.1410624481091	60.3331816439923	44.6215877243894	41.0157635600864	42.4011708030195	48.4703623248946	-0.34000577766974	0.378601015904599	-0.898058281374015	0.369154478833388	0.829012039472619	Promoter (1-2kb)	4654609	4792534	137926	1	55966	ENST00000378191.5	-1409	ENSG00000196581	AJAP1	adherens junctions associated protein 1
chr1	4655715	4656409	695	*	63	86	25	51	26	45	49.2549528468485	83.5777480384452	21.5475648728544	48.41916965838	41.0157635600864	42.4011708030195	47.7027282966057	-0.220517355634661	0.463069637549684	-0.476207761755922	0.633926370363967	0.934365119397768	Promoter (<=1kb)	4654732	4777794	123063	1	55966	ENST00000378190.7	983	ENSG00000196581	AJAP1	adherens junctions associated protein 1
chr1	4668567	4668777	211	*	10	13	12	2	2	5	7.81824648362675	12.6338456337185	10.3428311389701	1.89879096699529	3.15505873539126	4.7112412003355	6.76000235983956	-1.64899649314137	0.952131854307171	-1.73189930121735	0.0832914931982543	0.512736057325018	Intron (ENST00000378191.5/55966, intron 1 of 5)	4654732	4777794	123063	1	55966	ENST00000378190.7	13835	ENSG00000196581	AJAP1	adherens junctions associated protein 1
chr1	4669130	4669342	213	*	7	8	16	2	4	1	5.47277253853872	7.77467423613444	13.7904415186268	1.89879096699529	6.31011747078252	0.942248240067101	6.03150749519081	-1.67522498771951	1.06603427737268	-1.57145508664902	0.116076979058083	0.579212708092059	Intron (ENST00000378191.5/55966, intron 1 of 5)	4654732	4777794	123063	1	55966	ENST00000378190.7	14398	ENSG00000196581	AJAP1	adherens junctions associated protein 1
chr1	5983167	5983439	273	*	19	4	2	13	4	5	14.8546683188908	3.88733711806722	1.72380518982835	12.3421412854694	6.31011747078252	4.7112412003355	7.30488509722897	0.186307504514578	0.986901925321984	0.188780161163222	0.850265121354016	0.977515599925322	Intron (ENST00000478423.6/261734, intron 1 of 25)	5990927	6090419	99493	1	8514	ENST00000655548.1	-7488	ENSG00000069424	KCNAB2	potassium voltage-gated channel subfamily A regulatory beta subunit 2
chr1	5991480	5991843	364	*	46	28	20	40	24	29	35.963933824683	27.2113598264705	17.2380518982835	37.9758193399059	37.8607048246951	27.3251989619459	30.5958447793307	0.350909458034189	0.469496057483907	0.747417262489402	0.45481172843924	0.873362193087514	Promoter (<=1kb)	5991320	6090446	99127	1	8514	ENST00000378111.6	160	ENSG00000069424	KCNAB2	potassium voltage-gated channel subfamily A regulatory beta subunit 2
chr1	5991887	5992518	632	*	127	119	154	93	58	115	99.2917303420597	115.6482792625	132.732999616783	88.2937799652811	91.4967033263466	108.358547607717	105.970340020114	-0.267404058933129	0.274989106286087	-0.972416916963005	0.330843179297526	0.803839687395574	Promoter (<=1kb)	5862811	5992424	129614	2	261734	ENST00000478423.6	0	ENSG00000131697	NPHP4	nephrocystin 4
chr1	5992739	5993104	366	*	39	38	29	33	13	34	30.4911612861443	36.9297026216386	24.9951752525111	31.3300509554223	20.5078817800432	32.0364401622814	29.3817353430068	-0.12045867789996	0.46014337506707	-0.26178509661777	0.793487129664172	0.967982656474434	Promoter (<=1kb)	5992753	6101190	108438	1	8514	ENST00000341524.6	0	ENSG00000069424	KCNAB2	potassium voltage-gated channel subfamily A regulatory beta subunit 2
chr1	6025326	6026850	1525	*	117	143	72	135	81	134	91.4734838584329	138.972301970903	62.0569868338206	128.168390272182	127.779878783346	126.261264168992	112.452050981279	0.389369267667456	0.314493186340784	1.23808490796852	0.215684579264807	0.70934107285568	Promoter (<=1kb)	6026163	6101178	75016	1	8514	ENST00000352527.6	0	ENSG00000069424	KCNAB2	potassium voltage-gated channel subfamily A regulatory beta subunit 2
chr1	6148407	6148729	323	*	22	6	9	19	6	14	17.2001422639788	5.83100567710083	7.75712335422758	18.0385141864553	9.46517620617379	13.1914753609394	11.9139061748126	0.406753892922959	0.727080987560961	0.559434093150256	0.575865499142891	0.91938727130471	Intron (ENST00000262450.8/26038, intron 9 of 41)	6105081	6144104	39024	2	26038	ENST00000462991.5	-4303	ENSG00000116254	CHD5	chromodomain helicase DNA binding protein 5
chr1	6148813	6149140	328	*	13	16	1	13	13	17	10.1637204287148	15.5493484722689	0.861902594914175	12.3421412854694	20.5078817800432	16.0182200811407	12.5738691070919	0.87629494771788	0.80470340713251	1.08896636941116	0.276168716431076	0.763016063370624	Exon (ENST00000262450.8/26038, exon 9 of 42)	6105081	6144104	39024	2	26038	ENST00000462991.5	-4709	ENSG00000116254	CHD5	chromodomain helicase DNA binding protein 5
chr1	6156769	6157764	996	*	156	41	22	87	51	100	121.964645144577	39.845205460189	18.9618570881119	82.5974070642953	80.4539977524772	94.2248240067101	73.0079894193934	0.505003451541406	0.493609647392294	1.023082620466	0.306268783456627	0.785334262844805	Intron (ENST00000262450.8/26038, intron 3 of 41)	6105081	6144104	39024	2	26038	ENST00000462991.5	-12665	ENSG00000116254	CHD5	chromodomain helicase DNA binding protein 5
chr1	6158135	6158681	547	*	97	28	17	51	26	71	75.8369908911794	27.2113598264705	14.652344113541	48.41916965838	41.0157635600864	66.8996250447642	45.6725421824036	0.40897569070406	0.521562338511003	0.784135779189187	0.432960443153183	0.863632297139008	Intron (ENST00000262450.8/26038, intron 3 of 41)	6105081	6144104	39024	2	26038	ENST00000462991.5	-14031	ENSG00000116254	CHD5	chromodomain helicase DNA binding protein 5
chr1	6179205	6180366	1162	*	76	46	19	72	48	104	59.4186732755633	44.704376857773	16.3761493033693	68.3564748118306	75.7214096493903	97.9938169669785	60.4284834774842	1.0058773180524	0.428182242258601	2.34918036942993	0.0188147901509667	0.280789726072654	Promoter (<=1kb)	6101787	6180321	78535	2	26038	ENST00000262450.8	0	ENSG00000116254	CHD5	chromodomain helicase DNA binding protein 5
chr1	6198370	6199627	1258	*	352	258	305	294	140	305	275.202276223661	250.733244115336	262.880291448823	279.122272148308	220.854111477388	287.385713220466	262.696318105664	0.00239682890054222	0.208620332150222	0.0114889516081123	0.990833344552842	0.99890012237873	Promoter (<=1kb)	6185020	6199595	14576	2	6146	ENST00000234875.9	0	ENSG00000116251	RPL22	ribosomal protein L22
chr1	6199732	6200387	656	*	155	121	210	120	79	155	121.182820496215	117.591947821533	180.999544931977	113.927458019718	124.624820047955	146.048477210401	134.0625114213	-0.125458074534356	0.274651350997954	-0.456790305521892	0.647821774523915	0.937338213485972	Promoter (<=1kb)	6185020	6199595	14576	2	6146	ENST00000234875.9	-137	ENSG00000116251	RPL22	ribosomal protein L22
chr1	6204764	6205275	512	*	100	88	121	98	48	101	78.1824648362675	85.5214165974788	104.290213984615	93.0407573827694	75.7214096493903	95.1670722467772	88.6538891162164	-0.0142528904115698	0.291823817395649	-0.0488407373283246	0.96104621720282	0.99410534843285	Promoter (<=1kb)	6205475	6208307	2833	1	388591	ENST00000466994.5	-200	ENSG00000158286	RNF207	ring finger protein 207
chr1	6205405	6206888	1484	*	372	370	485	351	226	387	290.838769190915	359.578683421218	418.022758533375	333.237814707674	356.521637099213	364.650068905968	353.80828864306	-0.0187392031363922	0.206225494878946	-0.0908675386978324	0.927597843819606	0.989418360367174	Promoter (<=1kb)	6204840	6205780	941	2	102724450	ENST00000455744.1	0	ENSG00000226944	RNF207-AS1	RNF207 antisense RNA 1
chr1	6234960	6235987	1028	*	222	168	195	181	97	193	173.565071936514	163.268158958823	168.071006008264	171.840582513074	153.020348666476	181.85391033295	168.603179736017	0.00904502899715566	0.226136391374542	0.0399981132721565	0.968094630481581	0.995593826456855	Promoter (<=1kb)	6221193	6235964	14772	2	23463	ENST00000343813.10	0	ENSG00000116237	ICMT	isoprenylcysteine carboxyl methyltransferase
chr1	6236112	6236599	488	*	91	84	85	73	42	89	71.1460430010034	81.6340794794116	73.2617205677049	69.3058702953282	66.2562334432165	83.860093365972	74.2440066921061	-0.0360661003264546	0.304548100186193	-0.118424972293062	0.905730939973149	0.986192206021531	Promoter (<=1kb)	6236240	6238940	2701	1	148645	ENST00000441724.1	0	NA	ICMT-DT	ICMT divergent transcript
chr1	6259790	6261112	1323	*	119	63	31	118	77	127	93.0371331551583	61.2255596095587	26.7189804423394	112.028667052722	121.469761312564	119.665526488522	89.0242713434774	0.96058040174973	0.382048008794903	2.5142923916282	0.0119271502925308	0.234227612369516	Promoter (<=1kb)	6247353	6261098	13746	2	387509	ENST00000377893.3	0	ENSG00000158292	GPR153	G protein-coupled receptor 153
chr1	6261276	6261501	226	*	13	12	3	23	7	16	10.1637204287148	11.6620113542017	2.58570778474253	21.8360961204459	11.0427055738694	15.0759718410736	12.0610355171746	0.992176047736528	0.747252070022548	1.32776620840487	0.184255353443497	0.675404482745063	Promoter (<=1kb)	6247353	6261098	13746	2	387509	ENST00000377893.3	-178	ENSG00000158292	GPR153	G protein-coupled receptor 153
chr1	6343795	6344438	644	*	45	28	19	30	20	29	35.1821091763204	27.2113598264705	16.3761493033693	28.4818645049294	31.5505873539126	27.3251989619459	27.6878781878247	0.141779512816936	0.484220207249107	0.292799661588674	0.769675286936981	0.962500297583455	Intron (ENST00000608083.5/11332, intron 2 of 8)	6281130	6352249	71120	2	11332	ENST00000473466.2	7811	ENSG00000097021	ACOT7	acyl-CoA thioesterase 7
chr1	6353598	6354367	770	*	64	23	56	44	43	45	50.0367774952112	22.3521884288865	48.2665453151938	41.7734012738964	67.8337628109121	42.4011708030195	45.4439743545199	0.312070411762908	0.427988247937796	0.72915649732575	0.465905938389208	0.878372641243572	Promoter (1-2kb)	6281130	6352249	71120	2	11332	ENST00000473466.2	-1349	ENSG00000097021	ACOT7	acyl-CoA thioesterase 7
chr1	6359626	6360409	784	*	45	30	39	19	11	23	35.1821091763204	29.1550283855041	33.6142012016528	18.0385141864553	17.3528230446519	21.6717095215433	25.8357309193546	-0.773982333558501	0.478109159917097	-1.61884021149628	0.105481647707642	0.562416890409218	Promoter (<=1kb)	6264273	6359344	95072	2	11332	ENST00000377842.7	-282	ENSG00000097021	ACOT7	acyl-CoA thioesterase 7
chr1	6384979	6386887	1909	*	478	159	159	395	241	527	373.712181917359	154.521650443172	137.042512591354	375.01121598157	380.184577614647	496.564822515362	319.506160177244	0.910272300178971	0.321458138077553	2.83169779313338	0.00463015868507053	0.155874841392089	Promoter (<=1kb)	6264273	6385813	121541	2	11332	ENST00000377855.6	0	ENSG00000097021	ACOT7	acyl-CoA thioesterase 7
chr1	6392578	6393354	777	*	143	75	67	92	53	111	111.800924715862	72.8875709637604	57.7474738592498	87.3443844817835	83.6090564878684	104.589554647448	86.3298275259955	0.185146410258004	0.32733386830786	0.565619473521367	0.571652486981585	0.917830809585157	Promoter (<=1kb)	6264269	6393361	129093	2	11332	ENST00000608083.5	7	ENSG00000097021	ACOT7	acyl-CoA thioesterase 7
chr1	6393468	6394483	1016	*	240	150	225	172	103	188	187.637915607042	145.775141927521	193.928083855689	163.296023161595	162.48552487265	177.142669132615	171.710893092852	-0.0687371576490567	0.234783411900036	-0.292768373594992	0.769699203753758	0.962500297583455	Promoter (<=1kb)	6264272	6393767	129496	2	11332	ENST00000361521.9	0	ENSG00000097021	ACOT7	acyl-CoA thioesterase 7
chr1	6414304	6415225	922	*	110	128	36	143	67	152	86.0007113198942	124.394787778151	31.0284934169103	135.763554140163	105.694467635607	143.221732490199	104.350624463488	0.678615440081853	0.394721123257907	1.71922757637283	0.0855729413798253	0.518854279676919	Intron (ENST00000377837.5/54626, intron 3 of 3)	6413000	6419903	6904	2	54626	ENST00000377836.8	4678	ENSG00000069812	HES2	hes family bHLH transcription factor 2
chr1	6419452	6420038	587	*	38	41	14	55	27	49	29.7093366377816	39.845205460189	12.0666363287985	52.2167515923706	42.593292927782	46.1701637632879	37.1002311183683	0.796812844907065	0.470798848287156	1.69246982613913	0.090556428572842	0.53052444288852	Promoter (<=1kb)	6413000	6419903	6904	2	54626	ENST00000377836.8	0	ENSG00000069812	HES2	hes family bHLH transcription factor 2
chr1	6490099	6491661	1563	*	303	361	354	268	147	304	236.89286845389	350.832174905567	305.113518599618	254.437989577369	231.896817051258	286.443464980399	277.602805594683	-0.203552630747983	0.223545827219136	-0.910563320640496	0.362525504098051	0.82515974993555	Promoter (<=1kb)	6467122	6490570	23449	2	57449	ENST00000377725.5	0	ENSG00000171680	PLEKHG5	pleckstrin homology and RhoGEF domain containing G5
chr1	6496886	6498033	1148	*	68	109	52	89	51	103	53.1640760886619	105.929936467332	44.8189349355371	84.4961980312905	80.4539977524772	97.0515687269114	77.6524520003683	0.370275293178239	0.36407231153452	1.01703777367077	0.30913546024647	0.787176147199685	Promoter (<=1kb)	6467122	6497424	30303	2	57449	ENST00000400915.8	0	ENSG00000171680	PLEKHG5	pleckstrin homology and RhoGEF domain containing G5
chr1	6553752	6555113	1362	*	166	156	156	173	102	179	129.782891628204	151.606147604622	134.456804806611	164.245418645093	160.907995504954	168.662434972011	151.610282193583	0.250316232155182	0.233143203797136	1.07365871309287	0.282975672290667	0.768427077131404	Promoter (<=1kb)	6521347	6554513	33167	2	79707	ENST00000377705.6	0	ENSG00000162408	NOL9	nucleolar protein 9
chr1	6579367	6579860	494	*	64	69	69	72	49	72	50.0367774952112	67.0565652866595	59.4712790490781	68.3564748118306	77.2989390170859	67.8418732848313	65.0103181574494	0.27232934592924	0.322000041664573	0.845743200905936	0.397696017473343	0.843985151659864	Promoter (<=1kb)	6579994	6589280	9287	1	3104	ENST00000377674.9	-134	ENSG00000204859	ZBTB48	zinc finger and BTB domain containing 48
chr1	6579961	6580620	660	*	95	89	72	88	40	107	74.2733415944541	86.4932508769956	62.0569868338206	83.5468025477929	63.1011747078252	100.82056168718	78.3820197080114	0.164157073922646	0.318321495181024	0.515695849660712	0.606066853812907	0.927291213069403	Promoter (<=1kb)	6579994	6589280	9287	1	3104	ENST00000377674.9	0	ENSG00000204859	ZBTB48	zinc finger and BTB domain containing 48
chr1	6600616	6602850	2235	*	388	333	402	292	196	282	303.347963564718	323.620815079096	346.484843155498	277.223481181313	309.195756068344	265.714003698922	304.264477124649	-0.19503965477998	0.195627648947178	-0.996994319717267	0.318767267122093	0.79488563271167	Promoter (<=1kb)	6590724	6602869	12146	2	9903	ENST00000377658.8	19	ENSG00000162413	KLHL21	kelch like family member 21
chr1	6603039	6603429	391	*	69	47	44	54	29	71	53.9459007370246	45.6762111372898	37.9237141762237	51.2673561088729	45.7483516631733	66.8996250447642	50.2435264778914	0.260242074514317	0.368575164133457	0.706075991653323	0.480140881087646	0.883785460332515	Promoter (<=1kb)	6590724	6603001	12278	2	9903	ENST00000377663.3	-38	ENSG00000162413	KLHL21	kelch like family member 21
chr1	6612782	6613488	707	*	125	127	174	118	72	126	97.7280810453343	123.422953498634	149.971051515067	112.028667052722	113.582114474085	118.723278248455	119.242690972383	-0.106304098317369	0.270881881691501	-0.392437093442947	0.694735283038334	0.947828584385301	Promoter (<=1kb)	6613731	6624030	10300	1	148479	ENST00000377648.5	-243	ENSG00000116273	PHF13	PHD finger protein 13
chr1	6613762	6615481	1720	*	281	326	284	233	165	273	219.692726189912	316.817975122478	244.780336955626	221.209147654952	260.292345669779	257.233769538319	253.337716855178	-0.0807552716645087	0.224136550803001	-0.360294969183703	0.71862656106651	0.953474217406537	Promoter (<=1kb)	6613762	6622645	8884	1	148479	ENST00000495385.1	0	ENSG00000116273	PHF13	PHD finger protein 13
chr1	6624847	6626035	1189	*	186	160	183	164	112	170	145.419384595458	155.493484722689	157.728174869294	155.700859293614	176.683289181911	160.182200811407	158.534565579062	0.0999102141393621	0.229264159032345	0.435786450708444	0.662991675292461	0.940467770621187	Promoter (<=1kb)	6624868	6633562	8695	1	90326	ENST00000054650.9	0	ENSG00000041988	THAP3	THAP domain containing 3
chr1	6700850	6701877	1028	*	187	197	162	175	109	202	146.20120924382	191.451353064811	139.628220376096	166.144209612088	171.950701078824	190.334144493554	167.618306311532	0.149951995262261	0.240647229829618	0.623119557072937	0.533205958847305	0.905405468033304	Promoter (<=1kb)	6634170	6701816	67647	2	55735	ENST00000377577.10	0	ENSG00000007923	DNAJC11	DnaJ heat shock protein family (Hsp40) member C11
chr1	6702062	6702333	272	*	19	28	16	22	15	21	14.8546683188908	27.2113598264705	13.7904415186268	20.8867006369482	23.6629405154345	19.7872130414091	20.0322206429633	0.205545231777361	0.552496848087852	0.372029691189618	0.709870743075494	0.951712756294023	Promoter (<=1kb)	6635113	6701924	66812	2	55735	ENST00000294401.11	-138	ENSG00000007923	DNAJC11	DnaJ heat shock protein family (Hsp40) member C11
chr1	6724052	6724545	494	*	32	14	8	31	8	31	25.0183887476056	13.6056799132353	6.8952207593134	29.431259988427	12.620234941565	29.2096954420801	19.4634132987044	0.659982567452672	0.627749950056046	1.05134626835693	0.293099584108451	0.775650461798854	Promoter (<=1kb)	6724637	6727408	2772	1	100505887	ENST00000432429.5	-92	NA	LINC01672	long intergenic non-protein coding RNA 1672
chr1	6724873	6725392	520	*	38	14	16	21	15	32	29.7093366377816	13.6056799132353	13.7904415186268	19.9373051534506	23.6629405154345	30.1519436821472	21.809607903446	0.362493690076464	0.553429036845209	0.654995791588456	0.51247046360984	0.897306774018739	Promoter (<=1kb)	6724673	6729993	5321	1	100505887	ENST00000654537.1	200	NA	LINC01672	long intergenic non-protein coding RNA 1672
chr1	6743745	6743961	217	*	11	3	9	5	4	3	8.60007113198942	2.91550283855041	7.75712335422758	4.74697741748823	6.31011747078252	2.8267447202013	5.52608948887325	-0.511819820655031	1.0121485781468	-0.505676569335454	0.613083719411746	0.928910853731604	Distal Intergenic	6724673	6729993	5321	1	100505887	ENST00000654537.1	19072	NA	LINC01672	long intergenic non-protein coding RNA 1672
chr1	6783934	6785025	1092	*	218	194	253	183	118	204	170.437773343063	188.53585022626	218.061356513286	173.739373480069	186.148465388084	192.218640973689	188.190243320742	-0.0636789336879861	0.225256344577716	-0.282695405571656	0.777410338474941	0.964138326154482	Promoter (<=1kb)	6783892	6784843	952	2	110841581	ENST00000442889.1	0	NA	CAMTA1-DT	CAMTA1 divergent transcript
chr1	6785435	6786365	931	*	94	149	167	98	81	170	73.4915169460914	144.803307648004	143.937733350667	93.0407573827694	127.779878783346	160.182200811407	123.872565820381	0.0756221289236284	0.325492501712936	0.232331400955965	0.816280625157858	0.972098365464476	Promoter (<=1kb)	6785454	6872053	86600	1	23261	ENST00000490738.5	0	ENSG00000171735	CAMTA1	calmodulin binding transcription activator 1
chr1	6794537	6796528	1992	*	174	218	254	127	67	99	136.037488815105	211.859872934663	218.923259108201	120.573226404201	105.694467635607	93.282575766643	147.728481777403	-0.824765577286251	0.274130993382182	-3.00865497589467	0.00262406930672973	0.121905481053056	Intron (ENST00000490738.5/23261, intron 1 of 2)	6785552	6887787	102236	1	23261	ENST00000461311.1	8985	ENSG00000171735	CAMTA1	calmodulin binding transcription activator 1
chr1	6796603	6796827	225	*	14	17	36	3	11	7	10.9455450770774	16.5211827517857	31.0284934169103	2.84818645049294	17.3528230446519	6.59573768046971	14.2153280702313	-1.19568524341927	0.758830806904186	-1.5756941238289	0.115096312329458	0.576929647784894	Intron (ENST00000490738.5/23261, intron 1 of 2)	6785552	6887787	102236	1	23261	ENST00000461311.1	11051	ENSG00000171735	CAMTA1	calmodulin binding transcription activator 1
chr1	6800677	6800940	264	*	23	12	38	20	12	13	17.9819669123415	11.6620113542017	32.7522986067387	18.9879096699529	18.9303524123476	12.2492271208723	18.7606276794091	-0.326689125733605	0.600937512594179	-0.543632439125535	0.586694432387167	0.922246907936174	Intron (ENST00000490738.5/23261, intron 1 of 2)	6785552	6887787	102236	1	23261	ENST00000461311.1	15125	ENSG00000171735	CAMTA1	calmodulin binding transcription activator 1
chr1	6801141	6801531	391	*	26	35	44	23	18	34	20.3274408574295	34.0141997830882	37.9237141762237	21.8360961204459	28.3955286185214	32.0364401622814	29.0889032863317	-0.163586299691817	0.475164928848355	-0.344272671992643	0.730641234151028	0.955105473528392	Intron (ENST00000490738.5/23261, intron 1 of 2)	6785552	6887787	102236	1	23261	ENST00000461311.1	15589	ENSG00000171735	CAMTA1	calmodulin binding transcription activator 1
chr1	6859476	6860065	590	*	54	29	51	48	19	53	42.2185310115844	28.1831941059873	43.9570323406229	45.570983207887	29.973057986217	49.9391567235563	39.9736592293092	0.145607441832544	0.414065341612821	0.351653295263472	0.725098290954837	0.954353744595273	Intron (ENST00000490738.5/23261, intron 2 of 2)	6853095	6872045	18951	1	23261	ENST00000472283.1	6381	ENSG00000171735	CAMTA1	calmodulin binding transcription activator 1
chr1	6860336	6860693	358	*	38	23	25	19	13	23	29.7093366377816	22.3521884288865	21.5475648728544	18.0385141864553	20.5078817800432	21.6717095215433	22.3045325712607	-0.294154089848464	0.508845634012785	-0.578081190416726	0.563209305519409	0.915381737101076	Intron (ENST00000490738.5/23261, intron 2 of 2)	6853095	6872045	18951	1	23261	ENST00000472283.1	7241	ENSG00000171735	CAMTA1	calmodulin binding transcription activator 1
chr1	6868576	6868803	228	*	15	3	8	8	10	8	11.7273697254401	2.91550283855041	6.8952207593134	7.59516386798117	15.7752936769563	7.53798592053681	8.74108946479637	0.476079597723532	0.845023199375903	0.563392340086217	0.573167751995911	0.918265469196194	Intron (ENST00000490738.5/23261, intron 2 of 2)	6874056	6887842	13787	1	23261	ENST00000467267.1	-5253	ENSG00000171735	CAMTA1	calmodulin binding transcription activator 1
chr1	6961740	6962411	672	*	79	96	76	73	45	72	61.7641472206513	93.2960908336133	65.5045972134773	69.3058702953282	70.9888215463034	67.8418732848313	71.4502333990341	-0.0811082674846052	0.32077048964648	-0.252854517801791	0.800380637066736	0.969250587609429	Intron (ENST00000303635.12/23261, intron 3 of 22)	7008376	7014279	5904	2	127138864	ENST00000456701.1	51868	ENSG00000237365	CAMTA1-AS3	CAMTA1 antisense RNA 3
chr1	6962708	6962931	224	*	11	17	26	7	6	11	8.60007113198942	16.5211827517857	22.4094674677686	6.64576838448353	9.46517620617379	10.3647306407381	12.3343994304898	-0.845927233548102	0.711556585248761	-1.18884042546295	0.234502466872044	0.728476882057009	Intron (ENST00000303635.12/23261, intron 3 of 22)	7008376	7014279	5904	2	127138864	ENST00000456701.1	51348	ENSG00000237365	CAMTA1-AS3	CAMTA1 antisense RNA 3
chr1	6963414	6963993	580	*	62	79	90	54	40	49	48.4731281984858	76.7749080818276	77.5712335422758	51.2673561088729	63.1011747078252	46.1701637632879	60.5596607337625	-0.344595471157892	0.353576979011242	-0.974598154329883	0.329759629510338	0.803005422487546	Intron (ENST00000303635.12/23261, intron 3 of 22)	7008376	7014279	5904	2	127138864	ENST00000456701.1	50286	ENSG00000237365	CAMTA1-AS3	CAMTA1 antisense RNA 3
chr1	7042279	7043399	1121	*	48	118	75	36	11	21	37.5275831214084	114.676444982983	64.6426946185632	34.1782374059153	17.3528230446519	19.7872130414091	48.0274993691551	-1.58219939553466	0.477435054760314	-3.31395732206754	0.000919855461537753	0.0764162895209354	Intron (ENST00000303635.12/23261, intron 3 of 22)	7008376	7014279	5904	2	127138864	ENST00000456701.1	-28000	ENSG00000237365	CAMTA1-AS3	CAMTA1 antisense RNA 3
chr1	7070290	7071017	728	*	21	51	42	9	12	11	16.4183176156162	49.563548255357	36.1999089863954	8.54455935147882	18.9303524123476	10.3647306407381	23.3369028769888	-1.46820174522244	0.594404748021881	-2.47003704144098	0.0135099062247488	0.245886109561942	Intron (ENST00000303635.12/23261, intron 3 of 22)	7008376	7014279	5904	2	127138864	ENST00000456701.1	-56011	ENSG00000237365	CAMTA1-AS3	CAMTA1 antisense RNA 3
chr1	7117337	7118158	822	*	44	44	60	20	20	40	34.4002845279577	42.7607082987394	51.7141556948505	18.9879096699529	31.5505873539126	37.689929602684	36.1839291913495	-0.549833096145342	0.441791360405507	-1.24455375415369	0.213295828565942	0.706638519498062	Intron (ENST00000303635.12/23261, intron 4 of 22)	7008376	7014279	5904	2	127138864	ENST00000456701.1	-103058	ENSG00000237365	CAMTA1-AS3	CAMTA1 antisense RNA 3
chr1	7169221	7169449	229	*	17	1	1	6	4	3	13.2910190221655	0.971834279516805	0.861902594914175	5.69637290098588	6.31011747078252	2.8267447202013	4.99299849809436	-0.0629922446962335	1.22138705170463	-0.0515743511512739	0.958867856949233	0.993532283799845	Intron (ENST00000303635.12/23261, intron 4 of 22)	7008376	7014279	5904	2	127138864	ENST00000456701.1	-154942	ENSG00000237365	CAMTA1-AS3	CAMTA1 antisense RNA 3
chr1	7218514	7218865	352	*	23	25	46	15	0	5	17.9819669123415	24.2958569879201	39.6475193660521	14.2409322524647	0	4.7112412003355	16.8129194531856	-2.02762710215442	0.762135424348292	-2.66045513353255	0.00780351231833422	0.196985997880352	Intron (ENST00000303635.12/23261, intron 4 of 22)	7368942	7370270	1329	1	23261	ENST00000427317.1	-150077	ENSG00000171735	CAMTA1	calmodulin binding transcription activator 1
chr1	7223293	7223633	341	*	26	42	64	9	8	11	20.3274408574295	40.8170397397058	55.1617660745072	8.54455935147882	12.620234941565	10.3647306407381	24.6392952675708	-1.89975857236794	0.572636490345635	-3.31756464073966	0.000908059011422003	0.0761848495404286	Intron (ENST00000303635.12/23261, intron 4 of 22)	7368942	7370270	1329	1	23261	ENST00000427317.1	-145309	ENSG00000171735	CAMTA1	calmodulin binding transcription activator 1
chr1	7223788	7224417	630	*	55	87	115	38	14	32	43.0003556599471	84.549582317962	99.1187984151302	36.0770283729106	22.0854111477388	30.1519436821472	52.497186599306	-1.34016379278664	0.419794962139866	-3.19242466835543	0.0014108374005785	0.0939274565480502	Intron (ENST00000303635.12/23261, intron 4 of 22)	7368942	7370270	1329	1	23261	ENST00000427317.1	-144525	ENSG00000171735	CAMTA1	calmodulin binding transcription activator 1
chr1	7255584	7255781	198	*	9	12	15	3	5	6	7.03642183526407	11.6620113542017	12.9285389237126	2.84818645049294	7.88764683847815	5.6534894404026	8.00271580709201	-0.984289661541968	0.860608526449777	-1.14371358322745	0.252742438313057	0.743451898914121	Intron (ENST00000303635.12/23261, intron 5 of 22)	7368942	7370270	1329	1	23261	ENST00000427317.1	-113161	ENSG00000171735	CAMTA1	calmodulin binding transcription activator 1
chr1	7264877	7266203	1327	*	376	419	619	284	149	277	293.966067784366	407.198563117541	533.517706251875	269.628317313332	235.051875786649	261.002762498587	333.394215458725	-0.686539711421759	0.240132364458717	-2.85900533636643	0.0042497163569183	0.150663241078403	Intron (ENST00000303635.12/23261, intron 5 of 22)	7368942	7370270	1329	1	23261	ENST00000427317.1	-102739	ENSG00000171735	CAMTA1	calmodulin binding transcription activator 1
chr1	7266272	7267292	1021	*	347	393	600	232	132	258	271.293152981848	381.930871850104	517.141556948505	220.259752171454	208.233876535823	243.100045937312	306.993209404174	-0.798668296997896	0.250426661307817	-3.18923030330304	0.00142652179362099	0.0945580160343055	Intron (ENST00000303635.12/23261, intron 5 of 22)	7368942	7370270	1329	1	23261	ENST00000427317.1	-101650	ENSG00000171735	CAMTA1	calmodulin binding transcription activator 1
chr1	7282014	7282262	249	*	12	32	17	2	3	4	9.3818957803521	31.0986969445378	14.652344113541	1.89879096699529	4.73258810308689	3.7689929602684	10.9222181447969	-2.44259757225504	0.862949639490089	-2.8305215744668	0.00464721768778874	0.155874841392089	Intron (ENST00000303635.12/23261, intron 5 of 22)	7368942	7370270	1329	1	23261	ENST00000427317.1	-86680	ENSG00000171735	CAMTA1	calmodulin binding transcription activator 1
chr1	7298045	7299336	1292	*	420	596	885	355	182	320	328.366352312323	579.213230592016	762.783796499045	337.035396641665	287.110344920605	301.519436821472	432.671426297854	-0.849702760242269	0.268349783977923	-3.16640001585458	0.00154338393576288	0.0965833420853718	Intron (ENST00000303635.12/23261, intron 5 of 22)	7368942	7370270	1329	1	23261	ENST00000427317.1	-69606	ENSG00000171735	CAMTA1	calmodulin binding transcription activator 1
chr1	7299648	7300898	1251	*	438	521	824	376	164	370	342.439195982852	506.325659628255	710.20773820928	356.972701795115	258.714816302083	348.631848824827	420.548660123736	-0.688916253116241	0.260915335733408	-2.6403823722349	0.00828125344983041	0.201498029134376	Intron (ENST00000303635.12/23261, intron 5 of 22)	7368942	7370270	1329	1	23261	ENST00000427317.1	-68044	ENSG00000171735	CAMTA1	calmodulin binding transcription activator 1
chr1	7301346	7301999	654	*	202	304	421	130	74	166	157.92857896926	295.437620973109	362.860992458868	123.421412854694	116.737173209477	156.413207851139	202.133164386091	-1.03624883484892	0.300136861582677	-3.45258769410925	0.000555236965704111	0.062317569531298	Intron (ENST00000303635.12/23261, intron 5 of 22)	7368942	7370270	1329	1	23261	ENST00000427317.1	-66943	ENSG00000171735	CAMTA1	calmodulin binding transcription activator 1
chr1	7334372	7335193	822	*	45	122	133	16	9	26	35.1821091763204	118.56378210105	114.633045123585	15.1903277359623	14.1977643092607	24.4984542417446	53.7109137813206	-2.29657283480825	0.491334085502008	-4.67415736578053	2.95162953147031e-06	0.00641734859505041	Intron (ENST00000303635.12/23261, intron 5 of 22)	7368942	7370270	1329	1	23261	ENST00000427317.1	-33749	ENSG00000171735	CAMTA1	calmodulin binding transcription activator 1
chr1	7335443	7335740	298	*	32	34	57	14	6	7	25.0183887476056	33.0423655035714	49.128447910108	13.2915367689671	9.46517620617379	6.59573768046971	22.7569421361492	-1.86466834566018	0.573890010841183	-3.24917372743085	0.00115740768410936	0.085343115436033	Intron (ENST00000303635.12/23261, intron 5 of 22)	7368942	7370270	1329	1	23261	ENST00000427317.1	-33202	ENSG00000171735	CAMTA1	calmodulin binding transcription activator 1
chr1	7335819	7336488	670	*	45	112	157	22	17	16	35.1821091763204	108.845439305882	135.318707401526	20.8867006369482	26.8179992508257	15.0759718410736	57.0211546020959	-2.17179029514376	0.486502657847065	-4.4640872153806	8.04108079119992e-06	0.010478276553667	Intron (ENST00000303635.12/23261, intron 5 of 22)	7368942	7370270	1329	1	23261	ENST00000427317.1	-32454	ENSG00000171735	CAMTA1	calmodulin binding transcription activator 1
chr1	7401256	7401857	602	*	135	194	158	105	24	58	105.546327528961	188.53585022626	136.18060999644	99.6865257672529	37.8607048246951	54.6503979238919	103.74340271125	-1.14247197592402	0.363171602089057	-3.14581858645397	0.0016562270293571	0.0997785348550139	Intron (ENST00000303635.12/23261, intron 5 of 22)	7382487	7389754	7268	2	102725193	ENST00000618051.1	-11502	ENSG00000237728	CAMTA1-AS2	CAMTA1 antisense RNA 2
chr1	7402106	7403295	1190	*	289	449	548	210	72	192	225.947323376813	436.353591503045	472.322622012968	199.373051534506	113.582114474085	180.911662092883	271.415060832384	-1.1905566632573	0.296684783462217	-4.01286729087985	5.99856405584183e-05	0.0236305907551359	Intron (ENST00000303635.12/23261, intron 5 of 22)	7382487	7389754	7268	2	102725193	ENST00000618051.1	-12352	ENSG00000237728	CAMTA1-AS2	CAMTA1 antisense RNA 2
chr1	7403409	7403751	343	*	35	97	94	25	11	33	27.3638626926936	94.2679251131301	81.0188439219325	23.7348870874412	17.3528230446519	31.0941919222143	45.8054222970106	-1.46755636135457	0.488900269570404	-3.00174995330665	0.00268432565985748	0.123200509898984	Intron (ENST00000303635.12/23261, intron 5 of 22)	7382487	7389754	7268	2	102725193	ENST00000618051.1	-13655	ENSG00000237728	CAMTA1-AS2	CAMTA1 antisense RNA 2
chr1	7419536	7419871	336	*	14	16	23	6	4	4	10.9455450770774	15.5493484722689	19.823759683026	5.69637290098588	6.31011747078252	3.7689929602684	10.3490227607349	-1.57309093922789	0.775614420000874	-2.0281868137858	0.0425411851902473	0.39569906224631	Intron (ENST00000303635.12/23261, intron 5 of 22)	7382487	7389754	7268	2	102725193	ENST00000618051.1	-29782	ENSG00000237728	CAMTA1-AS2	CAMTA1 antisense RNA 2
chr1	7470516	7471029	514	*	86	139	154	61	29	63	67.23691975919	135.084964852836	132.732999616783	57.9131244933564	45.7483516631733	59.3616391242274	83.012999918261	-1.02746469253005	0.348599133407655	-2.94741034633763	0.00320447658213109	0.133609751413724	Intron (ENST00000303635.12/23261, intron 6 of 22)	7382487	7389754	7268	2	102725193	ENST00000618051.1	-80762	ENSG00000237728	CAMTA1-AS2	CAMTA1 antisense RNA 2
chr1	7471146	7472202	1057	*	161	314	359	136	56	120	125.873768386391	305.155963768277	309.423031574189	129.11778575568	88.3416445909553	113.069788808052	178.496997147257	-1.15536938584633	0.327475648728139	-3.52810778552114	0.000418541692472145	0.0539819468311192	Intron (ENST00000303635.12/23261, intron 6 of 22)	7382487	7389754	7268	2	102725193	ENST00000618051.1	-81392	ENSG00000237728	CAMTA1-AS2	CAMTA1 antisense RNA 2
chr1	7526290	7526591	302	*	26	9	14	7	5	13	20.3274408574295	8.74650851565124	12.0666363287985	6.64576838448353	7.88764683847815	12.2492271208723	11.3205380076189	-0.617793825869303	0.732543417064044	-0.843354552751774	0.39903018131069	0.844657728365693	Intron (ENST00000303635.12/23261, intron 6 of 22)	7382487	7389754	7268	2	102725193	ENST00000618051.1	-136536	ENSG00000237728	CAMTA1-AS2	CAMTA1 antisense RNA 2
chr1	7526668	7527185	518	*	34	24	26	16	21	30	26.5820380443309	23.3240227084033	22.4094674677686	15.1903277359623	33.1281167216082	28.267447202013	24.8169033133477	0.0634679380832288	0.506391065331239	0.125333842613738	0.900259260883113	0.985224052744981	Intron (ENST00000303635.12/23261, intron 6 of 22)	7382487	7389754	7268	2	102725193	ENST00000618051.1	-136914	ENSG00000237728	CAMTA1-AS2	CAMTA1 antisense RNA 2
chr1	7539183	7539437	255	*	7	20	27	2	5	5	5.47277253853872	19.4366855903361	23.2713700626827	1.89879096699529	7.88764683847815	4.7112412003355	10.4464178662278	-1.78859073093537	0.867770453355653	-2.06113347604648	0.0392903079045939	0.382862642774963	Intron (ENST00000303635.12/23261, intron 6 of 22)	7664285	7767830	103546	1	23261	ENST00000700419.1	-124848	ENSG00000171735	CAMTA1	calmodulin binding transcription activator 1
chr1	7539501	7539817	317	*	8	12	36	3	2	3	6.2545971869014	11.6620113542017	31.0284934169103	2.84818645049294	3.15505873539126	2.8267447202013	9.62918197734981	-2.47798537747225	0.936418274580894	-2.64623773877256	0.00813925913050904	0.200308381191813	Intron (ENST00000303635.12/23261, intron 6 of 22)	7664285	7767830	103546	1	23261	ENST00000700419.1	-124468	ENSG00000171735	CAMTA1	calmodulin binding transcription activator 1
chr1	7548791	7550878	2088	*	266	492	520	197	119	165	207.965356464471	478.142465522268	448.189349355371	187.030910249036	187.72599475578	155.470959611072	277.420839326333	-1.09739740115948	0.289903007643538	-3.78539501911217	0.000153464610245699	0.0343537225099474	Intron (ENST00000303635.12/23261, intron 6 of 22)	7664285	7767830	103546	1	23261	ENST00000700419.1	-113407	ENSG00000171735	CAMTA1	calmodulin binding transcription activator 1
chr1	7646701	7647327	627	*	26	99	67	21	15	27	20.3274408574295	96.2115936721637	57.7474738592498	19.9373051534506	23.6629405154345	25.4407024818117	40.5545760899233	-1.33178876504384	0.524244913087525	-2.54039425428148	0.0110727571893969	0.22732075828578	Intron (ENST00000303635.12/23261, intron 7 of 22)	7664285	7767830	103546	1	23261	ENST00000700419.1	-16958	ENSG00000171735	CAMTA1	calmodulin binding transcription activator 1
chr1	7647442	7647822	381	*	35	55	25	23	7	27	27.3638626926936	53.4508853734243	21.5475648728544	21.8360961204459	11.0427055738694	25.4407024818117	26.7803028525165	-0.778494577371974	0.541796280976422	-1.43687693088069	0.150752965930472	0.631353753189059	Intron (ENST00000303635.12/23261, intron 7 of 22)	7664285	7767830	103546	1	23261	ENST00000700419.1	-16463	ENSG00000171735	CAMTA1	calmodulin binding transcription activator 1
chr1	7648807	7649040	234	*	14	12	4	6	3	20	10.9455450770774	11.6620113542017	3.4476103796567	5.69637290098588	4.73258810308689	18.844964801342	9.22151543605843	0.197333661453326	0.867672682047205	0.227428690030592	0.820090413305524	0.972660296309214	Intron (ENST00000303635.12/23261, intron 7 of 22)	7664285	7767830	103546	1	23261	ENST00000700419.1	-15245	ENSG00000171735	CAMTA1	calmodulin binding transcription activator 1
chr1	7667838	7668115	278	*	10	8	14	9	7	15	7.81824648362675	7.77467423613444	12.0666363287985	8.54455935147882	11.0427055738694	14.1337236010065	10.2300909291524	0.286652347362702	0.734512423636105	0.390262081536576	0.696342759234983	0.948196924631412	Promoter (1-2kb)	7669759	7767736	97978	1	23261	ENST00000700420.1	-1644	ENSG00000171735	CAMTA1	calmodulin binding transcription activator 1
chr1	7669727	7670179	453	*	23	17	10	20	17	25	17.9819669123415	16.5211827517857	8.61902594914175	18.9879096699529	26.8179992508257	23.5562060016775	18.7473817559542	0.676289206365752	0.571313325870326	1.18374484847786	0.236514079863054	0.730014416372961	Promoter (<=1kb)	7669759	7767736	97978	1	23261	ENST00000700420.1	0	ENSG00000171735	CAMTA1	calmodulin binding transcription activator 1
chr1	7679890	7681189	1300	*	213	193	145	188	86	212	166.52865010125	187.564015946743	124.975876262555	178.486350897558	135.667525621824	199.756626894225	165.496507620693	0.109468826841919	0.260811461142896	0.419723988977395	0.674687098429088	0.943482887166434	Intron (ENST00000303635.12/23261, intron 11 of 22)	7671996	7767019	95024	1	23261	ENST00000700422.1	7894	ENSG00000171735	CAMTA1	calmodulin binding transcription activator 1
chr1	7703945	7704608	664	*	37	65	28	54	36	47	28.927511989419	63.1692281685923	24.1332726575969	51.2673561088729	56.7910572370427	44.2856672831537	44.7623489074463	0.393358709455353	0.438497048647785	0.897061247432275	0.369686235870156	0.82905330580263	Promoter (<=1kb)	7704716	7762985	58270	1	23261	ENST00000710284.1	-108	ENSG00000171735	CAMTA1	calmodulin binding transcription activator 1
chr1	7704719	7704922	204	*	5	14	18	12	7	13	3.90912324181337	13.6056799132353	15.5142467084552	11.3927458019718	11.0427055738694	12.2492271208723	11.2856213933695	0.0820628834999403	0.74807628138916	0.109698550190031	0.912648450258752	0.987230036343876	Promoter (<=1kb)	7704768	7762985	58218	1	23261	ENST00000710285.1	0	ENSG00000171735	CAMTA1	calmodulin binding transcription activator 1
chr1	7705082	7705495	414	*	16	23	3	15	14	7	12.5091943738028	22.3521884288865	2.58570778474253	14.2409322524647	22.0854111477388	6.59573768046971	13.3948619446842	0.179136055853534	0.792517417424965	0.226034219456753	0.821174805695066	0.972660296309214	Promoter (<=1kb)	7704887	7767685	62799	1	23261	ENST00000700425.1	195	ENSG00000171735	CAMTA1	calmodulin binding transcription activator 1
chr1	7752627	7752964	338	*	14	17	11	15	10	18	10.9455450770774	16.5211827517857	9.48092854405593	14.2409322524647	15.7752936769563	16.9604683212078	13.9873917705913	0.352296731278883	0.63332963627743	0.556261243907051	0.578032277306155	0.919888046107156	Promoter (1-2kb)	7751306	7767815	16510	1	23261	ENST00000700449.1	1321	ENSG00000171735	CAMTA1	calmodulin binding transcription activator 1
chr1	7770707	7771165	459	*	59	32	43	62	37	54	46.1276542533978	31.0986969445378	37.0618115813095	58.8625199768541	58.3685866047383	50.8814049636234	47.0667790540768	0.549871004941277	0.371473205569313	1.48024405716842	0.138808126743928	0.615077961919071	Promoter (<=1kb)	7771296	7781432	10137	1	9341	ENST00000054666.11	-131	ENSG00000049245	VAMP3	vesicle associated membrane protein 3
chr1	7771249	7772004	756	*	137	94	94	95	69	126	107.109976825686	91.3524222745797	81.0188439219325	90.1925709322764	108.849526370999	118.723278248455	99.5411030956547	0.182670128507995	0.282132101448238	0.647463112387121	0.517332260832194	0.899447001190881	Promoter (<=1kb)	7771296	7781432	10137	1	9341	ENST00000054666.11	0	ENSG00000049245	VAMP3	vesicle associated membrane protein 3
chr1	7783179	7783929	751	*	62	72	78	61	52	79	48.4731281984858	69.9720681252099	67.2284024033057	57.9131244933564	82.0315271201728	74.437610965301	66.6759768843053	0.20310027374808	0.333296176603854	0.609368747693373	0.542280048119459	0.908253078381972	Promoter (<=1kb)	7784291	7845177	60887	1	8863	ENST00000377532.8	-362	ENSG00000049246	PER3	period circadian regulator 3
chr1	7784253	7784789	537	*	41	47	31	55	23	65	32.0548105828697	45.6762111372898	26.7189804423394	52.2167515923706	36.2831754569995	61.2461356043616	42.3660108027051	0.537385439231003	0.411161849926181	1.30699246374021	0.191215270992485	0.684233773710284	Promoter (<=1kb)	7784291	7845177	60887	1	8863	ENST00000377532.8	0	ENSG00000049246	PER3	period circadian regulator 3
chr1	7893527	7893838	312	*	11	13	32	7	9	6	8.60007113198942	12.6338456337185	27.5808830372536	6.64576838448353	14.1977643092607	5.6534894404026	12.5519703228514	-0.926754001328573	0.750837368583857	-1.23429392316543	0.217093399520246	0.710625164399501	Distal Intergenic	7843083	7853512	10430	2	10911	ENST00000377516.6	-40015	ENSG00000049247	UTS2	urotensin 2
chr1	7894096	7894552	457	*	33	28	55	10	21	15	25.8002133959683	27.2113598264705	47.4046427202796	9.49395483497647	33.1281167216082	14.1337236010065	26.1953351833849	-0.872192986461025	0.562671024549899	-1.55009401303137	0.121118952828252	0.588177090230785	Distal Intergenic	7921800	7935100	13301	2	3604	ENST00000474475.1	40548	ENSG00000049249	TNFRSF9	TNF receptor superfamily member 9
chr1	7902582	7902841	260	*	11	16	9	11	7	12	8.60007113198942	15.5493484722689	7.75712335422758	10.4433503184741	11.0427055738694	11.3069788808052	10.7832629552724	0.0470721321288801	0.720526411874175	0.0653301965800808	0.947911100298212	0.992268409559951	Distal Intergenic	7921800	7935100	13301	2	3604	ENST00000474475.1	32259	ENSG00000049249	TNFRSF9	TNF receptor superfamily member 9
chr1	7953593	7954938	1346	*	258	228	254	259	156	268	201.71075927757	221.578215729831	218.923259108201	245.89343022589	246.094581360518	252.522528337983	231.120462339999	0.214221411682365	0.203833511611236	1.05096267041183	0.293275734966315	0.775694132044528	Promoter (<=1kb)	7954291	7985052	30762	1	11315	ENST00000493373.5	0	ENSG00000116288	PARK7	Parkinsonism associated deglycase
chr1	7960910	7961474	565	*	122	109	150	115	55	132	95.3826071002463	105.929936467332	129.285389237126	109.180480602229	86.7641152232597	124.376767688857	108.486549386508	-0.0362059968453583	0.280579555193747	-0.129040039358382	0.897325966835406	0.984433077332408	Promoter (<=1kb)	7961663	7971048	9386	1	11315	ENST00000460192.5	-189	ENSG00000116288	PARK7	Parkinsonism associated deglycase
chr1	7961658	7962783	1126	*	204	171	244	238	110	246	159.492228265986	166.183661797374	210.304233159059	225.95612507244	173.528230446519	231.793067056507	194.542924299647	0.242173567586064	0.23742839834779	1.01998568524782	0.307735249765285	0.786433962930791	Promoter (<=1kb)	7961663	7971048	9386	1	11315	ENST00000460192.5	0	ENSG00000116288	PARK7	Parkinsonism associated deglycase
chr1	7975525	7976323	799	*	85	15	16	77	38	84	66.4550951108273	14.5775141927521	13.7904415186268	73.1034522293188	59.946115972434	79.1488521656365	51.1702451982659	1.15449180012955	0.52333961629128	2.20600880229748	0.0273833833987801	0.330801166581029	Intron (ENST00000493373.5/11315, intron 5 of 6)	7965351	7985282	19932	1	11315	ENST00000469225.1	10174	ENSG00000116288	PARK7	Parkinsonism associated deglycase
chr1	7982182	7982410	229	*	37	5	11	39	20	36	28.927511989419	4.85917139758402	9.48092854405593	37.0264238564082	31.5505873539126	33.9209366424156	24.2942599639659	1.22882566262408	0.608039890709423	2.02096224507633	0.0432836735482609	0.398700230481942	Intron (ENST00000493373.5/11315, intron 6 of 6)	7991134	8005312	14179	1	124903834	ENST00000641354.1	-8724	NA	LOC124903834	uncharacterized LOC124903834
chr1	7982452	7983238	787	*	174	55	58	161	99	184	136.037488815105	53.4508853734243	49.9903505050222	152.852672843121	156.175407401867	173.373676172347	120.313413518481	1.00506776637816	0.359183292110158	2.79820300235433	0.00513878043101821	0.162797933255105	Exon (ENST00000363474.1/ENST00000363474.1, exon 1 of 1)	7991134	8005312	14179	1	124903834	ENST00000641354.1	-7896	NA	LOC124903834	uncharacterized LOC124903834
chr1	7988830	7989573	744	*	90	8	20	81	40	71	70.3642183526407	7.77467423613444	17.2380518982835	76.9010341633094	63.1011747078252	66.8996250447642	50.3797964004929	1.10744720971346	0.566588556913911	1.95458802723707	0.0506317156138371	0.42290368385512	Promoter (1-2kb)	7991134	8005312	14179	1	124903834	ENST00000641354.1	-1561	NA	LOC124903834	uncharacterized LOC124903834
chr1	8003246	8005218	1973	*	755	280	421	573	325	747	590.277609513819	272.113598264705	362.860992458868	544.003612044152	512.69704450108	703.859435330124	497.635382018791	0.522575776298281	0.264262931619904	1.9774842165526	0.047986922864118	0.413095518096799	3' UTR	7999540	8002961	3422	1	124903834	ENST00000642135.1	3706	NA	LOC124903834	uncharacterized LOC124903834
chr1	8005407	8006866	1460	*	575	269	421	469	231	483	449.549172808538	261.423421190021	362.860992458868	445.266481760396	364.409283937691	455.10589995241	389.769208684654	0.236864374193855	0.230181289800368	1.02903400358597	0.303463696483064	0.783190552741232	Intron (ENST00000474874.5/54206, intron 2 of 2)	7999540	8002961	3422	1	124903834	ENST00000642135.1	5867	NA	LOC124903834	uncharacterized LOC124903834
chr1	8015255	8015761	507	*	81	68	75	85	36	81	63.3277965173766	66.0847310071427	64.6426946185632	80.6986160973	56.7910572370427	76.3221074454352	67.9778338204767	0.15136385414225	0.317888944838188	0.476153249743547	0.633965202796915	0.934365119397768	Promoter (<=1kb)	8013427	8015633	2207	2	54206	ENST00000467067.1	0	ENSG00000116285	ERRFI1	ERBB receptor feedback inhibitor 1
chr1	8016019	8016309	291	*	26	15	45	45	20	31	20.3274408574295	14.5775141927521	38.7856167711379	42.7227967573941	31.5505873539126	29.2096954420801	29.5289418957844	0.490567199989092	0.501111647577745	0.978957887649145	0.327600787762463	0.80103045303247	Promoter (<=1kb)	8013427	8015633	2207	2	54206	ENST00000467067.1	-386	ENSG00000116285	ERRFI1	ERBB receptor feedback inhibitor 1
chr1	8025732	8026184	453	*	121	142	168	101	61	125	94.6007824518836	138.000467691386	144.799635945581	95.8889438332623	96.2292914294335	117.781030008388	114.550025226656	-0.278860248933552	0.282298141577542	-0.987821766644377	0.323239945395709	0.798094318132117	Promoter (<=1kb)	8004404	8026283	21880	2	54206	ENST00000474874.5	99	ENSG00000116285	ERRFI1	ERBB receptor feedback inhibitor 1
chr1	8026503	8027421	919	*	451	397	486	439	212	452	352.602916411566	385.818208968172	418.884661128289	416.784617255467	334.436225951474	425.89620451033	389.070472370883	0.0288196826218022	0.195389290853937	0.147498783049202	0.882738340210576	0.982546845135334	Promoter (<=1kb)	8026738	8122702	95965	1	121832806	ENST00000445300.1	0	NA	ERRFI1-DT	ERRFI1 divergent transcript
chr1	8027710	8028614	905	*	380	245	358	325	171	300	297.093366377816	238.099398481617	308.561128979275	308.553532136735	269.757521875953	282.67447202013	284.123236645254	0.0299330296847172	0.207039419315409	0.144576476227053	0.885045271318269	0.982771729220883	Promoter (<=1kb)	8026738	8122702	95965	1	121832806	ENST00000445300.1	972	NA	ERRFI1-DT	ERRFI1 divergent transcript
chr1	8039989	8040714	726	*	145	86	134	112	57	96	113.364574012588	83.5777480384452	115.4949477185	106.332294151736	89.919173958651	90.4558310464417	99.8574281543936	-0.123365539835463	0.282588090339928	-0.436556047663104	0.66243334378221	0.940442515839295	Intron (ENST00000445300.1/121832806, intron 2 of 2)	8026738	8122702	95965	1	121832806	ENST00000445300.1	13251	NA	ERRFI1-DT	ERRFI1 divergent transcript
chr1	8040918	8041483	566	*	121	73	81	79	57	67	94.6007824518836	70.9439024047268	69.8141101880482	75.0022431963141	89.919173958651	63.1306320844958	77.2351407140199	-0.0576229084748822	0.314493020034237	-0.18322476113654	0.854621666652902	0.978525518671509	Intron (ENST00000445300.1/121832806, intron 2 of 2)	8026738	8122702	95965	1	121832806	ENST00000445300.1	14180	NA	ERRFI1-DT	ERRFI1 divergent transcript
chr1	8046662	8048926	2265	*	771	512	637	646	324	573	602.786803887622	497.579151112604	549.03195296033	613.30948233948	511.119515133384	539.908241558449	552.289191165312	0.0140834182132764	0.181250570662465	0.0777013730870029	0.938065601844918	0.991128266890546	Intron (ENST00000445300.1/121832806, intron 2 of 2)	8026738	8122702	95965	1	121832806	ENST00000445300.1	19924	NA	ERRFI1-DT	ERRFI1 divergent transcript
chr1	8055820	8056037	218	*	53	25	31	54	32	47	41.4367063632218	24.2958569879201	26.7189804423394	51.2673561088729	50.4809397662602	44.2856672831537	39.7475844919614	0.651180191147365	0.409319049791917	1.59088659928826	0.11163509892166	0.572206957264088	Intron (ENST00000445300.1/121832806, intron 2 of 2)	8026738	8122702	95965	1	121832806	ENST00000445300.1	29082	NA	ERRFI1-DT	ERRFI1 divergent transcript
chr1	8056319	8056820	502	*	141	73	64	120	62	126	110.237275419137	70.9439024047268	55.1617660745072	113.927458019718	97.8068207971291	118.723278248455	94.4667501606121	0.484118090677522	0.32068541671537	1.50963550396558	0.131136456734558	0.604345918827093	Intron (ENST00000445300.1/121832806, intron 2 of 2)	8026738	8122702	95965	1	121832806	ENST00000445300.1	29581	NA	ERRFI1-DT	ERRFI1 divergent transcript
chr1	8061032	8061370	339	*	110	62	125	92	54	100	86.0007113198942	60.2537253300419	107.737824364272	87.3443844817835	85.1865858555641	94.2248240067101	86.7913425597109	0.0700178055970195	0.31151336684612	0.224766616938163	0.822160837414853	0.972784684828279	Intron (ENST00000445300.1/121832806, intron 2 of 2)	8026738	8122702	95965	1	121832806	ENST00000445300.1	34294	NA	ERRFI1-DT	ERRFI1 divergent transcript
chr1	8061497	8062862	1366	*	571	478	668	457	262	568	446.421874215087	464.536785609033	575.750933402669	433.873735958424	413.312694336255	535.197000358113	478.182170646597	-0.102589676605794	0.199031695311521	-0.515443916835568	0.606242850465983	0.927291213069403	Intron (ENST00000445300.1/121832806, intron 2 of 2)	8026738	8122702	95965	1	121832806	ENST00000445300.1	34759	NA	ERRFI1-DT	ERRFI1 divergent transcript
chr1	8070149	8071104	956	*	386	134	160	329	162	323	301.784314267992	130.225793455252	137.904415186268	312.351114070726	255.559757566692	304.346181541674	240.361929348101	0.612797081860209	0.303284739776943	2.020533846546	0.0433280430016788	0.398825542549383	Intron (ENST00000445300.1/121832806, intron 2 of 2)	8026738	8122702	95965	1	121832806	ENST00000445300.1	43411	NA	ERRFI1-DT	ERRFI1 divergent transcript
chr1	8071170	8071976	807	*	281	46	37	215	124	256	219.692726189912	44.704376857773	31.8903960118245	204.120028951994	195.613641594258	241.215549457178	156.206119843823	1.11193380775584	0.836470849816804	1.32931566951719	0.183743846740124	0.6749017099262	Intron (ENST00000445300.1/121832806, intron 2 of 2)	8026738	8122702	95965	1	121832806	ENST00000445300.1	44432	NA	ERRFI1-DT	ERRFI1 divergent transcript
chr1	8076781	8077319	539	*	203	98	173	146	104	150	158.710403617623	95.2397593926469	149.109148920152	138.611740590656	164.063054240346	141.337236010065	141.178557128582	0.132408969669387	0.271370609771245	0.487926713143337	0.625601752336096	0.932169136747149	Intron (ENST00000445300.1/121832806, intron 2 of 2)	8026738	8122702	95965	1	121832806	ENST00000445300.1	50043	NA	ERRFI1-DT	ERRFI1 divergent transcript
chr1	8077510	8078862	1353	*	543	275	354	460	239	482	424.530784060932	267.254426867121	305.113518599618	436.721922408917	377.029518879256	454.163651712343	377.468970421365	0.347307249283783	0.221898829203004	1.56516035046787	0.117545315759329	0.581733113164797	Intron (ENST00000445300.1/121832806, intron 2 of 2)	8026738	8122702	95965	1	121832806	ENST00000445300.1	50772	NA	ERRFI1-DT	ERRFI1 divergent transcript
chr1	8083180	8084681	1502	*	486	265	314	401	212	389	379.96677910426	257.536084071953	270.637414803051	380.707588882556	334.436225951474	366.534565386102	331.636443033233	0.252303404771516	0.217129808841846	1.16199339978828	0.245238145938934	0.738445893325199	Intron (ENST00000445300.1/121832806, intron 2 of 2)	8026738	8122702	95965	1	121832806	ENST00000445300.1	56442	NA	ERRFI1-DT	ERRFI1 divergent transcript
chr1	8089583	8090095	513	*	157	75	75	125	78	121	122.74646979294	72.8875709637604	64.6426946185632	118.674435437206	123.047290680259	114.012037048119	102.668416423475	0.445329419884136	0.310283179559555	1.43523545335676	0.151220013968531	0.63182676250086	Intron (ENST00000445300.1/121832806, intron 2 of 2)	8026738	8122702	95965	1	121832806	ENST00000445300.1	62845	NA	ERRFI1-DT	ERRFI1 divergent transcript
chr1	8090303	8090506	204	*	61	35	46	49	32	38	47.6913035501232	34.0141997830882	39.6475193660521	46.5203786913847	50.4809397662602	35.8054331225498	42.3599623799097	0.118252483899766	0.390573121230003	0.302766569105837	0.762067762306756	0.96136591235272	Intron (ENST00000445300.1/121832806, intron 2 of 2)	8026738	8122702	95965	1	121832806	ENST00000445300.1	63565	NA	ERRFI1-DT	ERRFI1 divergent transcript
chr1	8090512	8090807	296	*	88	48	76	64	51	73	68.8005690559154	46.6480454168066	65.5045972134773	60.7613109438494	80.4539977524772	68.7841215248984	65.1587736512374	0.203421837569292	0.332939517590745	0.610987362032949	0.541207946999196	0.908069139605365	Intron (ENST00000445300.1/121832806, intron 2 of 2)	8026738	8122702	95965	1	121832806	ENST00000445300.1	63774	NA	ERRFI1-DT	ERRFI1 divergent transcript
chr1	8094392	8094943	552	*	210	130	226	151	90	158	164.183176156162	126.338456337185	194.789986450604	143.358718008145	141.977643092607	148.875221930602	153.253866995884	-0.161339856751366	0.252798971178603	-0.638214056011245	0.523334348576932	0.902178204135254	Intron (ENST00000445300.1/121832806, intron 2 of 2)	8026738	8122702	95965	1	121832806	ENST00000445300.1	67654	NA	ERRFI1-DT	ERRFI1 divergent transcript
chr1	8094992	8096766	1775	*	782	509	691	659	313	662	611.386875019612	494.663648274054	595.574693085695	625.651623624949	493.766692088732	623.768334924421	574.135311169577	0.0371120752201381	0.189099623472283	0.196256737790796	0.844409221090748	0.976619095638626	Intron (ENST00000445300.1/121832806, intron 2 of 2)	8026738	8122702	95965	1	121832806	ENST00000445300.1	68254	NA	ERRFI1-DT	ERRFI1 divergent transcript
chr1	8096848	8097510	663	*	317	230	355	325	139	294	247.838413530968	223.521884288865	305.975421194532	308.553532136735	219.276582109693	277.020982579728	263.697802640087	0.0549344879574519	0.227187932230247	0.241801962886734	0.808933617875554	0.971144343133456	Intron (ENST00000445300.1/121832806, intron 2 of 2)	8026738	8122702	95965	1	121832806	ENST00000445300.1	70110	NA	ERRFI1-DT	ERRFI1 divergent transcript
chr1	8097693	8098286	594	*	270	181	212	232	95	238	211.092655057922	175.902004592542	182.723350121805	220.259752171454	149.865289931085	224.25508113597	194.016355501796	0.0685717831087893	0.241443478093153	0.28400760149062	0.776404555264428	0.963872968141187	Intron (ENST00000445300.1/121832806, intron 2 of 2)	8026738	8122702	95965	1	121832806	ENST00000445300.1	70955	NA	ERRFI1-DT	ERRFI1 divergent transcript
chr1	8117013	8117614	602	*	165	91	110	105	71	131	129.001066979841	88.4369194360292	94.8092854405593	99.6865257672529	112.00458510639	123.43451944879	107.895483696477	0.0990097712542534	0.281027964921261	0.352312878478105	0.724603630920489	0.954318658447374	Intron (ENST00000445300.1/121832806, intron 2 of 2)	8201518	8215207	13690	1	102724539	ENST00000670361.1	-83904	ENSG00000227634	LINC01714	long intergenic non-protein coding RNA 1714
chr1	8120268	8122239	1972	*	595	308	433	465	276	544	465.185665775791	299.324958091176	373.203823597838	441.468899826406	435.398105483994	512.583042596503	421.194082561951	0.287970222817114	0.212928115163227	1.35242930505613	0.17623801997057	0.665228589666693	Exon (ENST00000445300.1/121832806, exon 3 of 3)	8201518	8215207	13690	1	102724539	ENST00000670361.1	-79279	ENSG00000227634	LINC01714	long intergenic non-protein coding RNA 1714
chr1	8133808	8134081	274	*	37	10	27	25	32	36	28.927511989419	9.71834279516805	23.2713700626827	23.7348870874412	50.4809397662602	33.9209366424156	28.3423313905645	0.777673443037136	0.529998966247355	1.46731124504531	0.142291406087164	0.620234952309246	Distal Intergenic	8201518	8215207	13690	1	102724539	ENST00000670361.1	-67437	ENSG00000227634	LINC01714	long intergenic non-protein coding RNA 1714
chr1	8137434	8138592	1159	*	239	96	115	205	125	228	186.856090958679	93.2960908336133	99.1187984151302	194.626074117018	197.191170961954	214.832598735299	164.320137336949	0.674140849772296	0.291725286683517	2.31087560984608	0.0208397266172636	0.293416244618	Distal Intergenic	8201518	8215207	13690	1	102724539	ENST00000670361.1	-62926	ENSG00000227634	LINC01714	long intergenic non-protein coding RNA 1714
chr1	8154248	8156337	2090	*	469	197	183	405	253	424	366.675760082094	191.451353064811	157.728174869294	384.505170816547	399.114930026995	399.513253788451	316.498107108032	0.722444313899584	0.281465849595769	2.56672102472514	0.0102665172845821	0.220033902863405	Distal Intergenic	8201518	8215207	13690	1	102724539	ENST00000670361.1	-45181	ENSG00000227634	LINC01714	long intergenic non-protein coding RNA 1714
chr1	8169251	8169846	596	*	242	131	148	190	118	206	189.201564903767	127.310290616701	127.561584047298	180.385141864553	186.148465388084	194.103137453823	167.451697379038	0.333711106665432	0.250753229274794	1.33083473194168	0.183243396937617	0.674376821268313	Distal Intergenic	8201518	8215207	13690	1	102724539	ENST00000670361.1	-31672	ENSG00000227634	LINC01714	long intergenic non-protein coding RNA 1714
chr1	8170052	8170602	551	*	250	136	168	199	126	228	195.456162090669	132.169462014285	144.799635945581	188.929701216032	198.768700329649	214.832598735299	179.159376721919	0.348674359304647	0.242798381432543	1.43606541875371	0.150983727102705	0.631647420237898	Distal Intergenic	8201518	8215207	13690	1	102724539	ENST00000670361.1	-30916	ENSG00000227634	LINC01714	long intergenic non-protein coding RNA 1714
chr1	8173918	8175676	1759	*	622	318	435	520	282	582	486.294931281584	309.043300886344	374.927628787666	493.685651418776	444.863281690168	548.388475719053	442.867211630598	0.34579908648109	0.214950355225301	1.60873931154308	0.107673356027548	0.566760788733839	Distal Intergenic	8201518	8215207	13690	1	102724539	ENST00000670361.1	-25842	ENSG00000227634	LINC01714	long intergenic non-protein coding RNA 1714
chr1	8181558	8182482	925	*	406	226	312	356	196	434	317.420807235246	219.634547170798	268.913609613223	337.984792125162	309.195756068344	408.935736189122	310.347541400316	0.391170250999003	0.22091037695146	1.77071922286817	0.0766074042376315	0.496571619617318	Distal Intergenic	8201518	8215207	13690	1	102724539	ENST00000670361.1	-19036	ENSG00000227634	LINC01714	long intergenic non-protein coding RNA 1714
chr1	8182655	8183231	577	*	260	135	177	213	95	213	203.274408574295	131.197627734769	152.556759299809	202.221237984999	149.865289931085	200.698875134292	173.302366443208	0.186315756500442	0.25789038265474	0.722461049467978	0.470011064431347	0.879917122155077	Distal Intergenic	8201518	8215207	13690	1	102724539	ENST00000670361.1	-18287	ENSG00000227634	LINC01714	long intergenic non-protein coding RNA 1714
chr1	8183339	8183728	390	*	221	79	66	127	91	181	172.783247288151	76.7749080818276	56.8855712643356	120.573226404201	143.555172460302	170.546931452145	123.519842825161	0.500582127901624	0.368078706122952	1.35998665387182	0.173834147309165	0.662291709297938	Distal Intergenic	8201518	8215207	13690	1	102724539	ENST00000670361.1	-17790	ENSG00000227634	LINC01714	long intergenic non-protein coding RNA 1714
chr1	8184009	8184383	375	*	183	71	47	141	66	150	143.073910650369	69.0002338456931	40.5094219609662	133.864763173168	104.116938267912	141.337236010065	105.317083984696	0.586539171848593	0.387846897026386	1.51229564125838	0.130458669409337	0.60334161342974	Distal Intergenic	8201518	8215207	13690	1	102724539	ENST00000670361.1	-17135	ENSG00000227634	LINC01714	long intergenic non-protein coding RNA 1714
chr1	8184693	8185056	364	*	142	64	43	94	50	126	111.0191000675	62.1973938890755	37.0618115813095	89.2431754487788	78.8764683847815	118.723278248455	82.85353793665	0.449278380292003	0.386879003558678	1.16128912698634	0.245524339745319	0.738509973091955	Distal Intergenic	8201518	8215207	13690	1	102724539	ENST00000670361.1	-16462	ENSG00000227634	LINC01714	long intergenic non-protein coding RNA 1714
chr1	8189553	8189944	392	*	164	40	33	131	81	147	128.219242331479	38.8733711806722	28.4427856321678	124.370808338192	127.779878783346	138.510491289864	97.69942959262	0.992465430316538	0.438927132584196	2.26111661057126	0.0237520370529738	0.310609213195238	Exon (ENST00000453364.1/ENST00000453364.1, exon 1 of 4)	8201518	8215207	13690	1	102724539	ENST00000670361.1	-11574	ENSG00000227634	LINC01714	long intergenic non-protein coding RNA 1714
chr1	8193907	8194549	643	*	322	201	273	277	154	308	251.747536772781	195.338690182878	235.29940841157	262.982548928848	242.939522625127	290.212457940667	246.420027476979	0.223732686635048	0.213905251957855	1.04594293308483	0.295587380723478	0.777256205243229	Exon (ENST00000684850.1/ENST00000684850.1, exon 2 of 2)	8201518	8215207	13690	1	102724539	ENST00000670361.1	-6969	ENSG00000227634	LINC01714	long intergenic non-protein coding RNA 1714
chr1	8194877	8195417	541	*	283	200	276	243	115	251	221.256375486637	194.366855903361	237.885116196312	230.703102489928	181.415877284998	236.504308256842	217.02193926968	-0.00563732500581635	0.222946740479582	-0.0252855233213541	0.97982722095654	0.996963636294034	Exon (ENST00000684850.1/ENST00000684850.1, exon 2 of 2)	8201518	8215207	13690	1	102724539	ENST00000670361.1	-6101	ENSG00000227634	LINC01714	long intergenic non-protein coding RNA 1714
chr1	8197141	8197767	627	*	269	196	238	206	134	237	210.310830409559	190.479518785294	205.132817589574	195.575469600515	211.388935271215	223.312832895903	206.033400758677	0.055921408084151	0.213063357741859	0.262463751049599	0.79296392846937	0.967957760431953	Distal Intergenic	8201518	8215207	13690	1	102724539	ENST00000670361.1	-3751	ENSG00000227634	LINC01714	long intergenic non-protein coding RNA 1714
chr1	8197998	8198484	487	*	238	137	205	213	103	229	186.074266310317	133.141296293802	176.690031957406	202.221237984999	162.48552487265	215.774846975366	179.39786739909	0.230698547238814	0.244188207665207	0.944757117653739	0.34478288923125	0.813856044376557	Distal Intergenic	8201518	8215207	13690	1	102724539	ENST00000670361.1	-3034	ENSG00000227634	LINC01714	long intergenic non-protein coding RNA 1714
chr1	8201613	8202148	536	*	271	137	163	199	104	246	211.874479706285	133.141296293802	140.490122971011	188.929701216032	164.063054240346	231.793067056507	178.381953580664	0.270573188977931	0.26507865678274	1.02072793133132	0.307383357354644	0.78618728022516	Promoter (<=1kb)	8201518	8215207	13690	1	102724539	ENST00000670361.1	95	ENSG00000227634	LINC01714	long intergenic non-protein coding RNA 1714
chr1	8202432	8203111	680	*	262	139	176	226	140	280	204.838057871021	135.084964852836	151.694856704895	214.563379270468	220.854111477388	263.829507218788	198.477479565899	0.507187427012677	0.243276872272716	2.08481563526563	0.037086038915218	0.373145473660244	Promoter (<=1kb)	8202429	8215210	12782	1	102724539	ENST00000635451.1	3	ENSG00000227634	LINC01714	long intergenic non-protein coding RNA 1714
chr1	8211069	8212061	993	*	438	295	338	348	196	406	342.439195982852	286.691112457457	291.323077080991	330.389628257181	309.195756068344	382.552785467243	323.765259219011	0.153050860504238	0.200552385552137	0.763146546887871	0.44537600299314	0.869073481960358	Promoter (2-3kb)	8208672	8215210	6539	1	102724539	ENST00000452982.1	2397	ENSG00000227634	LINC01714	long intergenic non-protein coding RNA 1714
chr1	8212220	8213169	950	*	398	259	298	348	199	392	311.166210048345	251.705078394852	256.846973284424	330.389628257181	313.928344171431	369.361310106304	305.566257377089	0.307339513783977	0.20238543540289	1.51858513520083	0.128866955107895	0.600505167792127	Intron (ENST00000670361.1/102724539, intron 4 of 4)	8208672	8215210	6539	1	102724539	ENST00000452982.1	3548	ENSG00000227634	LINC01714	long intergenic non-protein coding RNA 1714
chr1	8218445	8218740	296	*	58	13	15	65	26	59	45.3458296050351	12.6338456337185	12.9285389237126	61.710706427347	41.0157635600864	55.5926461639589	38.2045550523098	1.15296950720545	0.518347946906345	2.2243157594946	0.0261272071286487	0.324176741180768	Exon (ENST00000424689.1/ENST00000424689.1, exon 2 of 2)	8208672	8215210	6539	1	102724539	ENST00000452982.1	9773	ENSG00000227634	LINC01714	long intergenic non-protein coding RNA 1714
chr1	8224459	8224778	320	*	65	28	23	51	34	73	50.8186021435739	27.2113598264705	19.823759683026	48.41916965838	53.6359985016514	68.7841215248984	44.7821685563334	0.799607621811718	0.434156430417648	1.84175003706041	0.0655117213854058	0.469057055458913	Distal Intergenic	8208672	8215210	6539	1	102724539	ENST00000452982.1	15787	ENSG00000227634	LINC01714	long intergenic non-protein coding RNA 1714
chr1	8225006	8225652	647	*	144	67	49	77	82	118	112.582749364225	65.1128967276259	42.2332271507946	73.1034522293188	129.357408151042	111.185292327918	88.9291709918207	0.501978435025114	0.377330777241291	1.33034055343997	0.183406091356279	0.674486271401866	Distal Intergenic	8208672	8215210	6539	1	102724539	ENST00000452982.1	16334	ENSG00000227634	LINC01714	long intergenic non-protein coding RNA 1714
chr1	8237640	8239866	2227	*	744	471	521	552	337	646	581.67753838183	457.733945652415	449.051251950285	524.066306890701	531.627396913428	608.692363083347	525.474800478668	0.161208154040441	0.190163115276498	0.847736185884644	0.396584909101288	0.843425917248738	Distal Intergenic	8208672	8215210	6539	1	102724539	ENST00000452982.1	28968	ENSG00000227634	LINC01714	long intergenic non-protein coding RNA 1714
chr1	8257411	8258027	617	*	234	33	28	148	106	182	182.946967716866	32.0705312240546	24.1332726575969	140.510531557652	167.218112975737	171.489179692212	119.72809930402	1.00080562762891	0.884827209134571	1.13107465197389	0.258023672114703	0.747063040909412	Distal Intergenic	8208672	8215210	6539	1	102724539	ENST00000452982.1	48739	ENSG00000227634	LINC01714	long intergenic non-protein coding RNA 1714
chr1	8258375	8260499	2125	*	798	187	217	641	366	719	623.896069393414	181.733010269643	187.032863096376	608.562504921991	577.375748576601	677.476484608246	476.012780144378	0.908026495649034	0.59468752528385	1.52689682739793	0.126786668623235	0.597420733720763	Distal Intergenic	8208672	8215210	6539	1	102724539	ENST00000452982.1	49703	ENSG00000227634	LINC01714	long intergenic non-protein coding RNA 1714
chr1	8313895	8314375	481	*	164	63	60	121	64	164	128.219242331479	61.2255596095587	51.7141556948505	114.876853503215	100.96187953252	154.528711371005	101.921067007105	0.619059853504934	0.360560509777381	1.71693748127646	0.0859905956178352	0.519782378595185	Distal Intergenic	8318114	8344165	26052	1	50651	ENST00000471889.7	-3739	ENSG00000162426	SLC45A1	solute carrier family 45 member 1
chr1	8314533	8315270	738	*	232	103	80	206	134	211	181.383318420141	100.098930790231	68.952207593134	195.575469600515	211.388935271215	198.814378654158	159.368873388232	0.785341554797875	0.318567907659833	2.46522495177531	0.0136927256467399	0.247379309310143	Promoter (2-3kb)	8318114	8344165	26052	1	50651	ENST00000471889.7	-2844	ENSG00000162426	SLC45A1	solute carrier family 45 member 1
chr1	8317704	8318617	914	*	265	124	78	216	136	243	207.183531816109	120.507450660084	67.2284024033057	205.069424435492	214.543994006606	228.966322336305	173.916520942984	0.713345802379815	0.332279476938751	2.14682474208693	0.0318072367981729	0.350732283928962	Promoter (<=1kb)	8318114	8344165	26052	1	50651	ENST00000471889.7	0	ENSG00000162426	SLC45A1	solute carrier family 45 member 1
chr1	8342410	8344607	2198	*	803	401	439	639	376	838	627.805192635228	389.705546086239	378.375239167323	606.663713954996	593.151042253557	789.60402517623	564.217459878929	0.511202120250452	0.233149010658501	2.19259828213134	0.0283363350110129	0.335597398253745	3' UTR	8330428	8336109	5682	1	50651	ENST00000481265.1	11982	ENSG00000162426	SLC45A1	solute carrier family 45 member 1
chr1	8348165	8348751	587	*	167	22	10	123	77	147	130.564716276567	21.3803541493697	8.61902594914175	116.775644470211	121.469761312564	138.510491289864	89.553332241286	1.22850741761734	1.0391163757242	1.18226162758829	0.237101906243067	0.730850514743486	Distal Intergenic	8355521	8362844	7324	2	473	ENST00000505225.1	14093	ENSG00000142599	RERE	arginine-glutamic acid dipeptide repeats
chr1	8348812	8349161	350	*	102	26	10	98	44	99	79.7461141329928	25.2676912674369	8.61902594914175	93.0407573827694	69.4112921786078	93.282575766643	61.5612427795986	1.16606165880548	0.539805075342485	2.16015319616189	0.0307608120462529	0.347028795388541	Distal Intergenic	8355521	8362844	7324	2	473	ENST00000505225.1	13683	ENSG00000142599	RERE	arginine-glutamic acid dipeptide repeats
chr1	8349351	8349578	228	*	71	7	4	43	18	60	55.5095500337499	6.80283995661763	3.4476103796567	40.8240057903988	28.3955286185214	56.534894404026	31.9190715304951	0.93027219890702	0.723240852584218	1.28625504986763	0.19835406440606	0.690988412609574	Distal Intergenic	8355521	8362844	7324	2	473	ENST00000505225.1	13266	ENSG00000142599	RERE	arginine-glutamic acid dipeptide repeats
chr1	8395629	8396953	1325	*	318	29	33	266	149	339	248.620238179331	28.1831941059873	28.4427856321678	252.539198610374	235.051875786649	319.422153382747	185.376574282876	1.40154517156048	0.999116838685325	1.40278405617173	0.160681242829049	0.645234820808406	Intron (ENST00000337907.7/473, intron 13 of 23)	8365855	8423419	57565	2	473	ENST00000460659.5	26466	ENSG00000142599	RERE	arginine-glutamic acid dipeptide repeats
chr1	8397273	8398602	1330	*	336	30	45	287	218	348	262.693081849859	29.1550283855041	38.7856167711379	272.476503763825	343.901402157648	327.902387543351	212.485670078554	1.5125741781212	0.952536341731462	1.58794379999375	0.11229904796726	0.57277699196966	Intron (ENST00000337907.7/473, intron 13 of 23)	8365855	8423419	57565	2	473	ENST00000460659.5	24817	ENSG00000142599	RERE	arginine-glutamic acid dipeptide repeats
chr1	8412533	8413152	620	*	33	27	37	14	18	21	25.8002133959683	26.2395255469537	31.8903960118245	13.2915367689671	28.3955286185214	19.7872130414091	24.234068897274	-0.476854125788138	0.510429133091183	-0.934222000418132	0.350189389397973	0.817022681371969	Intron (ENST00000337907.7/473, intron 13 of 23)	8365855	8423419	57565	2	473	ENST00000460659.5	10267	ENSG00000142599	RERE	arginine-glutamic acid dipeptide repeats
chr1	8422982	8424645	1664	*	272	169	191	255	165	320	212.656304354648	164.23999323834	164.623395628607	242.0958482919	260.292345669779	301.519436821472	224.237887334124	0.569179138948959	0.225045383624942	2.52917491476984	0.0114331032919846	0.230284126020873	Promoter (<=1kb)	8424645	8434838	10194	1	102724552	ENST00000449895.5	0	NA	RERE-AS1	RERE antisense RNA 1
chr1	8525533	8526176	644	*	45	32	50	43	31	38	35.1821091763204	31.0986969445378	43.0951297457088	40.8240057903988	48.9034103985646	35.8054331225498	39.1514641963467	0.18715838810647	0.400593233264255	0.467203069261555	0.640354597937943	0.935653333173805	Promoter (<=1kb)	8352406	8525939	173534	2	473	ENST00000377464.5	0	ENSG00000142599	RERE	arginine-glutamic acid dipeptide repeats
chr1	8563128	8563562	435	*	24	19	41	14	12	16	18.7637915607042	18.4648513108193	35.3380063914812	13.2915367689671	18.9303524123476	15.0759718410736	19.9774183808988	-0.633067343782544	0.565086122718265	-1.12030240759986	0.262584916449878	0.750213349733289	Intron (ENST00000337907.7/473, intron 5 of 23)	8541224	8590841	49618	2	473	ENST00000469251.1	27279	ENSG00000142599	RERE	arginine-glutamic acid dipeptide repeats
chr1	8563813	8564088	276	*	14	13	30	12	7	13	10.9455450770774	12.6338456337185	25.8570778474253	11.3927458019718	11.0427055738694	12.2492271208723	14.0201911758224	-0.507740145901394	0.662485028620542	-0.766417539968616	0.443427899545123	0.868145761134756	Intron (ENST00000337907.7/473, intron 5 of 23)	8541224	8590841	49618	2	473	ENST00000469251.1	26753	ENSG00000142599	RERE	arginine-glutamic acid dipeptide repeats
chr1	8660925	8661314	390	*	28	16	15	11	10	11	21.8910901541549	15.5493484722689	12.9285389237126	10.4433503184741	15.7752936769563	10.3647306407381	14.4920586977175	-0.487497281007183	0.634108140466147	-0.768792024415289	0.442016784309695	0.867794837427847	Intron (ENST00000337907.7/473, intron 2 of 23)	8353943	8656371	302429	2	473	ENST00000400907.6	-4554	ENSG00000142599	RERE	arginine-glutamic acid dipeptide repeats
chr1	8661425	8661785	361	*	11	14	30	12	9	11	8.60007113198942	13.6056799132353	25.8570778474253	11.3927458019718	14.1977643092607	10.3647306407381	14.0030116074367	-0.429463855245518	0.677160446715432	-0.634212847676844	0.52594192409996	0.903188225679513	Intron (ENST00000337907.7/473, intron 2 of 23)	8353943	8656371	302429	2	473	ENST00000400907.6	-5054	ENSG00000142599	RERE	arginine-glutamic acid dipeptide repeats
chr1	8662268	8662465	198	*	4	8	19	7	7	3	3.1272985934507	7.77467423613444	16.3761493033693	6.64576838448353	11.0427055738694	2.8267447202013	7.96555680191812	-0.448928053338712	0.92895799214978	-0.483259799832079	0.628911279870771	0.932914031772323	Intron (ENST00000337907.7/473, intron 2 of 23)	8353943	8656371	302429	2	473	ENST00000400907.6	-5897	ENSG00000142599	RERE	arginine-glutamic acid dipeptide repeats
chr1	8701386	8703402	2017	*	423	422	625	407	201	363	330.711826257411	410.114065956092	538.68912182136	386.403961783542	317.083402906822	342.036111144358	387.506414978264	-0.288837944189801	0.223404663059079	-1.292891295261	0.196048658564589	0.688132653722088	Promoter (<=1kb)	8656193	8703219	47027	2	473	ENST00000468247.1	0	ENSG00000142599	RERE	arginine-glutamic acid dipeptide repeats
chr1	8703668	8703881	214	*	37	44	66	38	16	31	28.927511989419	42.7607082987394	56.8855712643356	36.0770283729106	25.2404698831301	29.2096954420801	36.5168308751025	-0.49352002800512	0.439504779663609	-1.1229002523769	0.261479860333703	0.749118974480817	Promoter (<=1kb)	8656193	8703219	47027	2	473	ENST00000468247.1	-449	ENSG00000142599	RERE	arginine-glutamic acid dipeptide repeats
chr1	8711204	8713800	2597	*	490	544	825	463	236	458	383.094077697711	528.677848057142	711.069640804195	439.57010885941	372.296930776169	431.549693950732	477.709716690893	-0.381898589091738	0.234002254152504	-1.63202953097558	0.102673265304052	0.556303654472255	Intron (ENST00000337907.7/473, intron 2 of 23)	8656193	8703219	47027	2	473	ENST00000468247.1	-7985	ENSG00000142599	RERE	arginine-glutamic acid dipeptide repeats
chr1	8816790	8817675	886	*	200	178	177	175	115	215	156.364929672535	172.986501753991	152.556759299809	166.144209612088	181.415877284998	202.583371614427	172.008608206308	0.192399197878416	0.228395645660159	0.842394334280331	0.399567263322731	0.845169653023108	Promoter (<=1kb)	8352397	8817465	465069	2	473	ENST00000337907.7	0	ENSG00000142599	RERE	arginine-glutamic acid dipeptide repeats
chr1	8817772	8818598	827	*	186	163	192	201	91	177	145.419384595458	158.408987561239	165.485298223522	190.828492183027	143.555172460302	166.777938491877	161.745878919237	0.101227622409271	0.23693315722864	0.42724126750899	0.669203606442158	0.942077097676751	Promoter (<=1kb)	8352404	8817640	465237	2	473	ENST00000400908.7	-132	ENSG00000142599	RERE	arginine-glutamic acid dipeptide repeats
chr1	8878149	8878633	485	*	248	220	333	237	122	250	193.892512793943	213.803541493697	287.01356410642	225.006729588942	192.458582858867	235.562060016775	224.622831809774	-0.0851095244167809	0.234544531806064	-0.362871492937447	0.716700882710201	0.953080913876231	Promoter (<=1kb)	8866361	8878267	11907	2	2023	ENST00000497492.1	0	ENSG00000074800	ENO1	enolase 1
chr1	8878889	8880090	1202	*	637	551	903	568	263	624	498.022301007024	535.48068801376	778.2980432075	539.256634626663	414.890223703951	587.962901801871	558.985132060128	-0.229409686112099	0.224387449095119	-1.02238198721556	0.306600142508132	0.785604350445088	Promoter (<=1kb)	8863114	8879092	15979	2	2023	ENST00000645609.1	0	ENSG00000074800	ENO1	enolase 1
chr1	8880204	8881168	965	*	433	399	661	417	185	452	338.530072741038	387.761877527205	569.71761523827	395.897916618519	291.842933023692	425.89620451033	401.607769943176	-0.214591426025963	0.241750153290483	-0.887657869519998	0.374724814796007	0.831436221684103	Promoter (1-2kb)	8868049	8879190	11142	2	2023	ENST00000489867.2	-1014	ENSG00000074800	ENO1	enolase 1
chr1	8889074	8891093	2020	*	666	504	812	633	317	681	520.695215809541	489.80447687647	699.86490707031	600.96734105401	500.076809559515	641.671051485696	575.513300309257	0.0291755379349301	0.203952863545936	0.143050396192937	0.886250380028207	0.982924497148912	Distal Intergenic	8868049	8879190	11142	2	2023	ENST00000489867.2	-9884	ENSG00000074800	ENO1	enolase 1
chr1	8899636	8899887	252	*	24	51	44	24	24	37	18.7637915607042	49.563548255357	37.9237141762237	22.7854916039435	37.8607048246951	34.8631848824827	33.6267392172344	-0.156851474749426	0.483097456555736	-0.324678742603419	0.745424224722712	0.957675074958468	Distal Intergenic	8868049	8879190	11142	2	2023	ENST00000489867.2	-20446	ENSG00000074800	ENO1	enolase 1
chr1	8902903	8903998	1096	*	225	232	371	273	134	245	175.910545881602	225.465552847899	319.765862713159	259.184966994858	211.388935271215	230.85081881644	237.094447087529	-0.0367892788180693	0.254435853004115	-0.144591567515739	0.885033355413454	0.982771729220883	Distal Intergenic	8868049	8879190	11142	2	2023	ENST00000489867.2	-23713	ENSG00000074800	ENO1	enolase 1
chr1	8904200	8904740	541	*	97	119	210	147	68	135	75.8369908911794	115.6482792625	180.999544931977	139.561136074154	107.271997003303	127.203512409059	124.420243428695	0.011553899228477	0.32372875631012	0.0356900615199252	0.971529495263006	0.99605854121054	Distal Intergenic	8868049	8879190	11142	2	2023	ENST00000489867.2	-25010	ENSG00000074800	ENO1	enolase 1
chr1	8907996	8909313	1318	*	316	316	518	285	182	297	247.056588882605	307.09963232731	446.465544165543	270.577712796829	287.110344920605	279.847727299929	306.359591732137	-0.256950512442998	0.241585639491906	-1.06360010877884	0.287509893118415	0.771931740779187	Distal Intergenic	8868049	8879190	11142	2	2023	ENST00000489867.2	-28806	ENSG00000074800	ENO1	enolase 1
chr1	8911433	8912017	585	*	106	76	111	67	49	87	82.8734127264435	73.8594052432772	95.6711880354735	63.6094973943423	77.2989390170859	81.9755968858378	79.2146732170767	-0.182738685569215	0.302840203382243	-0.60341620276408	0.546231846036318	0.909238832704409	Distal Intergenic	8868049	8879190	11142	2	2023	ENST00000489867.2	-32243	ENSG00000074800	ENO1	enolase 1
chr1	8918458	8918733	276	*	21	10	9	16	18	7	16.4183176156162	9.71834279516805	7.75712335422758	15.1903277359623	28.3955286185214	6.59573768046971	14.0125629666609	0.525089915795061	0.712577743168217	0.736887898659929	0.461190523739255	0.876342629953904	Distal Intergenic	8945867	8967745	21879	1	765	ENST00000549778.5	-27134	ENSG00000131686	CA6	carbonic anhydrase 6
chr1	8985548	8986335	788	*	73	73	93	53	35	58	57.0731993304753	70.9439024047268	80.1569413270183	50.3179606253753	55.2135278693471	54.6503979238919	61.3926549134724	-0.378684243893457	0.33326784333704	-1.1362759758087	0.255841082023007	0.745518992786351	Distal Intergenic	8945887	8974704	28818	1	765	ENST00000377442.3	39661	ENSG00000131686	CA6	carbonic anhydrase 6
chr1	8986482	8986965	484	*	48	54	64	41	27	47	37.5275831214084	52.4790510939075	55.1617660745072	38.9252148234035	42.593292927782	44.2856672831537	45.1620958873604	-0.204732298995243	0.379089914586328	-0.540062637167891	0.589153836315867	0.92288145277214	Distal Intergenic	9002973	9026423	23451	2	155184	ENST00000400906.2	39458	ENSG00000197241	SLC2A7	solute carrier family 2 member 7
chr1	8987779	8988163	385	*	38	30	44	29	31	29	29.7093366377816	29.1550283855041	37.9237141762237	27.5324690214318	48.9034103985646	27.3251989619459	33.4248595969086	0.0756698228912939	0.446420887807132	0.169503320651039	0.865400760653267	0.980431457341375	Distal Intergenic	9002973	9026423	23451	2	155184	ENST00000400906.2	38260	ENSG00000197241	SLC2A7	solute carrier family 2 member 7
chr1	9001478	9001880	403	*	56	8	13	20	15	24	43.7821803083098	7.77467423613444	11.2047337338843	18.9879096699529	23.6629405154345	22.6139577616104	21.3377327042211	0.0409607694090534	0.655385935116582	0.062498700711005	0.950165696601382	0.992725634599241	Distal Intergenic	9002973	9026423	23451	2	155184	ENST00000400906.2	24543	ENSG00000197241	SLC2A7	solute carrier family 2 member 7
chr1	9005050	9005247	198	*	20	3	13	13	10	12	15.6364929672535	2.91550283855041	11.2047337338843	12.3421412854694	15.7752936769563	11.3069788808052	11.5301905638199	0.380618723201803	0.755618373016796	0.503718195313578	0.614459420319963	0.92941349999003	Intron (ENST00000400906.2/155184, intron 10 of 11)	9002973	9026423	23451	2	155184	ENST00000400906.2	21176	ENSG00000197241	SLC2A7	solute carrier family 2 member 7
chr1	9039292	9039519	228	*	14	2	3	11	7	11	10.9455450770774	1.94366855903361	2.58570778474253	10.4433503184741	11.0427055738694	10.3647306407381	7.88761799232254	1.01630755987242	0.910158246808752	1.11662731556392	0.264153707265424	0.751749897455764	Promoter (<=1kb)	9038431	9039895	1465	2	6518	ENST00000487492.1	376	ENSG00000142583	SLC2A5	solute carrier family 2 member 5
chr1	9077926	9078640	715	*	58	8	13	43	38	69	45.3458296050351	7.77467423613444	11.2047337338843	40.8240057903988	59.946115972434	65.01512856463	38.3517479837528	1.34916329341615	0.565827755323598	2.38440635108923	0.0171067013895325	0.269672528703335	Intron (ENST00000486632.5/6518, intron 2 of 6)	9082696	9082879	184	1	124900441	ENST00000516595.1	-4056	ENSG00000252404	LOC124900441	small Cajal body-specific RNA 16
chr1	9078996	9079223	228	*	22	3	5	11	9	15	17.2001422639788	2.91550283855041	4.30951297457088	10.4433503184741	14.1977643092607	14.1337236010065	10.5333327176402	0.643337522031149	0.82069448128321	0.78389405156624	0.433102280438129	0.863632297139008	Intron (ENST00000486632.5/6518, intron 2 of 6)	9082696	9082879	184	1	124900441	ENST00000516595.1	-3473	ENSG00000252404	LOC124900441	small Cajal body-specific RNA 16
chr1	9109873	9110750	878	*	56	72	89	34	29	45	43.7821803083098	69.9720681252099	76.7093309473616	32.27944643892	45.7483516631733	42.4011708030195	51.8154247143324	-0.66739901379069	0.382841793157552	-1.7432762716061	0.0812853680988246	0.507691329403518	Promoter (<=1kb)	9104532	9111370	6839	2	80045	ENST00000465853.1	620	ENSG00000180758	GPR157	G protein-coupled receptor 157
chr1	9128088	9129159	1072	*	183	183	141	160	96	131	143.073910650369	177.845673151575	121.528265882899	151.903277359623	151.442819298781	123.43451944879	144.87141096534	-0.0530747459618743	0.257514864561259	-0.20610362066788	0.836709970605886	0.974967949211018	Promoter (<=1kb)	9100305	9129102	28798	2	80045	ENST00000377411.5	0	ENSG00000180758	GPR157	G protein-coupled receptor 157
chr1	9129370	9129984	615	*	54	62	56	48	41	66	42.2185310115844	60.2537253300419	48.2665453151938	45.570983207887	64.6787040755209	62.1883838444287	53.8628121307761	0.190951547043982	0.358729417497295	0.532299660217917	0.594518467529124	0.923746346199005	Promoter (<=1kb)	9100305	9129102	28798	2	80045	ENST00000377411.5	-268	ENSG00000180758	GPR157	G protein-coupled receptor 157
chr1	9145001	9145287	287	*	18	17	16	17	9	12	14.0728436705281	16.5211827517857	13.7904415186268	16.13972321946	14.1977643092607	11.3069788808052	14.3381557250778	-0.0917004955054147	0.618690508874102	-0.148217071686281	0.882171459364995	0.982546845135334	Distal Intergenic	9151668	9151777	110	2	407040	ENST00000385130.1	6490	ENSG00000284357	MIR34A	microRNA 34a
chr1	9145439	9145889	451	*	30	46	39	30	17	19	23.4547394508802	44.704376857773	33.6142012016528	28.4818645049294	26.8179992508257	17.9027165612749	29.1626496378894	-0.476802594961746	0.481153207685191	-0.990957947169518	0.321706114958484	0.796984676857469	Distal Intergenic	9151668	9151777	110	2	407040	ENST00000385130.1	5888	ENSG00000284357	MIR34A	microRNA 34a
chr1	9151008	9151303	296	*	19	25	6	7	4	16	14.8546683188908	24.2958569879201	5.17141556948505	6.64576838448353	6.31011747078252	15.0759718410736	12.0589664287726	-0.633927398804915	0.777718690336713	-0.815111436412126	0.415008525923731	0.854220593787967	Promoter (<=1kb)	9151668	9151777	110	2	407040	ENST00000385130.1	474	ENSG00000284357	MIR34A	microRNA 34a
chr1	9151504	9151849	346	*	25	19	8	19	7	11	19.5456162090669	18.4648513108193	6.8952207593134	18.0385141864553	11.0427055738694	10.3647306407381	14.0586064467104	-0.177141009046135	0.678242366867311	-0.261176561211179	0.793956352421704	0.968176252253131	Promoter (<=1kb)	9151668	9151777	110	2	407040	ENST00000385130.1	0	ENSG00000284357	MIR34A	microRNA 34a
chr1	9162523	9164120	1598	*	265	307	459	161	118	182	207.183531816109	298.353123811659	395.613291065606	152.852672843121	186.148465388084	171.489179692212	235.273377436132	-0.822235043210702	0.262030184460109	-3.13794017626193	0.00170139598267455	0.10099019399189	Exon (ENST00000701624.1/ENST00000701624.1, exon 1 of 1)	9151668	9151777	110	2	407040	ENST00000385130.1	-10746	ENSG00000284357	MIR34A	microRNA 34a
chr1	9164350	9165080	731	*	112	95	173	51	28	57	87.5643606166196	92.3242565540965	149.109148920152	48.41916965838	44.1708222954777	53.7081496838248	79.2159846214251	-1.1629258727872	0.335394244559546	-3.46733997869999	0.000525636606570399	0.0602392217072004	Intron (ENST00000635687.1/106614088, intron 1 of 1)	9151668	9151777	110	2	407040	ENST00000385130.1	-12573	ENSG00000284357	MIR34A	microRNA 34a
chr1	9181004	9181367	364	*	48	69	87	35	26	38	37.5275831214084	67.0565652866595	74.9855257575333	33.2288419224176	41.0157635600864	35.8054331225498	48.2699521284425	-0.710675135457876	0.400064931122307	-1.776399479615	0.0756670968234503	0.494254420143846	Promoter (<=1kb)	9182004	9196284	14281	1	102724571	ENST00000635271.1	-637	ENSG00000234546	LNCTAM34A	long non coding transcriptional activator of miR34a
chr1	9181468	9183223	1756	*	558	656	688	651	340	766	436.258153786372	637.523287363024	592.988985300953	618.056459756968	536.359985016514	721.762151891399	590.491503852538	0.173877199618231	0.207722140896746	0.837066279346027	0.402555313464503	0.846639728206958	Promoter (<=1kb)	9182004	9196284	14281	1	102724571	ENST00000635271.1	0	ENSG00000234546	LNCTAM34A	long non coding transcriptional activator of miR34a
chr1	9196232	9196526	295	*	15	15	24	13	17	8	11.7273697254401	14.5775141927521	20.6856622779402	12.3421412854694	26.8179992508257	7.53798592053681	15.6147787754941	-0.0511676531501834	0.661548179729157	-0.077345316211333	0.938348841729936	0.991181542667125	Exon (ENST00000635271.1/102724571, exon 3 of 3)	9191038	9192089	1052	1	102724571	ENST00000634966.2	5194	ENSG00000234546	LNCTAM34A	long non coding transcriptional activator of miR34a
chr1	9234178	9234569	392	*	42	33	55	45	29	33	32.8366352312323	32.0705312240546	47.4046427202796	42.7227967573941	45.7483516631733	31.0941919222143	38.6461915863914	0.0809548208666545	0.413078825415888	0.19597911073062	0.844626516166743	0.976619095638626	Promoter (<=1kb)	9234774	9271337	36564	1	9563	ENST00000377403.7	-205	ENSG00000049239	H6PD	hexose-6-phosphate dehydrogenase/glucose 1-dehydrogenase
chr1	9234666	9235822	1157	*	284	258	304	327	149	304	222.038200135	250.733244115336	262.018388853909	310.45232310373	235.051875786649	286.443464980399	261.122916162504	0.184718896753098	0.212193934499524	0.870519212477828	0.38401672446013	0.836364304809202	Promoter (<=1kb)	9234774	9271337	36564	1	9563	ENST00000377403.7	0	ENSG00000049239	H6PD	hexose-6-phosphate dehydrogenase/glucose 1-dehydrogenase
chr1	9266737	9267199	463	*	25	10	10	17	10	20	19.5456162090669	9.71834279516805	8.61902594914175	16.13972321946	15.7752936769563	18.844964801342	14.7738277751892	0.417210426933493	0.638435825293436	0.653488432829935	0.513441444176352	0.897623087647752	3' UTR	9292894	9369532	76639	1	80176	ENST00000328089.11	-25695	ENSG00000171621	SPSB1	splA/ryanodine receptor domain and SOCS box containing 1
chr1	9267355	9267596	242	*	11	11	10	12	10	16	8.60007113198942	10.6901770746849	8.61902594914175	11.3927458019718	15.7752936769563	15.0759718410736	11.6922142459696	0.593895218350718	0.681485053801581	0.871472110852242	0.383496427265046	0.836218715340337	3' UTR	9292894	9369532	76639	1	80176	ENST00000328089.11	-25298	ENSG00000171621	SPSB1	splA/ryanodine receptor domain and SOCS box containing 1
chr1	9280594	9281224	631	*	52	42	30	36	21	36	40.6548817148591	40.8170397397058	25.8570778474253	34.1782374059153	33.1281167216082	33.9209366424156	34.7593816786549	-0.0828595699572389	0.425203092927619	-0.194870572052362	0.845494272614085	0.976779506845403	Distal Intergenic	9292894	9369532	76639	1	80176	ENST00000328089.11	-11670	ENSG00000171621	SPSB1	splA/ryanodine receptor domain and SOCS box containing 1
chr1	9290427	9290848	422	*	99	69	84	94	55	115	77.4006401879048	67.0565652866595	72.3998179727907	89.2431754487788	86.7641152232597	108.358547607717	83.537143621185	0.393841214374931	0.291531243763762	1.3509399860211	0.176714657975995	0.665982562661286	Promoter (2-3kb)	9292894	9369532	76639	1	80176	ENST00000328089.11	-2046	ENSG00000171621	SPSB1	splA/ryanodine receptor domain and SOCS box containing 1
chr1	9292157	9292780	624	*	146	139	143	139	70	146	114.146398660951	135.084964852836	123.252071072727	131.965972206173	110.427055738694	137.568243049797	125.407450930196	0.0362876444273609	0.253533130869981	0.143127820426634	0.886189233613512	0.982909513774688	Promoter (<=1kb)	9292894	9369532	76639	1	80176	ENST00000328089.11	-114	ENSG00000171621	SPSB1	splA/ryanodine receptor domain and SOCS box containing 1
chr1	9292973	9294442	1470	*	376	382	375	301	189	341	293.966067784366	371.240694775419	323.213473092816	285.768040532792	298.153050494474	321.306649862881	315.607996090458	-0.125243103998976	0.199110386214383	-0.629013415021585	0.529340273731656	0.904282512729703	Promoter (<=1kb)	9292894	9369532	76639	1	80176	ENST00000328089.11	79	ENSG00000171621	SPSB1	splA/ryanodine receptor domain and SOCS box containing 1
chr1	9294769	9295040	272	*	57	52	77	51	34	50	44.5640049566725	50.5353825348739	66.3664998083915	48.41916965838	53.6359985016514	47.112412003355	51.7722445772207	-0.118344509537091	0.359223350139106	-0.32944548145677	0.741818995397297	0.957278275240303	Promoter (<=1kb)	9294528	9356497	61970	1	80176	ENST00000450402.1	241	ENSG00000171621	SPSB1	splA/ryanodine receptor domain and SOCS box containing 1
chr1	9299826	9300235	410	*	97	74	155	65	52	86	75.8369908911794	71.9157366842436	133.594902211697	61.710706427347	82.0315271201728	81.0333486457707	84.3538686634018	-0.328813009097231	0.337497279895523	-0.974268619880492	0.329923181240571	0.803078318715453	Intron (ENST00000328089.11/80176, intron 1 of 2)	9294528	9356497	61970	1	80176	ENST00000450402.1	5298	ENSG00000171621	SPSB1	splA/ryanodine receptor domain and SOCS box containing 1
chr1	9300308	9301206	899	*	259	208	381	163	138	212	202.492583925933	202.141530139495	328.384888662301	154.751463810116	217.699052741997	199.756626894225	217.537691029011	-0.361809414493821	0.262759393339208	-1.3769609143021	0.168524332388597	0.655937839495492	Intron (ENST00000328089.11/80176, intron 1 of 2)	9294528	9356497	61970	1	80176	ENST00000450402.1	5780	ENSG00000171621	SPSB1	splA/ryanodine receptor domain and SOCS box containing 1
chr1	9302357	9303214	858	*	217	139	285	142	81	197	169.6559486947	135.084964852836	245.64223955054	134.814158656666	127.779878783346	185.622903293219	166.433348971884	-0.292411688599986	0.283654978912523	-1.03087098883663	0.302601322837889	0.782658185955082	Intron (ENST00000328089.11/80176, intron 1 of 2)	9294528	9356497	61970	1	80176	ENST00000450402.1	7829	ENSG00000171621	SPSB1	splA/ryanodine receptor domain and SOCS box containing 1
chr1	9303472	9303812	341	*	76	20	57	39	35	52	59.4186732755633	19.4366855903361	49.128447910108	37.0264238564082	55.2135278693471	48.9969084834892	44.8701111642087	0.127699874719344	0.448463180660282	0.28474996438131	0.775835708452372	0.963872968141187	Intron (ENST00000328089.11/80176, intron 1 of 2)	9294528	9356497	61970	1	80176	ENST00000450402.1	8944	ENSG00000171621	SPSB1	splA/ryanodine receptor domain and SOCS box containing 1
chr1	9315174	9316582	1409	*	241	193	262	156	127	161	188.419740255405	187.564015946743	225.818479867514	148.105695425633	200.346229697345	151.701966650803	183.659354640574	-0.275645175549951	0.237003659264736	-1.16304185515571	0.244812521087531	0.738211266221619	Intron (ENST00000328089.11/80176, intron 1 of 2)	9294528	9356497	61970	1	80176	ENST00000450402.1	20646	ENSG00000171621	SPSB1	splA/ryanodine receptor domain and SOCS box containing 1
chr1	9331003	9331745	743	*	81	23	68	71	46	59	63.3277965173766	22.3521884288865	58.6093764541639	67.4070793283329	72.566350913999	55.5926461639589	56.6425729677863	0.427541416860318	0.410026976007568	1.04271533795968	0.297080152032968	0.778545002896329	Intron (ENST00000328089.11/80176, intron 1 of 2)	9351431	9367863	16433	1	80176	ENST00000357898.3	-19686	ENSG00000171621	SPSB1	splA/ryanodine receptor domain and SOCS box containing 1
chr1	9332054	9332653	600	*	54	27	46	47	41	60	42.2185310115844	26.2395255469537	39.6475193660521	44.6215877243894	64.6787040755209	56.534894404026	45.6567936880878	0.603745729515392	0.389204427085743	1.55123037534819	0.120846485259853	0.587701882799556	Intron (ENST00000328089.11/80176, intron 1 of 2)	9351431	9367863	16433	1	80176	ENST00000357898.3	-18778	ENSG00000171621	SPSB1	splA/ryanodine receptor domain and SOCS box containing 1
chr1	9388289	9389011	723	*	101	92	107	69	55	100	78.9642894846301	89.408753715546	92.2235776558168	65.5082883613376	86.7641152232597	94.2248240067101	84.5156414078834	-0.0821976168386193	0.298469621960236	-0.27539692749559	0.78301130436284	0.96507867580628	Distal Intergenic	9355707	9367575	11869	1	80176	ENST00000377399.2	32582	ENSG00000171621	SPSB1	splA/ryanodine receptor domain and SOCS box containing 1
chr1	9400119	9400789	671	*	104	98	122	64	74	74	81.3097634297182	95.2397593926469	105.152116579529	60.7613109438494	116.737173209477	69.7263697649655	88.1544155533643	-0.206710298615094	0.325141574822528	-0.635754743846347	0.524936288966273	0.902702765810829	Distal Intergenic	9426975	9428916	1942	2	100506022	ENST00000641507.1	28127	ENSG00000284693	LINC02606	long intergenic non-protein coding RNA 2606
chr1	9400906	9401893	988	*	106	157	187	93	78	132	82.8734127264435	152.577981884138	161.175785248951	88.2937799652811	123.047290680259	124.376767688857	122.057503032322	-0.24162217217014	0.311844056409447	-0.774817307574058	0.438447620682993	0.865835520500177	Distal Intergenic	9426975	9428916	1942	2	100506022	ENST00000641507.1	27023	ENSG00000284693	LINC02606	long intergenic non-protein coding RNA 2606
chr1	9401968	9402554	587	*	81	96	121	67	65	109	63.3277965173766	93.2960908336133	104.290213984615	63.6094973943423	102.539408900216	102.705058167314	88.2946776329129	0.0394828633587684	0.326999088091896	0.120743038120255	0.903894568861503	0.985937840523326	Distal Intergenic	9426975	9428916	1942	2	100506022	ENST00000641507.1	26362	ENSG00000284693	LINC02606	long intergenic non-protein coding RNA 2606
chr1	9412550	9414148	1599	*	214	189	315	145	148	227	167.310474749612	183.676678828676	271.499317397965	137.662345107159	233.474346418953	213.890350495232	201.252252166266	-0.0947376398470008	0.276960638509529	-0.342061746957379	0.73230442440341	0.955573535695775	Distal Intergenic	9426975	9428916	1942	2	100506022	ENST00000641507.1	14768	ENSG00000284693	LINC02606	long intergenic non-protein coding RNA 2606
chr1	9428451	9428917	467	*	78	47	54	70	42	88	60.9823225722886	45.6762111372898	46.5427401253655	66.4576838448353	66.2562334432165	82.9178451259049	61.4721727081501	0.494016515811845	0.335308921763065	1.47331754017844	0.140665433266945	0.618177492420192	Promoter (<=1kb)	9426975	9428916	1942	2	100506022	ENST00000641507.1	0	ENSG00000284693	LINC02606	long intergenic non-protein coding RNA 2606
chr1	9429107	9429670	564	*	79	57	50	69	45	74	61.7641472206513	55.3945539324579	43.0951297457088	65.5082883613376	70.9888215463034	69.7263697649655	61.0795517619041	0.361133808049399	0.332637166177997	1.08566884512284	0.277625529050258	0.764277388604619	Promoter (<=1kb)	9425094	9429075	3982	2	100506022	ENST00000641325.1	-32	ENSG00000284693	LINC02606	long intergenic non-protein coding RNA 2606
chr1	9435384	9435611	228	*	59	6	8	58	31	59	46.1276542533978	5.83100567710083	6.8952207593134	55.0649380428635	48.9034103985646	55.5926461639589	36.4024792158665	1.42508602746681	0.62149674151213	2.29299034456643	0.021848560843354	0.298222078194775	Intron (ENST00000641940.1/100506022, intron 1 of 1)	9426649	9440564	13916	2	100506022	ENST00000641940.1	4953	ENSG00000284693	LINC02606	long intergenic non-protein coding RNA 2606
chr1	9435639	9436190	552	*	147	23	22	145	80	175	114.928223309313	22.3521884288865	18.9618570881119	137.662345107159	126.20234941565	164.893442011743	97.5000675601439	1.45387488702747	0.816323609139518	1.78100311046987	0.0749119426006407	0.492796930320495	Intron (ENST00000641940.1/100506022, intron 1 of 1)	9426649	9440564	13916	2	100506022	ENST00000641940.1	4374	ENSG00000284693	LINC02606	long intergenic non-protein coding RNA 2606
chr1	9437027	9438562	1536	*	365	135	145	327	184	385	285.365996652376	131.197627734769	124.975876262555	310.45232310373	290.265403655996	362.765572425834	250.837133305877	0.829497047507904	0.300099467006984	2.76407371122921	0.00570846422465075	0.171132516241001	Promoter (2-3kb)	9426649	9440564	13916	2	100506022	ENST00000641940.1	2002	ENSG00000284693	LINC02606	long intergenic non-protein coding RNA 2606
chr1	9438581	9439842	1262	*	233	166	177	240	141	306	182.165143068503	161.32449039979	152.556759299809	227.854916039435	222.431640845084	288.327961460533	205.776818518859	0.576709432853771	0.226359703730987	2.54775661634171	0.0108418081243301	0.225784956493986	Promoter (<=1kb)	9426649	9440564	13916	2	100506022	ENST00000641940.1	722	ENSG00000284693	LINC02606	long intergenic non-protein coding RNA 2606
chr1	9455625	9455852	228	*	14	5	7	6	6	13	10.9455450770774	4.85917139758402	6.03331816439923	5.69637290098588	9.46517620617379	12.2492271208723	8.20813514451545	0.315868013229117	0.835658608117163	0.377986907764649	0.705440319836985	0.950601462318361	Distal Intergenic	9426649	9440564	13916	2	100506022	ENST00000641940.1	-15061	ENSG00000284693	LINC02606	long intergenic non-protein coding RNA 2606
chr1	9473370	9473583	214	*	11	10	9	16	7	15	8.60007113198942	9.71834279516805	7.75712335422758	15.1903277359623	11.0427055738694	14.1337236010065	11.0737156987039	0.6436478313711	0.69780369716537	0.922390973257576	0.356324676505009	0.821588418729363	Distal Intergenic	9426649	9440564	13916	2	100506022	ENST00000641940.1	-32806	ENSG00000284693	LINC02606	long intergenic non-protein coding RNA 2606
chr1	9490666	9491193	528	*	26	28	13	43	28	43	20.3274408574295	27.2113598264705	11.2047337338843	40.8240057903988	44.1708222954777	40.5166743228853	30.7091728044244	1.09834751325846	0.472960973705666	2.32227937255133	0.0202178975068602	0.288486992064886	Distal Intergenic	9539465	9585173	45709	1	84275	ENST00000302692.7	-48272	ENSG00000171612	SLC25A33	solute carrier family 25 member 33
chr1	9494957	9495255	299	*	5	16	4	9	12	15	3.90912324181337	15.5493484722689	3.4476103796567	8.54455935147882	18.9303524123476	14.1337236010065	10.752452909762	0.863949707602669	0.813761766914314	1.06167399689796	0.28838370804148	0.772574561710409	Distal Intergenic	9539465	9585173	45709	1	84275	ENST00000302692.7	-44210	ENSG00000171612	SLC25A33	solute carrier family 25 member 33
chr1	9538957	9539190	234	*	19	10	11	20	10	20	14.8546683188908	9.71834279516805	9.48092854405593	18.9879096699529	15.7752936769563	18.844964801342	14.610351301061	0.65554406891156	0.620408415327573	1.05663310283346	0.290679066713317	0.773896657358356	Promoter (<=1kb)	9539465	9585173	45709	1	84275	ENST00000302692.7	-275	ENSG00000171612	SLC25A33	solute carrier family 25 member 33
chr1	9539449	9540375	927	*	129	109	96	134	76	116	100.855379638785	105.929936467332	82.7426491117608	127.218994788685	119.892231944868	109.300795847784	107.656664633202	0.300028889100581	0.267896215385078	1.11994448547664	0.262737419685164	0.750371192147557	Promoter (<=1kb)	9539465	9585173	45709	1	84275	ENST00000302692.7	0	ENSG00000171612	SLC25A33	solute carrier family 25 member 33
chr1	9588316	9588515	200	*	11	13	21	13	6	9	8.60007113198942	12.6338456337185	18.0999544931977	12.3421412854694	9.46517620617379	8.48023416060391	11.6035704851921	-0.369952112375972	0.705511453581947	-0.524374353524228	0.600018190834778	0.925126118888428	Promoter (<=1kb)	9588911	9614877	25967	1	199953	ENST00000340381.11	-396	ENSG00000188807	TMEM201	transmembrane protein 201
chr1	9588780	9589932	1153	*	122	115	125	90	71	122	95.3826071002463	111.760942144433	107.737824364272	85.4455935147882	112.00458510639	114.954285288186	104.547639586386	-0.0138749738316667	0.274776231858855	-0.050495538634484	0.959727504525223	0.993836410392793	Promoter (<=1kb)	9588911	9614877	25967	1	199953	ENST00000340381.11	0	ENSG00000188807	TMEM201	transmembrane protein 201
chr1	9626581	9627119	539	*	56	48	24	28	21	32	43.7821803083098	46.6480454168066	20.6856622779402	26.5830735379341	33.1281167216082	30.1519436821472	33.4965036574577	-0.311432139484699	0.463067444214512	-0.672541642423108	0.50123893903074	0.893233812252741	Promoter (2-3kb)	9629889	9715673	85785	1	5293	ENST00000698706.1	-2770	ENSG00000171608	PIK3CD	phosphatidylinositol-4,5-bisphosphate 3-kinase catalytic subunit delta
chr1	9687067	9687988	922	*	145	118	98	114	77	117	113.364574012588	114.676444982983	84.4664543015892	108.231085118732	121.469761312564	110.243044087851	108.741893969384	0.118276471948694	0.271331523552294	0.435911280783778	0.662901100137731	0.940467770621187	Promoter (<=1kb)	9672405	9687583	15179	2	101929074	ENST00000415330.4	0	ENSG00000231789	PIK3CD-AS2	PIK3CD antisense RNA 2
chr1	9689582	9690192	611	*	62	72	49	67	31	59	48.4731281984858	69.9720681252099	42.2332271507946	63.6094973943423	48.9034103985646	55.5926461639589	54.7973295718927	0.0759260610586512	0.362341547677507	0.209542796141687	0.834024530338046	0.974634042372777	Promoter (<=1kb)	9689570	9728906	39337	1	5293	ENST00000698715.1	12	ENSG00000171608	PIK3CD	phosphatidylinositol-4,5-bisphosphate 3-kinase catalytic subunit delta
chr1	9699988	9700229	242	*	17	10	5	5	6	15	13.2910190221655	9.71834279516805	4.30951297457088	4.74697741748823	9.46517620617379	14.1337236010065	9.27745866942882	0.0501646531668788	0.823320517702075	0.0609296769463376	0.951415214560999	0.992808596106335	Intron (ENST00000698706.1/5293, intron 3 of 4)	9710198	9727232	17035	1	5293	ENST00000361110.6	-9969	ENSG00000171608	PIK3CD	phosphatidylinositol-4,5-bisphosphate 3-kinase catalytic subunit delta
chr1	9700719	9701208	490	*	36	9	19	15	11	13	28.1456873410563	8.74650851565124	16.3761493033693	14.2409322524647	17.3528230446519	12.2492271208723	16.185221263011	-0.302931303258826	0.639551415731338	-0.473662157267557	0.635740843191099	0.934691177278656	Intron (ENST00000698706.1/5293, intron 3 of 4)	9710198	9727232	17035	1	5293	ENST00000361110.6	-8990	ENSG00000171608	PIK3CD	phosphatidylinositol-4,5-bisphosphate 3-kinase catalytic subunit delta
chr1	9718358	9719270	913	*	133	129	175	63	56	74	103.982678232236	125.366622057668	150.832954109981	59.8119154603517	88.3416445909553	69.7263697649655	99.6770307026928	-0.81512714432176	0.296976487199126	-2.74475313520429	0.006055643177178	0.176488021145361	Promoter (<=1kb)	9718850	9720545	1696	1	5293	ENST00000698787.1	0	ENSG00000171608	PIK3CD	phosphatidylinositol-4,5-bisphosphate 3-kinase catalytic subunit delta
chr1	9719331	9720082	752	*	89	118	129	70	41	51	69.582393704278	114.676444982983	111.185434743929	66.4576838448353	64.6787040755209	48.0546602434221	79.1058869324947	-0.723553813532038	0.331023687964795	-2.18580675594729	0.0288297462913056	0.338045551201921	Promoter (<=1kb)	9720312	9720993	682	1	5293	ENST00000698788.1	-230	ENSG00000171608	PIK3CD	phosphatidylinositol-4,5-bisphosphate 3-kinase catalytic subunit delta
chr1	9766173	9766384	212	*	10	11	18	7	3	8	7.81824648362675	10.6901770746849	15.5142467084552	6.64576838448353	4.73258810308689	7.53798592053681	8.82316877914566	-0.823574270770471	0.804532003235838	-1.023668750849	0.305991760047403	0.785131661971221	Intron (ENST00000377298.9/22883, intron 2 of 18)	9729028	9751581	22554	2	22883	ENST00000435891.5	-14592	ENSG00000171603	CLSTN1	calsyntenin 1
chr1	9814915	9815232	318	*	13	5	20	7	14	6	10.1637204287148	4.85917139758402	17.2380518982835	6.64576838448353	22.0854111477388	5.6534894404026	11.1076021162012	0.0353531675275849	0.810213030782401	0.0436344099445614	0.965195822639412	0.994981458716962	Intron (ENST00000377298.9/22883, intron 1 of 18)	9729027	9823669	94643	2	22883	ENST00000650348.1	8437	ENSG00000171603	CLSTN1	calsyntenin 1
chr1	9823222	9824001	780	*	178	190	182	159	87	184	139.164787408556	184.648513108193	156.86627227438	150.953881876126	137.24505498952	173.373676172347	157.04203097152	-0.0518633775007869	0.244309581554103	-0.212285482914232	0.831884320296196	0.974462015989696	Promoter (<=1kb)	9728926	9823965	95040	2	22883	ENST00000377298.9	0	ENSG00000171603	CLSTN1	calsyntenin 1
chr1	9824198	9825493	1296	*	229	195	277	161	86	177	179.037844475053	189.507684505777	238.747018791227	152.852672843121	135.667525621824	166.777938491877	177.098447454813	-0.410593955134464	0.238005606468454	-1.72514404692767	0.0845015163019656	0.516405274954469	Promoter (<=1kb)	9729028	9823984	94957	2	22883	ENST00000361311.4	-214	ENSG00000171603	CLSTN1	calsyntenin 1
chr1	9825799	9826291	493	*	71	66	111	53	26	43	55.5095500337499	64.1410624481091	95.6711880354735	50.3179606253753	41.0157635600864	40.5166743228853	57.8620331709466	-0.702905728187194	0.364713111287804	-1.92728395671116	0.0539442518576758	0.433605343758498	Promoter (1-2kb)	9729028	9823984	94957	2	22883	ENST00000361311.4	-1815	ENSG00000171603	CLSTN1	calsyntenin 1
chr1	9909521	9910261	741	*	80	108	92	72	65	102	62.545971869014	104.958102187815	79.2950387321041	68.3564748118306	102.539408900216	96.1093204868443	85.634052831304	0.110882533965437	0.321711033728748	0.344665001632889	0.730346232292225	0.955038015916643	Promoter (<=1kb)	9848276	9910269	61994	2	56998	ENST00000377263.6	8	ENSG00000178585	CTNNBIP1	catenin beta interacting protein 1
chr1	9910663	9911398	736	*	152	92	143	132	75	149	118.837346551127	89.408753715546	123.252071072727	125.320203821689	118.314702577172	140.394987769998	119.25467758471	0.213313652665087	0.265323840825672	0.803974689953484	0.421411592404398	0.857242743145986	Promoter (<=1kb)	9850109	9910336	60228	2	56998	ENST00000400904.7	-327	ENSG00000178585	CTNNBIP1	catenin beta interacting protein 1
chr1	9942521	9944011	1491	*	320	254	339	298	158	333	250.183887476056	246.845906997268	292.184979675905	282.919854082299	249.24964009591	313.768663942345	272.52548871163	0.103861952377872	0.207546131620426	0.500428273786486	0.616773549045354	0.930012285264441	Promoter (<=1kb)	9942923	9949974	7052	1	64802	ENST00000445884.1	0	ENSG00000173614	NMNAT1	nicotinamide nucleotide adenylyltransferase 1
chr1	9997251	9997892	642	*	30	26	5	16	16	16	23.4547394508802	25.2676912674369	4.30951297457088	15.1903277359623	25.2404698831301	15.0759718410736	18.089785525509	0.0498150879057283	0.672189796474133	0.0741086642002386	0.940923921186302	0.991427822146518	Promoter (<=1kb)	9997228	10016021	18794	1	116362	ENST00000294435.8	23	ENSG00000162444	RBP7	retinol binding protein 7
chr1	10032153	10032642	490	*	91	60	83	73	43	78	71.1460430010034	58.3100567710083	71.5379153778766	69.3058702953282	67.8337628109121	73.4953627252339	68.6048351635604	0.0675742474530485	0.311536937071285	0.216906053222146	0.828281560118681	0.973928341763912	Promoter (<=1kb)	10032832	10180367	147536	1	10277	ENST00000253251.12	-190	ENSG00000130939	UBE4B	ubiquitination factor E4B
chr1	10032937	10034123	1187	*	194	178	227	178	96	173	151.673981782359	172.986501753991	195.651889045518	168.992396062581	151.442819298781	163.008945531608	167.29275557914	-0.1025973733662	0.233219224784523	-0.439918164812492	0.65999637914024	0.939889108662398	Promoter (<=1kb)	10032958	10181239	148282	1	10277	ENST00000343090.11	0	ENSG00000130939	UBE4B	ubiquitination factor E4B
chr1	10056093	10056323	231	*	15	10	11	17	6	6	11.7273697254401	9.71834279516805	9.48092854405593	16.13972321946	9.46517620617379	5.6534894404026	10.3641716551167	0.0189342224500841	0.750271122726358	0.0252365070126655	0.979866317836248	0.996963636294034	Intron (ENST00000253251.12/10277, intron 1 of 26)	10033274	10073118	39845	1	10277	ENST00000377153.5	22819	ENSG00000130939	UBE4B	ubiquitination factor E4B
chr1	10073956	10074304	349	*	10	12	22	3	8	5	7.81824648362675	11.6620113542017	18.9618570881119	2.84818645049294	12.620234941565	4.7112412003355	9.77029625305563	-0.999613141602073	0.834905638206632	-1.19727678896651	0.231198688304063	0.724451117364052	Intron (ENST00000253251.12/10277, intron 2 of 26)	10100861	10103185	2325	1	10277	ENST00000462658.1	-26557	ENSG00000130939	UBE4B	ubiquitination factor E4B
chr1	10074660	10074998	339	*	15	18	22	3	5	9	11.7273697254401	17.4930170313025	18.9618570881119	2.84818645049294	7.88764683847815	8.48023416060391	11.2330518824049	-1.34483611392101	0.755417568229749	-1.78025527930533	0.0750341923122995	0.492949498261308	Intron (ENST00000253251.12/10277, intron 2 of 26)	10100861	10103185	2325	1	10277	ENST00000462658.1	-25863	ENSG00000130939	UBE4B	ubiquitination factor E4B
chr1	10209656	10210371	716	*	154	131	195	158	95	165	120.400995847852	127.310290616701	168.071006008264	150.004486392628	149.865289931085	155.470959611072	145.187171401267	0.131810805614381	0.249648691778309	0.527985164574507	0.597509632800127	0.924336105256322	Promoter (<=1kb)	10210570	10308597	98028	1	23095	ENST00000377093.9	-199	ENSG00000054523	KIF1B	kinesin family member 1B
chr1	10210606	10211527	922	*	216	165	209	177	88	183	168.874124046338	160.352656120273	180.137642337063	168.043000579083	138.822584357216	172.431427932279	164.776905895375	-0.0821692765880697	0.231884807981924	-0.354353859156116	0.723073709037	0.953977165743115	Promoter (<=1kb)	10210797	10263307	52511	1	23095	ENST00000696501.1	0	ENSG00000054523	KIF1B	kinesin family member 1B
chr1	10377776	10378583	808	*	307	285	409	265	149	278	240.020167047341	276.972769662289	352.518161319898	251.589803126876	235.051875786649	261.945010738654	269.682964613618	-0.21366698382786	0.220500406311148	-0.969009478950141	0.332540459783687	0.805009190737402	3' UTR	10365166	10368502	3337	1	23095	ENST00000470616.1	12610	ENSG00000054523	KIF1B	kinesin family member 1B
chr1	10378656	10379660	1005	*	400	318	505	322	164	338	312.72985934507	309.043300886344	435.260810431659	305.705345686242	258.714816302083	318.47990514268	323.322339632346	-0.256395653597761	0.218379887944683	-1.17408089183885	0.240362626349137	0.73389579306635	3' UTR	10365166	10368502	3337	1	23095	ENST00000470616.1	13490	ENSG00000054523	KIF1B	kinesin family member 1B
chr1	10379726	10379930	205	*	79	63	108	48	34	52	61.7641472206513	61.2255596095587	93.0854802507309	45.570983207887	53.6359985016514	48.9969084834892	60.7131795456614	-0.549754925777342	0.347468467513323	-1.58217213122012	0.113610280584038	0.574294628725662	3' UTR	10365166	10368502	3337	1	23095	ENST00000470616.1	14560	ENSG00000054523	KIF1B	kinesin family member 1B
chr1	10380105	10380574	470	*	166	137	213	135	70	146	129.782891628204	133.141296293802	183.585252716719	128.168390272182	110.427055738694	137.568243049797	137.112188283233	-0.241945935328873	0.262094227723723	-0.923125768278696	0.355941667417495	0.82126638809502	3' UTR	10365166	10368502	3337	1	23095	ENST00000470616.1	14939	ENSG00000054523	KIF1B	kinesin family member 1B
chr1	10380876	10381615	740	*	325	253	427	293	118	309	254.093010717869	245.874072717752	368.032408028353	278.17287666481	186.148465388084	291.154706180734	270.579256616267	-0.19387792748751	0.250529075112143	-0.773873960141056	0.439005329894755	0.866099244285879	3' UTR	10365166	10368502	3337	1	23095	ENST00000470616.1	15710	ENSG00000054523	KIF1B	kinesin family member 1B
chr1	10386848	10387564	717	*	362	276	428	314	180	367	283.020522707288	268.226261146638	368.894310623267	298.110181818261	283.955286185214	345.805104104626	308.001944430882	0.0140875511587397	0.214059450476718	0.065811395513565	0.947527983598854	0.992258143253105	Exon (ENST00000641117.1/ENST00000641117.1, exon 1 of 2)	10398592	10411552	12961	1	5226	ENST00000491493.5	-11028	ENSG00000142657	PGD	phosphogluconate dehydrogenase
chr1	10387773	10389872	2100	*	1002	798	1292	885	422	1006	783.3882976594	775.52375505441	1113.57815262911	840.215002895417	665.717393167556	947.901729507503	854.387388485567	-0.121065755282652	0.209435952092811	-0.578056222309921	0.563226161848758	0.915381737101076	Distal Intergenic	10398592	10411552	12961	1	5226	ENST00000491493.5	-8720	ENSG00000142657	PGD	phosphogluconate dehydrogenase
chr1	10398205	10398750	546	*	216	164	252	174	82	213	168.874124046338	159.380821840756	217.199453918372	165.194814128591	129.357408151042	200.698875134292	173.450916203232	-0.131731044184719	0.256046079103372	-0.514481786426951	0.606915191196246	0.927521672855174	Promoter (<=1kb)	10398592	10411552	12961	1	5226	ENST00000491493.5	0	ENSG00000142657	PGD	phosphogluconate dehydrogenase
chr1	10399091	10401076	1986	*	719	578	872	639	311	664	562.131922172763	561.720213560713	751.579062765161	606.663713954996	490.611633353341	625.652831404555	599.726562868588	-0.119792548808363	0.198458102959581	-0.603616315090753	0.546098763228299	0.909206410504014	Promoter (<=1kb)	10399112	10417509	18398	1	5226	ENST00000483936.5	0	ENSG00000142657	PGD	phosphogluconate dehydrogenase
chr1	10401212	10401659	448	*	196	121	190	149	74	125	153.237631079084	117.591947821533	163.761493033693	141.459927041149	116.737173209477	117.781030008388	135.094867032221	-0.207636277373628	0.258693004043388	-0.802635842980909	0.422185245053893	0.857928177985151	Promoter (1-2kb)	10399632	10413251	13620	1	5226	ENST00000460189.1	1580	ENSG00000142657	PGD	phosphogluconate dehydrogenase
chr1	10414080	10416666	2587	*	725	760	1166	557	333	568	566.822870062939	738.594052432772	1004.97842566993	528.813284308189	525.317279442645	535.197000358113	649.953818712431	-0.539277299477633	0.218618818040895	-2.46674693564923	0.0136346680396381	0.246681811494128	Promoter (<=1kb)	10415292	10419830	4539	1	5226	ENST00000498356.1	0	ENSG00000142657	PGD	phosphogluconate dehydrogenase
chr1	10423753	10424085	333	*	56	34	41	27	27	28	43.7821803083098	33.0423655035714	35.3380063914812	25.6336780544365	42.593292927782	26.3829507218788	34.4620789845766	-0.271158685011423	0.434726288323567	-0.623745773592599	0.532794556911499	0.90539653251404	Distal Intergenic	10418812	10419808	997	1	5226	ENST00000496718.1	4941	ENSG00000142657	PGD	phosphogluconate dehydrogenase
chr1	10424102	10424636	535	*	70	41	79	42	38	54	54.7277253853872	39.845205460189	68.0903049982198	39.8746103069012	59.946115972434	50.8814049636234	52.2275611811258	-0.123560037807062	0.37532908517623	-0.329204537263737	0.742001093671009	0.957278275240303	Distal Intergenic	10418812	10419808	997	1	5226	ENST00000496718.1	5290	ENSG00000142657	PGD	phosphogluconate dehydrogenase
chr1	10430023	10431339	1317	*	195	170	225	180	99	182	152.455806430722	165.211827517857	193.928083855689	170.891187029576	156.175407401867	171.489179692212	168.358581987987	-0.034180169862473	0.231963253161582	-0.147351657629424	0.882854460538998	0.98258199496608	Promoter (<=1kb)	10430102	10452153	22052	1	100526739	ENST00000400900.6	0	ENSG00000251503	CENPS-CORT	CENPS-CORT readthrough
chr1	10458684	10459192	509	*	29	22	54	15	12	16	22.6729148025176	21.3803541493697	46.5427401253655	14.2409322524647	18.9303524123476	15.0759718410736	23.1405442638564	-0.923353380724009	0.547811278109764	-1.68553189322801	0.0918859968553554	0.533571158259946	3' UTR	10450031	10451998	1968	1	1325	ENST00000377049.4	8653	ENSG00000241563	CORT	cortistatin
chr1	10459250	10459918	669	*	35	28	59	29	26	32	27.3638626926936	27.2113598264705	50.8522530999363	27.5324690214318	41.0157635600864	30.1519436821472	34.0212753137943	-0.109956126145912	0.456165263182347	-0.241044496415234	0.809520629904166	0.971243281215524	3' UTR	10450031	10451998	1968	1	1325	ENST00000377049.4	9219	ENSG00000241563	CORT	cortistatin
chr1	10471878	10472566	689	*	110	114	103	120	64	122	86.0007113198942	110.789107864916	88.7759672761601	113.927458019718	100.96187953252	114.954285288186	102.568234883566	0.214395602599153	0.272917795413184	0.785568424640719	0.432120368984614	0.863242455062826	Promoter (<=1kb)	10456522	10472529	16008	2	1676	ENST00000377038.8	0	ENSG00000160049	DFFA	DNA fragmentation factor subunit alpha
chr1	10472692	10473037	346	*	68	45	58	58	29	43	53.1640760886619	43.7325425782562	49.9903505050222	55.0649380428635	45.7483516631733	40.5166743228853	48.0361555334771	-0.0559302963892138	0.36509260100037	-0.153194823000966	0.878244640131117	0.981870972621134	Promoter (<=1kb)	10456522	10472529	16008	2	1676	ENST00000377038.8	-163	ENSG00000160049	DFFA	DNA fragmentation factor subunit alpha
chr1	10474593	10475868	1276	*	227	219	264	237	145	261	177.474195178327	212.83170721418	227.542285057342	225.006729588942	228.741758315866	245.926790657513	219.587244335362	0.181206893734061	0.216425062866714	0.837273148191981	0.402439049044474	0.846528136778204	Promoter (<=1kb)	10474950	10630758	155809	1	5195	ENST00000356607.9	0	ENSG00000142655	PEX14	peroxisomal biogenesis factor 14
chr1	10494859	10495212	354	*	33	14	20	24	20	21	25.8002133959683	13.6056799132353	17.2380518982835	22.7854916039435	31.5505873539126	19.7872130414091	21.7945395344587	0.364560028819102	0.535099528605607	0.68129387026203	0.495685561138611	0.890488123905692	Intron (ENST00000472851.1/5195, intron 1 of 3)	10474982	10623286	148305	1	5195	ENST00000491661.2	19877	ENSG00000142655	PEX14	peroxisomal biogenesis factor 14
chr1	10495302	10495669	368	*	14	13	26	12	13	8	10.9455450770774	12.6338456337185	22.4094674677686	11.3927458019718	20.5078817800432	7.53798592053681	14.2379119468527	-0.258478291993569	0.675093536321925	-0.382877746692439	0.70181041197431	0.949609862576163	Exon (ENST00000472851.1/5195, exon 2 of 4)	10474982	10623286	148305	1	5195	ENST00000491661.2	20320	ENSG00000142655	PEX14	peroxisomal biogenesis factor 14
chr1	10510743	10510997	255	*	11	1	14	4	4	7	8.60007113198942	0.971834279516805	12.0666363287985	3.79758193399059	6.31011747078252	6.59573768046971	6.39032980425792	-0.392235660532897	1.01966767263913	-0.384670095029787	0.700481854161815	0.949278158824217	Intron (ENST00000472851.1/5195, intron 2 of 3)	10535888	10536289	402	1	5195	ENST00000492696.1	-24891	ENSG00000142655	PEX14	peroxisomal biogenesis factor 14
chr1	10527921	10528437	517	*	49	32	35	28	15	40	38.3094077697711	31.0986969445378	30.1665908219961	26.5830735379341	23.6629405154345	37.689929602684	31.2517731987263	-0.168675731995104	0.446000290336179	-0.378196462311634	0.705284653312196	0.950576894986391	Intron (ENST00000472851.1/5195, intron 3 of 3)	10535888	10536289	402	1	5195	ENST00000492696.1	-7451	ENSG00000142655	PEX14	peroxisomal biogenesis factor 14
chr1	10528595	10529365	771	*	73	40	51	32	25	40	57.0731993304753	38.8733711806722	43.9570323406229	30.3806554719247	39.4382341923908	37.689929602684	41.2354036864616	-0.390148559713495	0.396887540038691	-0.983020428596628	0.325597384462721	0.799763026729349	Intron (ENST00000472851.1/5195, intron 3 of 3)	10535888	10536289	402	1	5195	ENST00000492696.1	-6523	ENSG00000142655	PEX14	peroxisomal biogenesis factor 14
chr1	10575249	10575759	511	*	36	18	28	33	14	24	28.1456873410563	17.4930170313025	24.1332726575969	31.3300509554223	22.0854111477388	22.6139577616104	24.3002328157879	0.126594369737261	0.498922311147096	0.253735635606677	0.79969980154431	0.969179943200717	Intron (ENST00000356607.9/5195, intron 3 of 8)	10535888	10536289	402	1	5195	ENST00000492696.1	39361	ENSG00000142655	PEX14	peroxisomal biogenesis factor 14
chr1	10598746	10599742	997	*	207	149	266	151	101	181	161.837702211074	144.803307648004	229.266090247171	143.358718008145	159.330466137259	170.546931452145	168.190535950633	-0.180524440544388	0.256414810316052	-0.704032814336572	0.481412338496694	0.884206338123386	Exon (ENST00000356607.9/5195, exon 4 of 9)	10642082	10645076	2995	2	54897	ENST00000447850.3	45334	ENSG00000130940	CASZ1	castor zinc finger 1
chr1	10599801	10600610	810	*	140	114	165	119	73	115	109.455450770774	110.789107864916	142.213928160839	112.97806253622	115.159643841781	108.358547607717	116.492456797041	-0.108711933950088	0.262284088491566	-0.414481620197804	0.678521424852153	0.944029835833485	Intron (ENST00000356607.9/5195, intron 4 of 8)	10642082	10645076	2995	2	54897	ENST00000447850.3	44466	ENSG00000130940	CASZ1	castor zinc finger 1
chr1	10693586	10694396	811	*	71	54	44	65	45	61	55.5095500337499	52.4790510939075	37.9237141762237	61.710706427347	70.9888215463034	57.4771426440931	56.0148309869374	0.375540638815659	0.348786775552536	1.07670549785249	0.281611855428482	0.76723183520417	Promoter (<=1kb)	10660737	10693912	33176	2	54897	ENST00000478728.2	0	ENSG00000130940	CASZ1	castor zinc finger 1
chr1	10694792	10695352	561	*	40	37	27	49	26	57	31.272985934507	35.9578683421218	23.2713700626827	46.5203786913847	41.0157635600864	53.7081496838248	38.6244193791012	0.651293794461997	0.407175342256125	1.59954134465322	0.109700369606601	0.56933204305539	Promoter (<=1kb)	10652984	10694479	41496	2	54897	ENST00000496432.6	-313	ENSG00000130940	CASZ1	castor zinc finger 1
chr1	10724513	10724751	239	*	13	16	6	6	3	4	10.1637204287148	15.5493484722689	5.17141556948505	5.69637290098588	4.73258810308689	3.7689929602684	7.51373973913498	-1.11620133441396	0.896693784597895	-1.24479655550919	0.213206542613315	0.706418788459195	Intron (ENST00000377022.8/54897, intron 2 of 20)	10704196	10705575	1380	2	54897	ENST00000472814.1	-18938	ENSG00000130940	CASZ1	castor zinc finger 1
chr1	10731362	10731847	486	*	33	30	12	37	16	30	25.8002133959683	29.1550283855041	10.3428311389701	35.1276328894129	25.2404698831301	28.267447202013	25.6556038158331	0.450359519971988	0.52569282308342	0.856697105603289	0.39161230336974	0.840523195105005	Intron (ENST00000377022.8/54897, intron 2 of 20)	10704196	10705575	1380	2	54897	ENST00000472814.1	-25787	ENSG00000130940	CASZ1	castor zinc finger 1
chr1	10743908	10744369	462	*	19	20	10	44	14	32	14.8546683188908	19.4366855903361	8.61902594914175	41.7734012738964	22.0854111477388	30.1519436821472	22.8201893270252	1.15008256847724	0.546230729388445	2.10548859044393	0.0352487994577223	0.365580461235593	Intron (ENST00000377022.8/54897, intron 2 of 20)	10704196	10705575	1380	2	54897	ENST00000472814.1	-38333	ENSG00000130940	CASZ1	castor zinc finger 1
chr1	10778707	10780216	1510	*	113	122	94	88	57	89	88.3461852649822	118.56378210105	81.0188439219325	83.5468025477929	89.919173958651	83.860093365972	90.8758135267301	-0.162001110000421	0.292579267422141	-0.553699896194904	0.579784246329556	0.919992484453937	Intron (ENST00000377022.8/54897, intron 1 of 20)	10636604	10796646	160043	2	54897	ENST00000377022.8	16430	ENSG00000130940	CASZ1	castor zinc finger 1
chr1	10796130	10796641	512	*	44	54	48	44	19	48	34.4002845279577	52.4790510939075	41.3713245558804	41.7734012738964	29.973057986217	45.2279155232208	40.87083916018	-0.114738008810516	0.403358961236157	-0.284456327581972	0.776060697741216	0.963872968141187	Promoter (<=1kb)	10636604	10796646	160043	2	54897	ENST00000377022.8	5	ENSG00000130940	CASZ1	castor zinc finger 1
chr1	10818429	10818662	234	*	11	2	0	10	8	10	8.60007113198942	1.94366855903361	0	9.49395483497647	12.620234941565	9.42248240067101	7.01340197803926	1.54734528894079	1.05615781656134	1.46507014830289	0.142901780127807	0.620826683750991	Distal Intergenic	10647213	10796650	149438	2	54897	ENST00000344008.5	-21779	ENSG00000130940	CASZ1	castor zinc finger 1
chr1	10824701	10825030	330	*	14	15	7	15	6	21	10.9455450770774	14.5775141927521	6.03331816439923	14.2409322524647	9.46517620617379	19.7872130414091	12.5082831557127	0.487620980193474	0.69660761672952	0.699993753273599	0.483931205584454	0.885051649205792	Distal Intergenic	10647213	10796650	149438	2	54897	ENST00000344008.5	-28051	ENSG00000130940	CASZ1	castor zinc finger 1
chr1	10866909	10867740	832	*	72	39	34	57	43	41	56.2913746821126	37.9015369011554	29.304688227082	54.1155425593659	67.8337628109121	38.6321778427511	47.3465138372298	0.362624740496704	0.407806322564545	0.889208235459151	0.373891177631038	0.831103205083943	Distal Intergenic	10647213	10796650	149438	2	54897	ENST00000344008.5	-70259	ENSG00000130940	CASZ1	castor zinc finger 1
chr1	10900528	10901646	1119	*	35	43	32	31	40	55	27.3638626926936	41.7888740192226	27.5808830372536	29.431259988427	63.1011747078252	51.8236532036905	40.1816179415188	0.568193492885053	0.435109415974257	1.30586347255392	0.19159899034186	0.684460436436246	Distal Intergenic	10946475	10947870	1396	2	148345	ENST00000468348.1	46224	ENSG00000175262	C1orf127	chromosome 1 open reading frame 127
chr1	11011727	11012251	525	*	77	57	50	60	50	71	60.200497923926	55.3945539324579	43.0951297457088	56.9637290098588	78.8764683847815	66.8996250447642	60.2383340069162	0.344097460027573	0.340636933021865	1.01015898944078	0.312419123968211	0.789861316249077	Promoter (<=1kb)	11012344	11020489	8146	1	23435	ENST00000473118.5	-93	ENSG00000120948	TARDBP	TAR DNA binding protein
chr1	11012315	11013363	1049	*	301	217	312	256	131	270	235.329219157165	210.888038655147	268.913609613223	243.045243775398	206.656347168128	254.407024818117	236.539913864529	-0.0187451705636101	0.216707882241413	-0.0864997173602015	0.931069180744843	0.990239421626572	Promoter (<=1kb)	11012344	11020489	8146	1	23435	ENST00000473118.5	0	ENSG00000120948	TARDBP	TAR DNA binding protein
chr1	11058875	11060011	1137	*	222	207	177	186	103	218	173.565071936514	201.169695859979	152.556759299809	176.587559930562	162.48552487265	205.410116334628	178.629121372357	0.0516501592001418	0.235716739057085	0.219119606892378	0.826556877791214	0.973662954803461	Promoter (<=1kb)	11056702	11059686	2985	2	6723	ENST00000487300.1	0	ENSG00000116649	SRM	spermidine synthase
chr1	11060211	11060958	748	*	163	155	159	176	90	156	127.437417683116	150.634313325105	137.042512591354	167.093605095586	141.977643092607	146.990725450468	145.196036206372	0.140067340355724	0.239990518204852	0.583636976174885	0.559464577379383	0.914253344641879	Promoter (<=1kb)	11060300	11102095	41796	1	105376736	ENST00000715292.1	0	ENSG00000230337	EXOSC10-AS1	EXOSC10 antisense RNA 1
chr1	11098847	11100531	1685	*	293	217	254	277	155	289	229.074621970264	210.888038655147	218.923259108201	262.982548928848	244.517051992823	272.309741379392	239.782543672446	0.2447699982399	0.202962680078362	1.20598524884179	0.22782317821664	0.721209442115544	Promoter (<=1kb)	11099430	11102105	2676	1	105376736	ENST00000435388.3	0	ENSG00000230337	EXOSC10-AS1	EXOSC10 antisense RNA 1
chr1	11157937	11158694	758	*	42	8	5	59	26	76	32.8366352312323	7.77467423613444	4.30951297457088	56.0143335263611	41.0157635600864	71.6108662450997	35.5936309622475	1.89738761737497	0.596511284214572	3.18080758501202	0.00146865139997438	0.0951946311179307	Intron (ENST00000703140.1/2475, intron 27 of 55)	11131594	11145025	13432	2	2475	ENST00000495435.1	-12912	ENSG00000198793	MTOR	mechanistic target of rapamycin kinase
chr1	11159486	11159904	419	*	27	0	2	15	4	26	21.1092655057922	0	1.72380518982835	14.2409322524647	6.31011747078252	24.4984542417446	11.3137624434354	0.975769004557413	1.03740431219965	0.940586994947464	0.346916549039566	0.815211127414502	Intron (ENST00000703140.1/2475, intron 27 of 55)	11131594	11145025	13432	2	2475	ENST00000495435.1	-14461	ENSG00000198793	MTOR	mechanistic target of rapamycin kinase
chr1	11261885	11262602	718	*	142	133	100	123	77	123	111.0191000675	129.253959175735	86.1902594914175	116.775644470211	121.469761312564	115.896533528253	113.43420967428	0.117647615814841	0.271565754212865	0.433219630935582	0.664855218579568	0.941411799999115	Promoter (<=1kb)	11106535	11262530	155996	2	2475	ENST00000703140.1	0	ENSG00000198793	MTOR	mechanistic target of rapamycin kinase
chr1	11262817	11263249	433	*	67	45	61	64	37	64	52.3822514402992	43.7325425782562	52.5760582897647	60.7613109438494	58.3685866047383	60.3038873642945	54.687439536867	0.270492659940258	0.33933702805319	0.797120966998801	0.425380780378685	0.859618012101562	Promoter (<=1kb)	11106558	11262556	155999	2	2475	ENST00000703142.1	-261	ENSG00000198793	MTOR	mechanistic target of rapamycin kinase
chr1	11273158	11274138	981	*	195	161	198	171	86	210	152.455806430722	156.465319002206	170.656713793007	162.346627678098	135.667525621824	197.872130414091	162.577353823324	0.0557088575282654	0.243380476214334	0.228896164535421	0.818949621696787	0.972596788249964	Promoter (<=1kb)	11273198	11288434	15237	1	29914	ENST00000376810.6	0	ENSG00000120942	UBIAD1	UbiA prenyltransferase domain containing 1
chr1	11478810	11479540	731	*	69	69	53	61	43	62	53.9459007370246	67.0565652866595	45.6808375304513	57.9131244933564	67.8337628109121	58.4193908841603	58.4749302904274	0.140631607993964	0.341128159165422	0.412254468637309	0.680152917527931	0.944186169832228	Promoter (<=1kb)	11479155	11537551	58397	1	57540	ENST00000294484.7	0	ENSG00000204624	DISP3	dispatched RND transporter family member 3
chr1	11650652	11651059	408	*	43	44	15	30	18	23	33.618459879595	42.7607082987394	12.9285389237126	28.4818645049294	28.3955286185214	21.6717095215433	27.9761349578402	-0.186761368362015	0.526249141090803	-0.354891540487645	0.722670846231371	0.953969695972471	Promoter (<=1kb)	11637018	11650770	13753	2	26232	ENST00000642025.1	0	ENSG00000116661	FBXO2	F-box protein 2
chr1	11654203	11655431	1229	*	105	182	95	138	89	131	82.0915880780808	176.873838872058	81.8807465168467	131.016576722675	140.400113724911	123.43451944879	122.61623056056	0.214852374994764	0.326580384726166	0.657885118161386	0.510611954022792	0.896403987757081	Promoter (<=1kb)	11648387	11654429	6043	2	26232	ENST00000354287.5	0	ENSG00000116661	FBXO2	F-box protein 2
chr1	11664104	11664963	860	*	84	102	50	96	55	103	65.6732704624647	99.1270965107141	43.0951297457088	91.1419664157741	86.7641152232597	97.0515687269114	80.4755245141388	0.409502143807248	0.344847324303464	1.18748824464385	0.235035090707172	0.72917605440529	Promoter (<=1kb)	11664200	11674354	10155	1	26270	ENST00000376753.9	0	ENSG00000116663	FBXO6	F-box protein 6
chr1	11680512	11681840	1329	*	160	146	153	151	99	168	125.091943738028	141.887804809454	131.871097021869	143.358718008145	156.175407401867	158.297704331273	142.780445885106	0.198993550824476	0.237420850120363	0.838146905478578	0.401948202164226	0.846408124412345	Promoter (<=1kb)	11672523	11681141	8619	2	10459	ENST00000376664.11	0	ENSG00000116670	MAD2L2	mitotic arrest deficient 2 like 2
chr1	11719417	11719988	572	*	36	50	16	32	20	28	28.1456873410563	48.5917139758402	13.7904415186268	30.3806554719247	31.5505873539126	26.3829507218788	29.8070060638732	-0.0332762185187438	0.51747129854462	-0.0643054380259015	0.948727023500744	0.992334665443047	3' UTR	11736084	11750710	14627	1	57085	ENST00000376637.7	-16096	ENSG00000177674	AGTRAP	angiotensin II receptor associated protein
chr1	11736097	11737900	1804	*	321	318	381	355	218	422	250.965712124419	309.043300886344	328.384888662301	337.035396641665	343.901402157648	397.628757308317	327.826576296782	0.281993518236631	0.20403100020203	1.38211113976505	0.166937578557753	0.65373003179965	Promoter (<=1kb)	11736117	11750326	14210	1	57085	ENST00000476512.5	0	ENSG00000177674	AGTRAP	angiotensin II receptor associated protein
chr1	11784979	11785341	363	*	12	20	11	14	8	10	9.3818957803521	19.4366855903361	9.48092854405593	13.2915367689671	12.620234941565	9.42248240067101	12.2722940043245	-0.112347595715972	0.692061725303039	-0.162337536679661	0.871040056706756	0.981033728476941	Promoter (<=1kb)	11785171	11787955	2785	1	284498	ENST00000475041.1	0	ENSG00000215910	C1orf167	chromosome 1 open reading frame 167
chr1	11805086	11805960	875	*	211	212	248	198	125	217	164.965000804524	206.028867257563	213.751843538715	187.980305732534	197.191170961954	204.467868094561	195.730842731642	0.0132065115055906	0.224391641418905	0.0588547390717466	0.953067808509704	0.992915685515992	Promoter (<=1kb)	11785723	11805413	19691	2	4524	ENST00000376592.6	0	ENSG00000177000	MTHFR	methylenetetrahydrofolate reductase
chr1	11806144	11806874	731	*	163	168	184	173	109	150	127.437417683116	163.268158958823	158.590077464208	164.245418645093	171.950701078824	141.337236010065	154.471501640022	0.0861325548368315	0.242548073532581	0.355115394578723	0.722503144100525	0.953969695972471	Promoter (<=1kb)	11806191	11843130	36940	1	1185	ENST00000346436.11	0	ENSG00000011021	CLCN6	chloride voltage-gated channel 6
chr1	11907827	11908235	409	*	136	108	196	133	51	137	106.328152177324	104.958102187815	168.932908603178	126.269599305187	80.4539977524772	129.088008889193	119.338461485862	-0.168787327942962	0.304566628096227	-0.554188516969215	0.579449836182636	0.919992484453937	Promoter (<=1kb)	11907940	11913323	5384	1	124903843	ENST00000661075.1	0	NA	LOC124903843	uncharacterized LOC124903843
chr1	11908476	11910209	1734	*	384	348	464	337	179	338	300.220664971267	338.198329271848	399.922804040177	319.946277938707	282.377756817518	318.47990514268	326.524289697033	-0.170385311154823	0.203299181617134	-0.838101313539487	0.401973805267414	0.846415193713969	Promoter (<=1kb)	11908152	11908271	120	1	26829	ENST00000362477.1	324	ENSG00000199347	RNU5E-1	RNA, U5E small nuclear 1
chr1	11919116	11919350	235	*	11	8	16	5	4	10	8.60007113198942	7.77467423613444	13.7904415186268	4.74697741748823	6.31011747078252	9.42248240067101	8.44079402928207	-0.55368145421536	0.81909434704397	-0.675967861594383	0.49906105012426	0.891994350542532	Distal Intergenic	11919591	11926427	6837	2	90231	ENST00000376572.8	7077	ENSG00000116685	KIAA2013	KIAA2013
chr1	11925941	11926471	531	*	52	81	77	54	46	75	40.6548817148591	78.7185766408612	66.3664998083915	51.2673561088729	72.566350913999	70.6686180050326	63.373713865336	0.0657870252294675	0.362544366387605	0.181459240106169	0.856007123678191	0.978569322665548	Promoter (<=1kb)	11919591	11926427	6837	2	90231	ENST00000376572.8	0	ENSG00000116685	KIAA2013	KIAA2013
chr1	11926589	11926969	381	*	41	21	24	39	15	23	32.0548105828697	20.4085198698529	20.6856622779402	37.0264238564082	23.6629405154345	21.6717095215433	25.9183444373415	0.174061211630732	0.498856498885757	0.348920405005276	0.72714906578456	0.954504851786254	Promoter (<=1kb)	11922175	11926428	4254	2	90231	ENST00000376576.3	-161	ENSG00000116685	KIAA2013	KIAA2013
chr1	11934022	11935269	1248	*	192	174	208	181	97	216	150.110332485634	169.099164635924	179.275739742148	171.840582513074	153.020348666476	203.525619854494	171.145297982958	0.0901720016586551	0.235765154278168	0.38246534749688	0.702116227384829	0.94968828342176	Promoter (<=1kb)	11934205	11958620	24416	1	5351	ENST00000485046.5	0	ENSG00000083444	PLOD1	procollagen-lysine,2-oxoglutarate 5-dioxygenase 1
chr1	11980133	11981058	926	*	150	149	165	145	107	181	117.273697254401	144.803307648004	142.213928160839	137.662345107159	168.795642343432	170.546931452145	146.88264199433	0.237602761609439	0.24573707673646	0.966898299454645	0.333594876842936	0.805718365892544	Promoter (<=1kb)	11980181	12013514	33334	1	9927	ENST00000444836.5	0	ENSG00000116688	MFN2	mitofusin 2
chr1	12001129	12001740	612	*	44	18	21	27	15	42	34.4002845279577	17.4930170313025	18.0999544931977	25.6336780544365	23.6629405154345	39.5744260828182	26.4773834508578	0.347881926325413	0.510319135000405	0.681694850272735	0.495431924435694	0.890462727069102	Promoter (<=1kb)	12000350	12013503	13154	1	9927	ENST00000675404.1	779	ENSG00000116688	MFN2	mitofusin 2
chr1	12019026	12019224	199	*	19	15	20	13	9	16	14.8546683188908	14.5775141927521	17.2380518982835	12.3421412854694	14.1977643092607	15.0759718410736	14.7143519742883	-0.167382319778512	0.608190815135162	-0.275213494865611	0.783152219751159	0.96507867580628	Promoter (<=1kb)	12019466	12029855	10390	1	60672	ENST00000478749.5	-242	ENSG00000116691	MIIP	migration and invasion inhibitory protein
chr1	12019475	12020183	709	*	114	108	96	84	46	82	89.1280099133449	104.958102187815	82.7426491117608	79.7492206138023	72.566350913999	77.2643556855023	84.4014480710374	-0.265335219203134	0.290157242395019	-0.914453201350416	0.360478757780718	0.824161713935164	Promoter (<=1kb)	12019498	12032045	12548	1	60672	ENST00000235332.6	0	ENSG00000116691	MIIP	migration and invasion inhibitory protein
chr1	12161590	12161969	380	*	22	21	9	19	12	10	17.2001422639788	20.4085198698529	7.75712335422758	18.0385141864553	18.9303524123476	9.42248240067101	15.2928557479222	0.021298184915917	0.651704583773535	0.0326807351769649	0.973929186786266	0.996290652783955	Distal Intergenic	12166943	12167038	96	1	102465836	ENST00000622420.1	-4974	ENSG00000283789	MIR7846	microRNA 7846
chr1	12166916	12167215	300	*	14	11	5	14	11	8	10.9455450770774	10.6901770746849	4.30951297457088	13.2915367689671	17.3528230446519	7.53798592053681	10.6879301434148	0.536910990862697	0.75665341032353	0.709586428260628	0.477960638172538	0.883067296049177	Promoter (<=1kb)	12166943	12167038	96	1	102465836	ENST00000622420.1	0	ENSG00000283789	MIR7846	microRNA 7846
chr1	12188681	12188936	256	*	11	0	0	10	8	17	8.60007113198942	0	0	9.49395483497647	12.620234941565	16.0182200811407	7.78874683161194	2.10620645004754	1.13021910293807	1.86353817996204	0.0623865860850423	0.460871562795505	Promoter (2-3kb)	12191713	12191773	61	1	100616438	ENST00000584158.1	-2777	ENSG00000263676	MIR4632	microRNA 4632
chr1	12206943	12207272	330	*	6	5	5	16	4	20	4.69094789017605	4.85917139758402	4.30951297457088	15.1903277359623	6.31011747078252	18.844964801342	9.03417371173631	1.56825988751356	0.822491259096009	1.90671921454487	0.0565569574374606	0.441399129326338	3' UTR	12191838	12193008	1171	1	7133	ENST00000489921.1	15105	ENSG00000028137	TNFRSF1B	TNF receptor superfamily member 1B
chr1	12230003	12231101	1099	*	161	152	158	169	95	171	125.873768386391	147.718810486554	136.18060999644	160.447836711102	149.865289931085	161.124449051474	146.868460760508	0.205724935425858	0.235845996483151	0.872285044026833	0.3830528946124	0.835831653048838	Promoter (<=1kb)	12230030	12512047	282018	1	55187	ENST00000620676.6	0	ENSG00000048707	VPS13D	vacuolar protein sorting 13 homolog D
chr1	12314552	12315367	816	*	42	68	68	36	32	30	32.8366352312323	66.0847310071427	58.6093764541639	34.1782374059153	50.4809397662602	28.267447202013	45.0762278444546	-0.495640046414476	0.423401678723141	-1.17061426848657	0.241753859389525	0.73537071617156	Intron (ENST00000620676.6/55187, intron 30 of 69)	12311526	12337988	26463	1	55187	ENST00000487188.1	3026	ENSG00000048707	VPS13D	vacuolar protein sorting 13 homolog D
chr1	12315435	12315689	255	*	11	6	25	8	5	3	8.60007113198942	5.83100567710083	21.5475648728544	7.59516386798117	7.88764683847815	2.8267447202013	9.04803285143421	-1.00090848771937	0.868779398702498	-1.15208589109526	0.249285780233726	0.741312701953794	Intron (ENST00000620676.6/55187, intron 30 of 69)	12311526	12337988	26463	1	55187	ENST00000487188.1	3909	ENSG00000048707	VPS13D	vacuolar protein sorting 13 homolog D
chr1	12346952	12347576	625	*	22	43	48	15	7	12	17.2001422639788	41.7888740192226	41.3713245558804	14.2409322524647	11.0427055738694	11.3069788808052	22.8251595910369	-1.4428025307705	0.568978078040568	-2.53577876978878	0.0112197588715502	0.22853588391224	Promoter (2-3kb)	12344865	12349249	4385	1	55187	ENST00000469054.1	2087	ENSG00000048707	VPS13D	vacuolar protein sorting 13 homolog D
chr1	12355549	12357397	1849	*	282	325	493	159	106	147	220.474550838274	315.846140842962	424.917979292688	150.953881876126	167.218112975737	138.510491289864	236.320192852608	-1.07662632563715	0.264040486973269	-4.07750469626328	4.55216107487041e-05	0.0211220273873987	Promoter (<=1kb)	12356351	12510346	153996	1	55187	ENST00000646411.1	0	ENSG00000048707	VPS13D	vacuolar protein sorting 13 homolog D
chr1	12380289	12382089	1801	*	209	235	297	121	78	109	163.401351507799	228.381055686449	255.98507068951	114.876853503215	123.047290680259	102.705058167314	164.732780039091	-0.930259486652426	0.258303953819607	-3.60141404301576	0.000316491066755201	0.0475023751791002	Promoter (<=1kb)	12382996	12509030	126035	1	55187	ENST00000645371.1	-907	ENSG00000048707	VPS13D	vacuolar protein sorting 13 homolog D
chr1	12406792	12407009	218	*	7	8	12	15	13	8	5.47277253853872	7.77467423613444	10.3428311389701	14.2409322524647	20.5078817800432	7.53798592053681	10.9795129777813	0.820331662990684	0.744599565972259	1.10170848934022	0.270588425058178	0.757691554624565	Promoter (<=1kb)	12407254	12416827	9574	1	55187	ENST00000476045.5	-245	ENSG00000048707	VPS13D	vacuolar protein sorting 13 homolog D
chr1	12407117	12407435	319	*	9	27	16	12	16	16	7.03642183526407	26.2395255469537	13.7904415186268	11.3927458019718	25.2404698831301	15.0759718410736	16.46259607117	0.122560279870962	0.664189203815272	0.18452615484706	0.853600710837584	0.978525518671509	Promoter (<=1kb)	12407254	12416827	9574	1	55187	ENST00000476045.5	0	ENSG00000048707	VPS13D	vacuolar protein sorting 13 homolog D
chr1	12432973	12433472	500	*	47	77	109	31	42	48	36.7457584730457	74.831239522794	93.9473828456451	29.431259988427	66.2562334432165	45.2279155232208	57.7399649660582	-0.560544352506447	0.430052665175108	-1.30343187683352	0.192427359616366	0.685234591781273	Intron (ENST00000620676.6/55187, intron 65 of 69)	12409838	12416827	6990	1	55187	ENST00000481484.1	23135	ENSG00000048707	VPS13D	vacuolar protein sorting 13 homolog D
chr1	12433626	12434698	1073	*	163	197	291	145	96	140	127.437417683116	191.451353064811	250.813655120025	137.662345107159	151.442819298781	131.914753609394	165.120390647214	-0.437926542243049	0.279720588259578	-1.56558566163409	0.117445648882727	0.581540751367431	Intron (ENST00000620676.6/55187, intron 65 of 69)	12409838	12416827	6990	1	55187	ENST00000481484.1	23788	ENSG00000048707	VPS13D	vacuolar protein sorting 13 homolog D
chr1	12434747	12434963	217	*	27	21	37	26	15	16	21.1092655057922	20.4085198698529	31.8903960118245	24.6842825709388	23.6629405154345	15.0759718410736	22.8052293858194	-0.219827949772337	0.521358784468557	-0.421644280908045	0.673284680033302	0.943054612940181	Intron (ENST00000620676.6/55187, intron 65 of 69)	12409838	12416827	6990	1	55187	ENST00000481484.1	24909	ENSG00000048707	VPS13D	vacuolar protein sorting 13 homolog D
chr1	12437304	12437705	402	*	68	40	72	55	45	45	53.1640760886619	38.8733711806722	62.0569868338206	52.2167515923706	70.9888215463034	42.4011708030195	53.2835296741414	0.0862277271029226	0.374442660840958	0.230282860690244	0.817871977940955	0.972352998958951	Intron (ENST00000620676.6/55187, intron 65 of 69)	12464940	12512047	47108	1	55187	ENST00000543766.2	-27235	ENSG00000048707	VPS13D	vacuolar protein sorting 13 homolog D
chr1	12454566	12454814	249	*	19	6	30	13	14	18	14.8546683188908	5.83100567710083	25.8570778474253	12.3421412854694	22.0854111477388	16.9604683212078	16.3217954329722	0.121150313488972	0.663456485325439	0.182604761832338	0.855108147767848	0.978525518671509	Intron (ENST00000620676.6/55187, intron 65 of 69)	12464940	12512047	47108	1	55187	ENST00000543766.2	-10126	ENSG00000048707	VPS13D	vacuolar protein sorting 13 homolog D
chr1	12457302	12457547	246	*	17	17	22	25	13	19	13.2910190221655	16.5211827517857	18.9618570881119	23.7348870874412	20.5078817800432	17.9027165612749	18.486590715137	0.352313375795373	0.553009554129546	0.637083705271466	0.524070321862291	0.902534357026856	Intron (ENST00000620676.6/55187, intron 66 of 69)	12464940	12512047	47108	1	55187	ENST00000543766.2	-7393	ENSG00000048707	VPS13D	vacuolar protein sorting 13 homolog D
chr1	12477505	12478307	803	*	158	165	292	123	103	148	123.528294441303	160.352656120273	251.675557714939	116.775644470211	162.48552487265	139.452739529931	159.045069524884	-0.359850137126485	0.295902730915818	-1.21610955063764	0.223943192818518	0.717417619738394	Promoter (<=1kb)	12478549	12506972	28424	1	55187	ENST00000645148.1	-242	ENSG00000048707	VPS13D	vacuolar protein sorting 13 homolog D
chr1	12478519	12479448	930	*	210	230	422	163	138	203	164.183176156162	223.521884288865	363.722895053782	154.751463810116	217.699052741997	191.276392733621	219.192477464091	-0.418117890533021	0.292192416356779	-1.43096763340525	0.152439491576855	0.634020307773958	Promoter (<=1kb)	12478549	12506972	28424	1	55187	ENST00000645148.1	0	ENSG00000048707	VPS13D	vacuolar protein sorting 13 homolog D
chr1	12480111	12480752	642	*	116	163	209	102	84	99	90.6916592100703	158.408987561239	180.137642337063	96.8383393167599	132.512466886433	93.282575766643	125.311945179701	-0.418791778051647	0.310253802707857	-1.3498360838658	0.177068567522512	0.666149686764874	Promoter (1-2kb)	12478549	12506972	28424	1	55187	ENST00000645148.1	1562	ENSG00000048707	VPS13D	vacuolar protein sorting 13 homolog D
chr1	12481075	12481593	519	*	111	150	215	88	58	80	86.7825359682569	145.775141927521	185.309057906548	83.5468025477929	91.4967033263466	75.3798592053681	111.381683480305	-0.741343224286785	0.318676973974978	-2.32631562625857	0.0200017190094365	0.287245757633781	Promoter (2-3kb)	12478549	12506972	28424	1	55187	ENST00000645148.1	2526	ENSG00000048707	VPS13D	vacuolar protein sorting 13 homolog D
chr1	12485915	12486461	547	*	68	34	46	52	37	73	53.1640760886619	33.0423655035714	39.6475193660521	49.3685651418776	58.3685866047383	68.7841215248984	50.3958723716333	0.483548496900683	0.373431971741072	1.29487706862969	0.19536264023725	0.687396100776519	Intron (ENST00000620676.6/55187, intron 67 of 69)	12478549	12506972	28424	1	55187	ENST00000645148.1	7366	ENSG00000048707	VPS13D	vacuolar protein sorting 13 homolog D
chr1	12525158	12525526	369	*	61	55	70	43	39	56	47.6913035501232	53.4508853734243	60.3331816439923	40.8240057903988	61.5236453401296	52.7659014437576	52.7648205236376	-0.0683795399219078	0.357513717375413	-0.191264101483706	0.848318684722256	0.977088829079049	Promoter (<=1kb)	12525716	12529291	3576	1	105376744	ENST00000689998.2	-190	NA	LINC02766	long intergenic non-protein coding RNA 2766
chr1	12525644	12526196	553	*	120	130	139	77	72	85	93.818957803521	126.338456337185	119.80446069307	73.1034522293188	113.582114474085	80.0911004057036	101.123090323814	-0.361993446006725	0.295063253749631	-1.22683337015556	0.219885225730351	0.713722538057253	Promoter (<=1kb)	12525716	12529291	3576	1	105376744	ENST00000689998.2	0	NA	LINC02766	long intergenic non-protein coding RNA 2766
chr1	12527730	12528343	614	*	103	124	189	100	71	96	80.5279387813555	120.507450660084	162.899590438779	94.9395483497646	112.00458510639	90.4558310464417	110.222490730469	-0.29512894691583	0.310719231094196	-0.949825171350145	0.342201093597634	0.812003318419832	Promoter (<=1kb)	12527724	12528420	697	1	105376744	ENST00000416696.1	6	NA	LINC02766	long intergenic non-protein coding RNA 2766
chr1	12528547	12529451	905	*	168	165	233	135	86	125	131.346540924929	160.352656120273	200.823304615003	128.168390272182	135.667525621824	117.781030008388	145.6899079271	-0.370295938623871	0.258727055039198	-1.43122233029619	0.152366505667367	0.633851778567731	Promoter (<=1kb)	12527724	12528420	697	1	105376744	ENST00000416696.1	823	NA	LINC02766	long intergenic non-protein coding RNA 2766
chr1	12539414	12539862	449	*	62	29	55	32	28	43	48.4731281984858	28.1831941059873	47.4046427202796	30.3806554719247	44.1708222954777	40.5166743228853	39.8548528525068	-0.122049001845361	0.416621114870186	-0.292949630945589	0.769560652087668	0.962500297583455	Distal Intergenic	12527724	12528420	697	1	105376744	ENST00000416696.1	11690	NA	LINC02766	long intergenic non-protein coding RNA 2766
chr1	12540135	12541202	1068	*	104	89	153	107	73	112	81.3097634297182	86.4932508769956	131.871097021869	101.585316734248	115.159643841781	105.531802887515	103.658479132021	0.101826511776829	0.293399258043827	0.347057836668483	0.728547868500316	0.954679424163388	Distal Intergenic	12527724	12528420	697	1	105376744	ENST00000416696.1	12411	NA	LINC02766	long intergenic non-protein coding RNA 2766
chr1	12541281	12541584	304	*	34	24	22	17	20	20	26.5820380443309	23.3240227084033	18.9618570881119	16.13972321946	31.5505873539126	18.844964801342	22.5671988692601	-0.0784340965211335	0.524795296637498	-0.149456553867158	0.881193389248076	0.98228880248385	Distal Intergenic	12527724	12528420	697	1	105376744	ENST00000416696.1	13557	NA	LINC02766	long intergenic non-protein coding RNA 2766
chr1	12548965	12550691	1727	*	193	267	331	168	134	177	150.892157133996	259.479752630987	285.289758916592	159.498441227605	211.388935271215	166.777938491877	205.554497278712	-0.375462602827577	0.273413424545979	-1.37324128634524	0.169677348592155	0.657129841123267	Distal Intergenic	12527724	12528420	697	1	105376744	ENST00000416696.1	21241	NA	LINC02766	long intergenic non-protein coding RNA 2766
chr1	12556260	12556532	273	*	14	19	32	13	17	11	10.9455450770774	18.4648513108193	27.5808830372536	12.3421412854694	26.8179992508257	10.3647306407381	17.7526917670306	-0.237701486418851	0.632375257248853	-0.375886759790335	0.707001084090767	0.951009412090245	Distal Intergenic	12578957	12579023	67	2	102466722	ENST00000622213.1	22491	ENSG00000276830	MIR6730	microRNA 6730
chr1	12567001	12567215	215	*	12	11	24	4	5	4	9.3818957803521	10.6901770746849	20.6856622779402	3.79758193399059	7.88764683847815	3.7689929602684	9.36865947761905	-1.45177394344419	0.829689476387119	-1.74977986916977	0.0801563056402958	0.505568643199303	Distal Intergenic	12578957	12579023	67	2	102466722	ENST00000622213.1	11808	ENSG00000276830	MIR6730	microRNA 6730
chr1	12572777	12573948	1172	*	222	185	313	165	90	163	173.565071936514	179.789341710609	269.775512208137	156.650254777112	141.977643092607	153.586463130937	179.224047809319	-0.460238247101269	0.253483993697023	-1.81565013391484	0.0694240579443292	0.479363312354572	Exon (ENST00000714541.1/9249, exon 5 of 6)	12578957	12579023	67	2	102466722	ENST00000622213.1	5075	ENSG00000276830	MIR6730	microRNA 6730
chr1	12574137	12574996	860	*	184	175	237	97	71	128	143.855735298732	170.070998915441	204.27091499466	92.0913618992717	112.00458510639	120.607774728589	140.483561823847	-0.6753887626861	0.261710239645743	-2.58067381543925	0.00986077025755724	0.216139151449819	Intron (ENST00000714541.1/9249, intron 4 of 5)	12578957	12579023	67	2	102466722	ENST00000622213.1	4027	ENSG00000276830	MIR6730	microRNA 6730
chr1	12580539	12580784	246	*	13	9	14	7	7	18	10.1637204287148	8.74650851565124	12.0666363287985	6.64576838448353	11.0427055738694	16.9604683212078	10.9376345921209	0.162932548896759	0.727528563683364	0.223953473485436	0.822793506459306	0.972884993508611	Promoter (1-2kb)	12578957	12579023	67	2	102466722	ENST00000622213.1	-1516	ENSG00000276830	MIR6730	microRNA 6730
chr1	12586718	12586929	212	*	27	22	53	27	10	17	21.1092655057922	21.3803541493697	45.6808375304513	25.6336780544365	15.7752936769563	16.0182200811407	24.2662748330245	-0.607809495399991	0.543967439699722	-1.11736374466735	0.263838830256221	0.751345358218593	Promoter (1-2kb)	12567910	12585498	17589	2	9249	ENST00000714542.1	-1220	ENSG00000162496	DHRS3	dehydrogenase/reductase 3
chr1	12587353	12588263	911	*	90	129	229	57	47	67	70.3642183526407	125.366622057668	197.375694235346	54.1155425593659	74.1438802816946	63.1306320844958	97.4160982618685	-1.04432996489549	0.368517995344526	-2.83386422939577	0.00459888663550928	0.15566591499996	Promoter (1-2kb)	12567910	12585498	17589	2	9249	ENST00000714542.1	-1855	ENSG00000162496	DHRS3	dehydrogenase/reductase 3
chr1	12588508	12589193	686	*	72	112	198	67	48	51	56.2913746821126	108.845439305882	170.656713793007	63.6094973943423	75.7214096493903	48.0546602434221	87.1965158446927	-0.848874286352841	0.390371725550098	-2.17452809922808	0.0296654974958855	0.342182863218695	Intron (ENST00000714541.1/9249, intron 1 of 5)	12567910	12585498	17589	2	9249	ENST00000714542.1	-3010	ENSG00000162496	DHRS3	dehydrogenase/reductase 3
chr1	12593160	12593572	413	*	112	96	139	96	44	127	87.5643606166196	93.2960908336133	119.80446069307	91.1419664157741	69.4112921786078	119.665526488522	96.8139495377011	-0.0897590877665402	0.305665992084443	-0.293650880670243	0.769024691743922	0.962425258965792	Promoter (2-3kb)	12578718	12596308	17591	2	9249	ENST00000430996.2	2736	ENSG00000162496	DHRS3	dehydrogenase/reductase 3
chr1	12593853	12594394	542	*	183	146	264	144	94	156	143.073910650369	141.887804809454	227.542285057342	136.712949623661	148.287760563389	146.990725450468	157.415906025781	-0.248008274186967	0.265990083032125	-0.932396694492605	0.351131552442373	0.817734465558197	Promoter (1-2kb)	12578718	12596308	17591	2	9249	ENST00000430996.2	1914	ENSG00000162496	DHRS3	dehydrogenase/reductase 3
chr1	12594604	12595363	760	*	296	310	475	247	134	302	231.420095915352	301.26862665021	409.403732584233	234.500684423919	211.388935271215	284.558968500264	278.756840557532	-0.362973186103735	0.249907262212763	-1.45243152555812	0.14638165582893	0.625860123719421	Promoter (<=1kb)	12578718	12596308	17591	2	9249	ENST00000430996.2	945	ENSG00000162496	DHRS3	dehydrogenase/reductase 3
chr1	12595554	12595890	337	*	80	99	156	109	62	103	62.545971869014	96.2115936721637	134.456804806611	103.484107701243	97.8068207971291	97.0515687269114	98.5928112621788	0.0274960710083545	0.321673296263915	0.0854782517781503	0.931881184749198	0.990292504274194	Promoter (<=1kb)	12578718	12596308	17591	2	9249	ENST00000430996.2	418	ENSG00000162496	DHRS3	dehydrogenase/reductase 3
chr1	12596122	12596628	507	*	214	238	327	235	117	245	167.310474749612	231.296558525	281.842148536935	223.107938621947	184.570936020389	230.85081881644	219.829812545054	-0.086524245810497	0.248730870048764	-0.347862916225612	0.727943136510236	0.954619867714105	Promoter (<=1kb)	12578718	12596308	17591	2	9249	ENST00000430996.2	0	ENSG00000162496	DHRS3	dehydrogenase/reductase 3
chr1	12596725	12597203	479	*	128	200	257	118	60	153	100.073554990422	194.366855903361	221.508966892943	112.028667052722	94.6517620617378	144.163980730266	144.465631271909	-0.548051108511347	0.317899860807187	-1.7239740436494	0.0847125290690899	0.516819098215462	Promoter (<=1kb)	12578718	12596308	17591	2	9249	ENST00000430996.2	-417	ENSG00000162496	DHRS3	dehydrogenase/reductase 3
chr1	12602869	12603113	245	*	42	58	62	24	29	52	32.8366352312323	56.3663882119747	53.4379608846789	22.7854916039435	45.7483516631733	48.9969084834892	43.361956013082	-0.284549747829281	0.432752475545013	-0.657534650658939	0.510837198298455	0.896486319982104	Promoter (2-3kb)	12567910	12600516	32607	2	9249	ENST00000714543.1	-2353	ENSG00000162496	DHRS3	dehydrogenase/reductase 3
chr1	12603467	12604442	976	*	205	254	352	210	129	197	160.274052914348	246.845906997268	303.38971340979	199.373051534506	203.501288432736	185.622903293219	216.501152763645	-0.271656196728141	0.258939586043966	-1.0491103383552	0.29412733845286	0.776291225484691	Promoter (2-3kb)	12567910	12600516	32607	2	9249	ENST00000714543.1	-2951	ENSG00000162496	DHRS3	dehydrogenase/reductase 3
chr1	12615668	12615969	302	*	73	86	149	79	45	88	57.0731993304753	83.5777480384452	128.423486642212	75.0022431963141	70.9888215463034	82.9178451259049	82.9972239799425	-0.228762300924803	0.345529188893053	-0.662063606428365	0.507930458473124	0.895292595442465	Promoter (<=1kb)	12579768	12616696	36929	2	9249	ENST00000482265.1	727	ENSG00000162496	DHRS3	dehydrogenase/reductase 3
chr1	12616044	12617674	1631	*	448	638	894	503	237	499	350.257442466478	620.030270331721	770.540919853273	477.545928199316	373.874460143864	470.181871793483	510.405148798023	-0.394731648015812	0.260705514166567	-1.51409013836054	0.130002979499795	0.602479094276271	Promoter (<=1kb)	12568392	12616795	48404	2	9249	ENST00000464917.5	0	ENSG00000162496	DHRS3	dehydrogenase/reductase 3
chr1	12617963	12618302	340	*	104	122	181	97	55	118	81.3097634297182	118.56378210105	156.004369679466	92.0913618992717	86.7641152232597	111.185292327918	107.653114110114	-0.289114236223094	0.308107148957829	-0.938356143961676	0.348061415874369	0.815674527016076	Promoter (<=1kb)	12567910	12618210	50301	2	9249	ENST00000616661.5	0	ENSG00000162496	DHRS3	dehydrogenase/reductase 3
chr1	12618434	12619062	629	*	251	300	388	279	131	280	196.237986739031	291.550283855041	334.4182068267	264.881339895843	206.656347168128	263.829507218788	259.595611950589	-0.155557244358848	0.246580793513252	-0.630857100192145	0.528133964198585	0.903728702586809	Promoter (<=1kb)	12567910	12619109	51200	2	9249	ENST00000714544.1	47	ENSG00000162496	DHRS3	dehydrogenase/reductase 3
chr1	12619278	12619876	599	*	201	236	353	182	97	188	157.146754320898	229.352889965966	304.251616004704	172.789977996572	153.020348666476	177.142669132615	198.950709347872	-0.453813367833202	0.268475731188462	-1.6903329244111	0.0909642795940308	0.531379964630594	Promoter (<=1kb)	12567909	12619171	51263	2	9249	ENST00000714541.1	-107	ENSG00000162496	DHRS3	dehydrogenase/reductase 3
chr1	13699613	13700937	1325	*	252	231	166	233	106	217	197.019811387394	224.493718568382	143.075830755753	221.209147654952	167.218112975737	204.467868094561	192.914081572796	0.0766006936454436	0.249604644501265	0.30688809416387	0.758928551575464	0.960618557538989	Promoter (<=1kb)	13700188	13825079	124892	1	7799	ENST00000311066.10	0	ENSG00000116731	PRDM2	PR/SET domain 2
chr1	13748581	13749265	685	*	112	85	115	104	48	111	87.5643606166196	82.6059137589284	99.1187984151302	98.7371302837552	75.7214096493903	104.589554647448	91.389527895212	0.0602687886843025	0.287716824847199	0.209472590684643	0.834079330215299	0.974634042372777	Promoter (<=1kb)	13749403	13788079	38677	1	7799	ENST00000413440.5	-138	ENSG00000116731	PRDM2	PR/SET domain 2
chr1	13749381	13750213	833	*	123	131	159	151	83	145	96.164431748609	127.310290616701	137.042512591354	143.358718008145	130.934937518737	136.62599480973	128.572814215546	0.192597591498619	0.259454218057105	0.742318212981333	0.457894559477621	0.874706775398745	Promoter (<=1kb)	13749403	13788079	38677	1	7799	ENST00000413440.5	0	ENSG00000116731	PRDM2	PR/SET domain 2
chr1	13948516	13948772	257	*	11	1	0	9	14	17	8.60007113198942	0.971834279516805	0	8.54455935147882	22.0854111477388	16.0182200811407	9.3700159986441	2.23487147596305	1.01015587321654	2.21240259569721	0.0269388597019944	0.328200363093654	Intron (ENST00000636564.1/23254, intron 1 of 2)	13892792	15118043	1225252	1	23254	ENST00000636203.1	55724	ENSG00000189337	KAZN	kazrin, periplakin interacting protein
chr1	13949463	13950066	604	*	12	0	2	21	4	43	9.3818957803521	0	1.72380518982835	19.9373051534506	6.31011747078252	40.5166743228853	12.9782996528831	2.56529025514958	0.948966504209954	2.7032463672522	0.00686658302465165	0.186368414484586	Intron (ENST00000636564.1/23254, intron 1 of 2)	13892792	15118043	1225252	1	23254	ENST00000636203.1	56671	ENSG00000189337	KAZN	kazrin, periplakin interacting protein
chr1	14741414	14742249	836	*	81	77	50	65	30	57	63.3277965173766	74.831239522794	43.0951297457088	61.710706427347	47.3258810308689	53.7081496838248	57.3331504879867	-0.146454509968992	0.359388344507371	-0.407510461057782	0.683633112466584	0.944802089544744	Intron (ENST00000636203.1/23254, intron 3 of 16)	14598717	15065797	467081	1	23254	ENST00000503743.5	142697	ENSG00000189337	KAZN	kazrin, periplakin interacting protein
chr1	14742595	14743144	550	*	62	79	75	61	30	52	48.4731281984858	76.7749080818276	64.6426946185632	57.9131244933564	47.3258810308689	48.9969084834892	57.3544408177652	-0.291538505770133	0.351756872334262	-0.828806851264856	0.407213710762966	0.849465127701504	Intron (ENST00000636203.1/23254, intron 3 of 16)	14598717	15065797	467081	1	23254	ENST00000503743.5	143878	ENSG00000189337	KAZN	kazrin, periplakin interacting protein
chr1	14923708	14923958	251	*	8	18	5	11	6	8	6.2545971869014	17.4930170313025	4.30951297457088	10.4433503184741	9.46517620617379	7.53798592053681	9.25060660632658	-0.0208036068139376	0.825705666625151	-0.0251949425259085	0.97989947095691	0.996984037623503	Promoter (<=1kb)	14924130	15068152	144023	1	23254	ENST00000361144.9	-172	ENSG00000189337	KAZN	kazrin, periplakin interacting protein
chr1	14924089	14925033	945	*	82	101	47	103	53	83	64.1096211657393	98.1552622311973	40.5094219609662	97.7877348002576	83.6090564878684	78.2066039255694	77.0629500952664	0.361760053258137	0.357691504983498	1.01137446156242	0.311837239558201	0.789354220658001	Promoter (<=1kb)	14924130	15068152	144023	1	23254	ENST00000361144.9	0	ENSG00000189337	KAZN	kazrin, periplakin interacting protein
chr1	15046180	15046652	473	*	14	16	12	24	9	37	10.9455450770774	15.5493484722689	10.3428311389701	22.7854916039435	14.1977643092607	34.8631848824827	18.1140275806672	0.989381125424438	0.595784503061233	1.66063588485576	0.0967865973371605	0.543467599687763	Intron (ENST00000636203.1/23254, intron 6 of 16)	14945919	15065797	119879	1	23254	ENST00000400797.3	100261	ENSG00000189337	KAZN	kazrin, periplakin interacting protein
chr1	15152569	15153584	1016	*	158	198	280	135	65	144	123.528294441303	192.423187344327	241.332726575969	128.168390272182	102.539408900216	135.683746569663	153.945959017277	-0.597457551760032	0.288942053206672	-2.06774176735253	0.0386643121221916	0.380374853943154	Promoter (<=1kb)	15115981	15153237	37257	2	200197	ENST00000650369.1	0	ENSG00000175147	TMEM51-AS1	TMEM51 antisense RNA 1
chr1	15153807	15154685	879	*	182	168	169	155	70	161	142.292086002007	163.268158958823	145.661538540496	147.156299942135	110.427055738694	151.701966650803	143.41785097216	-0.130897264718888	0.249289329944718	-0.525081698233599	0.599526398277984	0.925126118888428	Promoter (<=1kb)	15153768	15220393	66626	1	55092	ENST00000434578.6	39	ENSG00000171729	TMEM51	transmembrane protein 51
chr1	15158124	15158984	861	*	211	151	217	115	84	162	164.965000804524	146.746976207038	187.032863096376	109.180480602229	132.512466886433	152.64421489087	148.847000414578	-0.339946506686991	0.252531353638636	-1.34615564280958	0.17825232689365	0.667851476293791	Intron (ENST00000428417.5/55092, intron 1 of 2)	15153768	15220393	66626	1	55092	ENST00000434578.6	4356	ENSG00000171729	TMEM51	transmembrane protein 51
chr1	15159068	15159489	422	*	87	65	108	70	52	87	68.0187444075527	63.1692281685923	93.0854802507309	66.4576838448353	82.0315271201728	81.9755968858378	75.7897101129536	0.0349752441011579	0.315848208303607	0.110734343845124	0.911827010996998	0.98712429881958	Intron (ENST00000428417.5/55092, intron 1 of 2)	15153768	15220393	66626	1	55092	ENST00000434578.6	5300	ENSG00000171729	TMEM51	transmembrane protein 51
chr1	15168091	15168607	517	*	104	71	95	66	43	85	81.3097634297182	69.0002338456931	81.8807465168467	62.6601019108447	67.8337628109121	80.0911004057036	73.7959514866197	-0.140344097181332	0.307156045162933	-0.456914651010321	0.647732392870526	0.9373187572334	Promoter (2-3kb)	15164344	15171317	6974	2	727684	ENST00000424792.5	2710	ENSG00000204464	TMEM51-AS2	TMEM51 antisense RNA 2
chr1	15168748	15169317	570	*	103	67	98	90	59	95	80.5279387813555	65.1128967276259	84.4664543015892	85.4455935147882	93.0742326940422	89.5135828063746	83.0234498042959	0.21582216242639	0.291911827825022	0.73934024542424	0.459700416975821	0.875628035552523	Promoter (1-2kb)	15164344	15171317	6974	2	727684	ENST00000424792.5	2000	ENSG00000204464	TMEM51-AS2	TMEM51 antisense RNA 2
chr1	15172341	15173140	800	*	113	116	107	103	50	94	88.3461852649822	112.732776423949	92.2235776558168	97.7877348002576	78.8764683847815	88.5713345663075	93.0896795160158	-0.13713118885867	0.284036542596525	-0.482794177133276	0.629241885678206	0.932969439287819	Promoter (1-2kb)	15168474	15171317	2844	2	727684	ENST00000625027.2	-1024	ENSG00000204464	TMEM51-AS2	TMEM51 antisense RNA 2
chr1	15178168	15178890	723	*	118	146	155	71	47	78	92.2553085067956	141.887804809454	133.594902211697	67.4070793283329	74.1438802816946	73.4953627252339	97.1307229772013	-0.773565953326676	0.295210569753182	-2.6203870477044	0.00878300201920204	0.205944740637488	Intron (ENST00000428417.5/55092, intron 1 of 2)	15168474	15171317	2844	2	727684	ENST00000625027.2	-6851	ENSG00000204464	TMEM51-AS2	TMEM51 antisense RNA 2
chr1	15179054	15180153	1100	*	166	180	245	120	56	107	129.782891628204	174.930170313025	211.166135753973	113.927458019718	88.3416445909553	100.82056168718	136.494810332176	-0.759882071761778	0.275201753307304	-2.76118179709871	0.00575926079274656	0.171730685456443	Intron (ENST00000428417.5/55092, intron 1 of 2)	15168474	15171317	2844	2	727684	ENST00000625027.2	-7737	ENSG00000204464	TMEM51-AS2	TMEM51 antisense RNA 2
chr1	15188909	15189199	291	*	33	43	73	23	15	17	25.8002133959683	41.7888740192226	62.9188894287348	21.8360961204459	23.6629405154345	16.0182200811407	32.0042055934911	-1.09453965795192	0.490915069908144	-2.22959066658256	0.0257746300449088	0.322113031351187	Intron (ENST00000428417.5/55092, intron 1 of 2)	15168474	15171317	2844	2	727684	ENST00000625027.2	-17592	ENSG00000204464	TMEM51-AS2	TMEM51 antisense RNA 2
chr1	15189317	15190771	1455	*	242	249	505	128	118	143	189.201564903767	241.986735599684	435.260810431659	121.522621887699	186.148465388084	134.741498329595	218.143616090081	-0.976956897917243	0.308715404303053	-3.16458746243257	0.00155302977288894	0.0968859701804164	Intron (ENST00000428417.5/55092, intron 1 of 2)	15168474	15171317	2844	2	727684	ENST00000625027.2	-18000	ENSG00000204464	TMEM51-AS2	TMEM51 antisense RNA 2
chr1	15199709	15200727	1019	*	142	180	275	93	70	76	111.0191000675	174.930170313025	237.023213601398	88.2937799652811	110.427055738694	71.6108662450997	132.217364321833	-0.960564814235636	0.317729918335916	-3.02321172417918	0.00250107192067269	0.119274089783337	Intron (ENST00000428417.5/55092, intron 1 of 2)	15168474	15171317	2844	2	727684	ENST00000625027.2	-28392	ENSG00000204464	TMEM51-AS2	TMEM51 antisense RNA 2
chr1	15200857	15201311	455	*	65	88	158	37	44	42	50.8186021435739	85.5214165974788	136.18060999644	35.1276328894129	69.4112921786078	39.5744260828182	69.4389966480552	-0.939011267887076	0.414137285842988	-2.26739127334476	0.0233663341152599	0.30805345821809	Intron (ENST00000428417.5/55092, intron 1 of 2)	15168474	15171317	2844	2	727684	ENST00000625027.2	-29540	ENSG00000204464	TMEM51-AS2	TMEM51 antisense RNA 2
chr1	15201455	15201972	518	*	85	100	176	53	37	52	66.4550951108273	97.1834279516805	151.694856704895	50.3179606253753	58.3685866047383	48.9969084834892	78.8361392468343	-1.00488257641102	0.359331084494007	-2.79653673109312	0.00516535391783881	0.163158898633877	Intron (ENST00000428417.5/55092, intron 1 of 2)	15168474	15171317	2844	2	727684	ENST00000625027.2	-30138	ENSG00000204464	TMEM51-AS2	TMEM51 antisense RNA 2
chr1	15202210	15202537	328	*	39	51	93	18	14	29	30.4911612861443	49.563548255357	80.1569413270183	17.0891187029576	22.0854111477388	27.3251989619459	37.7852299468603	-1.26642815965398	0.478018553197116	-2.6493284647296	0.00806519031186827	0.199461604799106	Intron (ENST00000428417.5/55092, intron 1 of 2)	15168474	15171317	2844	2	727684	ENST00000625027.2	-30893	ENSG00000204464	TMEM51-AS2	TMEM51 antisense RNA 2
chr1	15246946	15247898	953	*	95	77	59	52	31	53	74.2733415944541	74.831239522794	50.8522530999363	49.3685651418776	48.9034103985646	49.9391567235563	58.0279944135305	-0.431029254497091	0.345696204465543	-1.24684404667814	0.212454686373579	0.705570365248632	Promoter (<=1kb)	15247223	15398328	151106	1	114827	ENST00000688493.1	0	ENSG00000142621	FHAD1	forkhead associated phosphopeptide binding domain 1
chr1	15261060	15261920	861	*	61	42	49	48	24	34	47.6913035501232	40.8170397397058	42.2332271507946	45.570983207887	37.8607048246951	32.0364401622814	41.0349497725812	-0.179829668216627	0.390546730842361	-0.460456211805323	0.645188794894433	0.936634982775947	Intron (ENST00000683790.1/114827, intron 2 of 33)	15251785	15397529	145745	1	114827	ENST00000375998.8	9275	ENSG00000142621	FHAD1	forkhead associated phosphopeptide binding domain 1
chr1	15272340	15273039	700	*	46	34	41	23	23	31	35.963933824683	33.0423655035714	35.3380063914812	21.8360961204459	36.2831754569995	29.2096954420801	31.9455454565435	-0.274564903504075	0.438683908542405	-0.625883234277636	0.531391532110844	0.905066978696848	Exon (ENST00000683790.1/114827, exon 3 of 34)	15287045	15289641	2597	1	114827	ENST00000462113.1	-14006	ENSG00000142621	FHAD1	forkhead associated phosphopeptide binding domain 1
chr1	15283914	15284234	321	*	42	47	69	18	24	11	32.8366352312323	45.6762111372898	59.4712790490781	17.0891187029576	37.8607048246951	10.3647306407381	33.8831132643319	-1.12709096030556	0.515866124031095	-2.18485166557984	0.0288997244288698	0.338269945363619	Promoter (2-3kb)	15287045	15289641	2597	1	114827	ENST00000462113.1	-2811	ENSG00000142621	FHAD1	forkhead associated phosphopeptide binding domain 1
chr1	15284498	15285288	791	*	94	101	173	69	47	72	73.4915169460914	98.1552622311973	149.109148920152	65.5082883613376	74.1438802816946	67.8418732848313	88.0416616708841	-0.631073695068974	0.331270468656004	-1.90501042133125	0.0567787164565777	0.442234719291682	Promoter (1-2kb)	15287045	15289641	2597	1	114827	ENST00000462113.1	-1757	ENSG00000142621	FHAD1	forkhead associated phosphopeptide binding domain 1
chr1	15285543	15285829	287	*	41	32	65	28	21	21	32.0548105828697	31.0986969445378	56.0236686694214	26.5830735379341	33.1281167216082	19.7872130414091	33.1125965829634	-0.60159648087438	0.463710970039073	-1.29735227273939	0.194510006271565	0.686766499732323	Promoter (1-2kb)	15287045	15289641	2597	1	114827	ENST00000462113.1	-1216	ENSG00000142621	FHAD1	forkhead associated phosphopeptide binding domain 1
chr1	15304420	15304937	518	*	39	20	30	4	13	24	30.4911612861443	19.4366855903361	25.8570778474253	3.79758193399059	20.5078817800432	22.6139577616104	20.4507243665916	-0.713182983721035	0.63438354722746	-1.12421418688735	0.260922172364329	0.748801703648236	Promoter (<=1kb)	15305761	15330059	24299	1	114827	ENST00000375996.6	-824	ENSG00000142621	FHAD1	forkhead associated phosphopeptide binding domain 1
chr1	15323125	15324343	1219	*	143	101	137	92	72	98	111.800924715862	98.1552622311973	118.080655503242	87.3443844817835	113.582114474085	92.3403275265759	103.550611488791	-0.171459733212913	0.273354661903019	-0.627242762275419	0.530500116419663	0.904706472033819	Promoter (<=1kb)	15324469	15330008	5540	1	114827	ENST00000459961.1	-126	ENSG00000142621	FHAD1	forkhead associated phosphopeptide binding domain 1
chr1	15341323	15342763	1441	*	198	172	213	155	105	149	154.80128037581	167.15549607689	183.585252716719	147.156299942135	165.640583608041	140.394987769998	159.788983414932	-0.161936994854185	0.233443472315404	-0.693688254582647	0.487877733420895	0.887065984359805	Promoter (<=1kb)	15341761	15384558	42798	1	114827	ENST00000444385.5	0	ENSG00000142621	FHAD1	forkhead associated phosphopeptide binding domain 1
chr1	15352009	15352430	422	*	153	88	103	91	81	122	119.619171199489	85.5214165974788	88.7759672761601	86.3949889982858	127.779878783346	114.954285288186	103.840951357158	0.153587407923749	0.291665323563393	0.526587823493414	0.598479849595797	0.924727429779597	Intron (ENST00000683790.1/114827, intron 19 of 33)	15357791	15364317	6527	1	114827	ENST00000483120.1	-5361	ENSG00000142621	FHAD1	forkhead associated phosphopeptide binding domain 1
chr1	15352686	15353251	566	*	201	139	184	158	88	228	157.146754320898	135.084964852836	158.590077464208	150.004486392628	138.822584357216	214.832598735299	159.080244353847	0.165285294429452	0.256838393127962	0.643538111325528	0.519874993547	0.900646713218787	Exon (ENST00000683790.1/114827, exon 20 of 34)	15357791	15364317	6527	1	114827	ENST00000483120.1	-4540	ENSG00000142621	FHAD1	forkhead associated phosphopeptide binding domain 1
chr1	15355304	15356131	828	*	290	180	336	182	121	228	226.729148025176	174.930170313025	289.599271891163	172.789977996572	190.881053491171	214.832598735299	211.627036742068	-0.257714858460679	0.247857998768828	-1.03976817266666	0.29844761923628	0.779096742140788	Promoter (1-2kb)	15357791	15364317	6527	1	114827	ENST00000483120.1	-1660	ENSG00000142621	FHAD1	forkhead associated phosphopeptide binding domain 1
chr1	15356358	15356970	613	*	202	149	247	154	73	164	157.92857896926	144.803307648004	212.889940943801	146.206904458638	115.159643841781	154.528711371005	155.252847872081	-0.30358669254635	0.259597522944629	-1.16945142273605	0.242221802042151	0.736164732379206	Promoter (<=1kb)	15357791	15364317	6527	1	114827	ENST00000483120.1	-821	ENSG00000142621	FHAD1	forkhead associated phosphopeptide binding domain 1
chr1	15357181	15357856	676	*	194	140	221	146	99	203	151.673981782359	136.056799132353	190.480473476033	138.611740590656	156.175407401867	191.276392733621	160.712465852815	0.024173453440759	0.253811960369522	0.0952415851702386	0.924122939904788	0.988599654660913	Promoter (<=1kb)	15357791	15364317	6527	1	114827	ENST00000483120.1	0	ENSG00000142621	FHAD1	forkhead associated phosphopeptide binding domain 1
chr1	15393836	15394503	668	*	28	19	17	20	12	27	21.8910901541549	18.4648513108193	14.652344113541	18.9879096699529	18.9303524123476	25.4407024818117	19.7278750237712	0.208710218521537	0.540358763735729	0.386243793065619	0.699316123208338	0.948982803902948	Promoter (2-3kb)	15391147	15400283	9137	1	114827	ENST00000472449.1	2689	ENSG00000142621	FHAD1	forkhead associated phosphopeptide binding domain 1
chr1	15409362	15411244	1883	*	424	429	406	383	226	425	331.493650905774	416.916905912709	349.932453535155	363.618470179599	356.521637099213	400.455502028518	369.823103276828	0.0313997146586438	0.193634208951265	0.162159955251227	0.871179893443187	0.981052490497007	Promoter (<=1kb)	15402979	15409433	6455	2	101927441	ENST00000427824.1	0	ENSG00000228140	EFHD2-AS1	EFHD2 antisense RNA 1
chr1	15416158	15417642	1485	*	287	217	262	191	115	219	224.383674080088	210.888038655147	225.818479867514	181.334537348051	181.415877284998	206.352364574695	205.032161968415	-0.214551876246933	0.213551692862174	-1.00468356570418	0.315049244088426	0.791820104534101	Intron (ENST00000375980.9/79180, intron 1 of 3)	15410265	15429081	18817	1	79180	ENST00000445566.1	5893	ENSG00000142634	EFHD2	EF-hand domain family member D2
chr1	15426202	15426874	673	*	178	126	150	154	89	143	139.164787408556	122.451119219117	129.285389237126	146.206904458638	140.400113724911	134.741498329595	135.374968729657	0.10712179702021	0.241070292917946	0.444359177249067	0.656782922924224	0.939320673872961	Intron (ENST00000375980.9/79180, intron 2 of 3)	15438442	15449242	10801	1	11330	ENST00000375943.6	-11568	ENSG00000162438	CTRC	chymotrypsin C
chr1	15427134	15427826	693	*	188	136	211	149	97	188	146.983033892183	132.169462014285	181.861447526891	141.459927041149	153.020348666476	177.142669132615	155.439481378933	0.033150100007765	0.248109793583969	0.133610606533941	0.893710496595428	0.983960094660091	Exon (ENST00000375980.9/79180, exon 3 of 4)	15438442	15449242	10801	1	11330	ENST00000375943.6	-10616	ENSG00000162438	CTRC	chymotrypsin C
chr1	15523788	15524226	439	*	67	64	82	64	32	79	52.3822514402992	62.1973938890755	70.6760127829624	60.7613109438494	50.4809397662602	74.437610965301	61.8225866312913	0.0147947387329763	0.33848960601512	0.0437081034987982	0.965137079733595	0.99497252240706	Promoter (<=1kb)	15491401	15524215	32815	2	842	ENST00000333868.10	0	ENSG00000132906	CASP9	caspase 9
chr1	15524560	15524878	319	*	54	72	104	67	30	78	42.2185310115844	69.9720681252099	89.6378698710742	63.6094973943423	47.3258810308689	73.4953627252339	64.3765350263856	-0.116880101201508	0.372568869707397	-0.313714082696445	0.75373820391961	0.95931911336542	Promoter (<=1kb)	15492855	15524726	31872	2	842	ENST00000375890.8	0	ENSG00000132906	CASP9	caspase 9
chr1	15525213	15526095	883	*	146	129	149	140	89	120	114.146398660951	125.366622057668	128.423486642212	132.915367689671	140.400113724911	113.069788808052	125.720296263911	0.0668237439959335	0.251786286141699	0.265398664160472	0.790702365122259	0.967429651520917	Promoter (<=1kb)	15495273	15524889	29617	2	842	ENST00000447522.5	-324	ENSG00000132906	CASP9	caspase 9
chr1	15526183	15526484	302	*	42	24	48	38	18	29	32.8366352312323	23.3240227084033	41.3713245558804	36.0770283729106	28.3955286185214	27.3251989619459	31.554956408149	-0.0863207547379191	0.451005293475284	-0.191396322807572	0.848215100788724	0.977088829079049	Promoter (<=1kb)	15518136	15526534	8399	2	842	ENST00000469637.1	50	ENSG00000132906	CASP9	caspase 9
chr1	15526852	15527435	584	*	133	119	128	111	69	118	103.982678232236	115.6482792625	110.323532149014	105.382898668239	108.849526370999	111.185292327918	109.228701168484	-0.0192079479143003	0.258330764067826	-0.0743540862568624	0.940728641483368	0.991381657189208	Promoter (<=1kb)	15526848	15571733	44886	1	23341	ENST00000375847.8	4	ENSG00000116138	DNAJC16	DnaJ heat shock protein family (Hsp40) member C16
chr1	15584282	15585473	1192	*	222	217	183	194	106	209	173.565071936514	210.888038655147	157.728174869294	184.182723798543	167.218112975737	196.929882174024	181.752000734876	0.0212210494604032	0.232541291415969	0.0912571239765031	0.927288285888114	0.98926452958294	Promoter (<=1kb)	15571699	15585051	13353	2	79814	ENST00000375826.4	0	ENSG00000116771	AGMAT	agmatinase (putative)
chr1	15602955	15604094	1140	*	134	108	105	99	67	84	104.764502880598	104.958102187815	90.4997724659884	93.990152866267	105.694467635607	79.1488521656365	96.5093083669854	-0.11400091283651	0.279794342968191	-0.407445381586827	0.683680901618778	0.944802089544744	Promoter (<=1kb)	15586136	15603626	17491	2	124903854	ENST00000428945.1	0	NA	LOC124903854	uncharacterized LOC124903854
chr1	15616706	15617208	503	*	58	58	74	64	43	50	45.3458296050351	56.3663882119747	63.780792023649	60.7613109438494	67.8337628109121	47.112412003355	56.8667492664626	0.0792414118080784	0.350328840782746	0.226191516607733	0.821052468413932	0.972660296309214	Promoter (<=1kb)	15617458	15669044	51587	1	84301	ENST00000480945.6	-250	ENSG00000197312	DDI2	DNA damage inducible 1 homolog 2
chr1	15617464	15618728	1265	*	262	224	310	251	144	263	204.838057871021	217.690878611764	267.189804423394	238.298266357909	227.164228948171	247.811287137648	233.832087224985	0.0502856743309662	0.215162708212653	0.233709989750023	0.815210131811926	0.971877944000106	Promoter (<=1kb)	15617543	15634306	16764	1	84301	ENST00000486680.1	0	ENSG00000197312	DDI2	DNA damage inducible 1 homolog 2
chr1	15683691	15685067	1377	*	265	349	291	300	158	351	207.183531816109	339.170163551365	250.813655120025	284.818645049294	249.24964009591	330.729132263552	276.994127982709	0.122990119550519	0.239134749340035	0.51431303852722	0.607033147256116	0.927521672855174	Promoter (<=1kb)	15684320	15734769	50450	1	23207	ENST00000375799.8	0	ENSG00000116786	PLEKHM2	pleckstrin homology and RUN domain containing M2
chr1	15741545	15741899	355	*	26	17	15	21	23	24	20.3274408574295	16.5211827517857	12.9285389237126	19.9373051534506	36.2831754569995	22.6139577616104	21.4352668174981	0.639729846569009	0.538402324389669	1.1882003802532	0.234754473929903	0.728721401981312	Promoter (<=1kb)	15742499	15747982	5484	1	388595	ENST00000375782.2	-600	ENSG00000162460	TMEM82	transmembrane protein 82
chr1	15758281	15759831	1551	*	330	358	259	324	191	372	258.002133959683	347.916672067016	223.232772082771	307.604136653238	301.308109229865	350.516345304962	298.096694882922	0.213642050726667	0.224972286478212	0.949637193412079	0.342296632984755	0.812012100174245	Promoter (<=1kb)	15758784	15767559	8776	1	54751	ENST00000483633.6	0	ENSG00000162458	FBLIM1	filamin binding LIM protein 1
chr1	15779677	15781707	2031	*	338	370	526	301	184	294	264.256731146584	359.578683421218	453.360764924856	285.768040532792	290.265403655996	277.020982579728	321.708434376862	-0.336367510662831	0.23099602325607	-1.45616147811321	0.145347985752833	0.624317019860442	Promoter (2-3kb)	15777073	15784838	7766	1	54751	ENST00000509138.1	2604	ENSG00000162458	FBLIM1	filamin binding LIM protein 1
chr1	15787026	15787341	316	*	35	51	31	32	22	37	27.3638626926936	49.563548255357	26.7189804423394	30.3806554719247	34.7056460893039	34.8631848824827	33.9326463056836	-0.0483774937699068	0.446510631247627	-0.108345670594072	0.913721495918964	0.987416761882938	Distal Intergenic	15777073	15784838	7766	1	54751	ENST00000509138.1	9953	ENSG00000162458	FBLIM1	filamin binding LIM protein 1
chr1	15788398	15789156	759	*	127	143	159	151	60	147	99.2917303420597	138.972301970903	137.042512591354	143.358718008145	94.6517620617378	138.510491289864	125.30458604401	0.0166077032976708	0.279686536330811	0.0593797024180934	0.952649679652145	0.992885025427079	Distal Intergenic	15777073	15784838	7766	1	54751	ENST00000509138.1	11325	ENSG00000162458	FBLIM1	filamin binding LIM protein 1
chr1	15794083	15794310	228	*	81	58	62	66	40	70	63.3277965173766	56.3663882119747	53.4379608846789	62.6601019108447	63.1011747078252	65.9573768046971	60.8084665062329	0.146706233569176	0.324399209796074	0.452239799416897	0.651096239386449	0.937784309619689	Distal Intergenic	15807374	15807649	276	2	440567	ENST00000696689.1	13339	ENSG00000233954	UQCRHL	ubiquinol-cytochrome c reductase hinge protein like
chr1	15794644	15794978	335	*	99	86	123	94	55	99	77.4006401879048	83.5777480384452	106.014019174444	89.2431754487788	86.7641152232597	93.282575766643	89.3803789732458	0.0145160685103233	0.288491002204275	0.0503172313847236	0.959869592503164	0.993876145205216	Distal Intergenic	15807374	15807649	276	2	440567	ENST00000696689.1	12671	ENSG00000233954	UQCRHL	ubiquinol-cytochrome c reductase hinge protein like
chr1	15795807	15796786	980	*	480	393	434	451	203	498	375.275831214084	381.930871850104	374.065726192752	428.177363057439	320.238461642213	469.239623553416	391.487979585001	0.111398012362894	0.203125663979893	0.548419191254537	0.583404101902819	0.92141546539916	Distal Intergenic	15807374	15807649	276	2	440567	ENST00000696689.1	10863	ENSG00000233954	UQCRHL	ubiquinol-cytochrome c reductase hinge protein like
chr1	15799353	15800142	790	*	327	332	406	349	152	355	255.656660014595	322.648980799579	349.932453535155	331.339023740679	239.784463889736	334.498125223821	305.643284533927	-0.0292509594051824	0.223804245724298	-0.130698858328257	0.896013535520005	0.984166779616859	Distal Intergenic	15807374	15807649	276	2	440567	ENST00000696689.1	7507	ENSG00000233954	UQCRHL	ubiquinol-cytochrome c reductase hinge protein like
chr1	15800707	15801659	953	*	383	272	354	322	180	373	299.438840322904	264.338924028571	305.113518599618	305.705345686242	283.955286185214	351.458593545029	301.668418061263	0.117572214347521	0.200571556571629	0.586185879778688	0.55775060948707	0.913411750086689	Distal Intergenic	15807374	15807649	276	2	440567	ENST00000696689.1	5990	ENSG00000233954	UQCRHL	ubiquinol-cytochrome c reductase hinge protein like
chr1	15832949	15833525	577	*	144	128	165	155	70	132	112.582749364225	124.394787778151	142.213928160839	147.156299942135	110.427055738694	124.376767688857	126.85859811215	0.0171540272324047	0.259432414761923	0.066121372104356	0.947281195605261	0.992244279911792	Promoter (2-3kb)	15836095	15928557	92463	1	23013	ENST00000673875.1	-2570	ENSG00000065526	SPEN	spen family transcriptional repressor
chr1	15833612	15834313	702	*	195	145	174	188	80	198	152.455806430722	140.915970529937	149.971051515067	178.486350897558	126.20234941565	186.565151533286	155.766113387036	0.156609597047734	0.248066812707985	0.631320229167811	0.527831162609027	0.903691381024085	Promoter (1-2kb)	15836095	15928557	92463	1	23013	ENST00000673875.1	-1782	ENSG00000065526	SPEN	spen family transcriptional repressor
chr1	15834426	15835805	1380	*	515	476	685	482	236	534	402.639693906777	462.593117049999	590.40327751621	457.608623045866	372.296930776169	503.160560195832	464.783700415142	-0.123331121057484	0.212918076979993	-0.579242132968696	0.562425805215555	0.915132495312033	Promoter (<=1kb)	15836095	15928557	92463	1	23013	ENST00000673875.1	-290	ENSG00000065526	SPEN	spen family transcriptional repressor
chr1	15836104	15836491	388	*	104	90	160	96	65	107	81.3097634297182	87.4650851565124	137.904415186268	91.1419664157741	102.539408900216	100.82056168718	100.196866795945	-0.0603401947681792	0.301892370829377	-0.199873201838155	0.841579749368556	0.975701711425582	Promoter (<=1kb)	15836095	15928557	92463	1	23013	ENST00000673875.1	9	ENSG00000065526	SPEN	spen family transcriptional repressor
chr1	15847038	15847513	476	*	121	93	161	104	58	112	94.6007824518836	90.3805879950629	138.766317781182	98.7371302837552	91.4967033263466	105.531802887515	103.252220787624	-0.127532763545201	0.289051488772752	-0.441211232250269	0.659060082361169	0.939794499813264	Promoter (<=1kb)	15847707	15940456	92750	1	23013	ENST00000375759.8	-194	ENSG00000065526	SPEN	spen family transcriptional repressor
chr1	15847830	15850223	2394	*	615	552	694	557	324	601	480.822158743045	536.452522293276	598.160400870438	528.813284308189	511.119515133384	566.291192280328	536.94317893811	-0.00684487732491087	0.179617006990324	-0.0381081805092076	0.96960142894624	0.995920771236999	Promoter (<=1kb)	15847851	15940456	92606	1	23013	ENST00000438066.2	0	ENSG00000065526	SPEN	spen family transcriptional repressor
chr1	15885886	15886490	605	*	84	72	73	60	36	73	65.6732704624647	69.9720681252099	62.9188894287348	56.9637290098588	56.7910572370427	68.7841215248984	63.5171892980349	-0.116538598285412	0.32129701352465	-0.362712983251777	0.716819300059412	0.953080913876231	Intron (ENST00000673875.1/23013, intron 4 of 11)	15876576	15920906	44331	1	23013	ENST00000442985.1	9310	ENSG00000065526	SPEN	spen family transcriptional repressor
chr1	15886713	15886940	228	*	21	5	10	10	7	12	16.4183176156162	4.85917139758402	8.61902594914175	9.49395483497647	11.0427055738694	11.3069788808052	10.2900257086655	0.0759842572419623	0.764076261375044	0.0994459075396738	0.920784234438161	0.988201945055362	Intron (ENST00000673875.1/23013, intron 4 of 11)	15876576	15920906	44331	1	23013	ENST00000442985.1	10137	ENSG00000065526	SPEN	spen family transcriptional repressor
chr1	15892902	15893939	1038	*	135	54	169	74	43	72	105.546327528961	52.4790510939075	145.661538540496	70.2552657788258	67.8337628109121	67.8418732848313	84.9363031729889	-0.562786686071134	0.366382664808374	-1.53606253823577	0.124523043000249	0.5938387329617	Intron (ENST00000673875.1/23013, intron 4 of 11)	15876576	15920906	44331	1	23013	ENST00000442985.1	16326	ENSG00000065526	SPEN	spen family transcriptional repressor
chr1	15916180	15917153	974	*	54	32	56	44	12	37	42.2185310115844	31.0986969445378	48.2665453151938	41.7734012738964	18.9303524123476	34.8631848824827	36.1917853066738	-0.325819236484485	0.444763233524414	-0.73256782918546	0.463822058556514	0.877604184875389	3' UTR	15930644	15940456	9813	1	23013	ENST00000704274.1	-13491	ENSG00000065526	SPEN	spen family transcriptional repressor
chr1	15939079	15939804	726	*	42	24	60	13	29	22	32.8366352312323	23.3240227084033	51.7141556948505	12.3421412854694	45.7483516631733	20.7294612814762	31.1157946441008	-0.493194961118027	0.543004656073121	-0.908270224945572	0.363735469677721	0.825518634632583	Promoter (<=1kb)	15938583	15939544	962	1	23013	ENST00000487496.1	496	ENSG00000065526	SPEN	spen family transcriptional repressor
chr1	15949245	15949641	397	*	41	50	76	37	23	40	32.0548105828697	48.5917139758402	65.5045972134773	35.1276328894129	36.2831754569995	37.689929602684	42.541976620214	-0.419272180603482	0.412324640300377	-1.01684968499104	0.309224942017187	0.787207034796448	Promoter (1-2kb)	15945721	15947292	1572	2	7709	ENST00000464719.1	-1953	ENSG00000116809	ZBTB17	zinc finger and BTB domain containing 17
chr1	15949952	15950219	268	*	22	35	48	27	11	25	17.2001422639788	34.0141997830882	41.3713245558804	25.6336780544365	17.3528230446519	23.5562060016775	26.5213956172856	-0.458543323309636	0.513732098907661	-0.892572849320936	0.372085964295989	0.830410735634266	Promoter (2-3kb)	15945721	15947292	1572	2	7709	ENST00000464719.1	-2660	ENSG00000116809	ZBTB17	zinc finger and BTB domain containing 17
chr1	15952132	15952859	728	*	74	120	133	69	40	83	57.8550239788379	116.620113542017	114.633045123585	65.5082883613376	63.1011747078252	78.2066039255694	82.6540416065287	-0.475753269480848	0.343227307404641	-1.3861171859498	0.165711123406163	0.652442340543212	Promoter (<=1kb)	15945933	15952973	7041	2	7709	ENST00000494020.1	114	ENSG00000116809	ZBTB17	zinc finger and BTB domain containing 17
chr1	15953088	15953605	518	*	68	88	94	39	21	59	53.1640760886619	85.5214165974788	81.0188439219325	37.0264238564082	33.1281167216082	55.5926461639589	57.5752538916748	-0.788872138602968	0.374631583818792	-2.10572779412145	0.0352280040719956	0.365554419444979	Promoter (<=1kb)	15945933	15952973	7041	2	7709	ENST00000494020.1	-115	ENSG00000116809	ZBTB17	zinc finger and BTB domain containing 17
chr1	15975207	15976722	1516	*	200	183	188	172	117	181	156.364929672535	177.845673151575	162.037687843865	163.296023161595	184.570936020389	170.546931452145	169.110363550351	0.0609721049156828	0.225976659249029	0.269815940806926	0.787301858519779	0.966432011419663	Promoter (<=1kb)	15941869	15976101	34233	2	7709	ENST00000375743.9	0	ENSG00000116809	ZBTB17	zinc finger and BTB domain containing 17
chr1	16007414	16007824	411	*	40	9	6	33	20	34	31.272985934507	8.74650851565124	5.17141556948505	31.3300509554223	31.5505873539126	32.0364401622814	23.3513314152099	1.05651683004449	0.628060387759621	1.68218988274875	0.0925320253429331	0.535216587982427	3' UTR	16004236	16008807	4572	1	149563	ENST00000329454.2	3178	ENSG00000183888	SRARP	steroid receptor associated and regulated protein
chr1	16012629	16013618	990	*	174	141	90	141	91	154	136.037488815105	137.028633411869	77.5712335422758	133.864763173168	143.555172460302	145.106228970334	128.860586728842	0.268771243528527	0.284910789724172	0.943352281564099	0.345500742303436	0.814423656722702	Distal Intergenic	16015374	16017825	2452	2	27129	ENST00000463576.5	4207	ENSG00000173641	HSPB7	heat shock protein family B (small) member 7
chr1	16016342	16016717	376	*	46	10	1	27	28	64	35.963933824683	9.71834279516805	0.861902594914175	25.6336780544365	44.1708222954777	60.3038873642945	29.4420944881623	1.47141137445851	0.729286318967996	2.01760452128141	0.0436324656276703	0.400053186169928	Promoter (1-2kb)	16015374	16017825	2452	2	27129	ENST00000463576.5	1108	ENSG00000173641	HSPB7	heat shock protein family B (small) member 7
chr1	16032600	16032833	234	*	10	3	2	14	7	16	7.81824648362675	2.91550283855041	1.72380518982835	13.2915367689671	11.0427055738694	15.0759718410736	8.64462811598593	1.64904472693388	0.863560068184858	1.9095889072315	0.0561861644881412	0.440006418945106	Intron (ENST00000464764.5/1187, intron 22 of 23)	16026839	16030075	3237	1	1187	ENST00000491433.1	5761	ENSG00000186510	CLCNKA	chloride voltage-gated channel Ka
chr1	16048663	16049294	632	*	53	37	35	40	31	47	41.4367063632218	35.9578683421218	30.1665908219961	37.9758193399059	48.9034103985646	44.2856672831537	39.787677091494	0.277814558274944	0.395579047981408	0.702298465231155	0.482493050204856	0.884486738765683	Promoter (<=1kb)	16048789	16057308	8520	1	1188	ENST00000375667.7	0	ENSG00000184908	CLCNKB	chloride voltage-gated channel Kb
chr1	16055852	16056198	347	*	20	10	12	16	17	9	15.6364929672535	9.71834279516805	10.3428311389701	15.1903277359623	26.8179992508257	8.48023416060391	14.3643713414639	0.461411055575473	0.670788140065194	0.687864063205751	0.491538388914345	0.888798441537893	Promoter (<=1kb)	16056524	16057305	782	1	1188	ENST00000684650.1	-326	ENSG00000184908	CLCNKB	chloride voltage-gated channel Kb
chr1	16066782	16067159	378	*	52	16	14	32	20	36	40.6548817148591	15.5493484722689	12.0666363287985	30.3806554719247	31.5505873539126	33.9209366424156	27.3538409973632	0.480420503367453	0.54133582535227	0.887472213860635	0.374824719468837	0.831443283856599	Intron (ENST00000375662.5/348487, intron 1 of 6)	16058279	16073632	15354	2	348487	ENST00000494078.1	6473	ENSG00000185519	FAM131C	family with sequence similarity 131 member C
chr1	16067365	16068057	693	*	103	32	18	48	40	86	80.5279387813555	31.0986969445378	15.5142467084552	45.570983207887	63.1011747078252	81.0333486457707	52.8077314993052	0.571262238030315	0.505004584761145	1.1312020826514	0.257970045571446	0.747063040909412	Intron (ENST00000375662.5/348487, intron 1 of 6)	16058279	16073632	15354	2	348487	ENST00000494078.1	5575	ENSG00000185519	FAM131C	family with sequence similarity 131 member C
chr1	16072924	16073654	731	*	210	169	90	178	92	183	164.183176156162	164.23999323834	77.5712335422758	168.992396062581	145.132701827998	172.431427932279	148.758488126606	0.264380497536482	0.302457091873339	0.87410910386984	0.38205884011828	0.835219325394025	Promoter (<=1kb)	16057769	16073651	15883	2	348487	ENST00000375662.5	0	ENSG00000185519	FAM131C	family with sequence similarity 131 member C
chr1	16075494	16076055	562	*	111	131	128	81	55	97	86.7825359682569	127.310290616701	110.323532149014	76.9010341633094	86.7641152232597	91.3980792865088	96.5799312345084	-0.345309686218312	0.288506744244357	-1.19688601083739	0.231350987452013	0.72451364335601	Promoter (1-2kb)	16057769	16073651	15883	2	348487	ENST00000375662.5	-1843	ENSG00000185519	FAM131C	family with sequence similarity 131 member C
chr1	16076279	16076968	690	*	196	205	197	126	53	155	153.237631079084	199.226027300945	169.794811198093	119.623830920703	83.6090564878684	146.048477210401	145.256639032849	-0.566362756933569	0.272381038723976	-2.07930316877713	0.0375894940661891	0.375238275256296	Promoter (2-3kb)	16057769	16073651	15883	2	348487	ENST00000375662.5	-2628	ENSG00000185519	FAM131C	family with sequence similarity 131 member C
chr1	16079158	16079522	365	*	65	63	78	43	33	48	50.8186021435739	61.2255596095587	67.2284024033057	40.8240057903988	52.0584691339558	45.2279155232208	52.897159100669	-0.383588930294739	0.352997045566826	-1.0866632882969	0.277185644085507	0.763839746139689	Distal Intergenic	16057769	16073651	15883	2	348487	ENST00000375662.5	-5507	ENSG00000185519	FAM131C	family with sequence similarity 131 member C
chr1	16082217	16082456	240	*	32	32	29	17	16	28	25.0183887476056	31.0986969445378	24.9951752525111	16.13972321946	25.2404698831301	26.3829507218788	24.8125674615206	-0.264996428420359	0.493235742029949	-0.537261203597587	0.591087200060134	0.923112395010205	Distal Intergenic	16057769	16073651	15883	2	348487	ENST00000375662.5	-8566	ENSG00000185519	FAM131C	family with sequence similarity 131 member C
chr1	16082608	16082965	358	*	29	46	21	35	22	28	22.6729148025176	44.704376857773	18.0999544931977	33.2288419224176	34.7056460893039	26.3829507218788	29.9657808145148	0.144186028307281	0.491544127811729	0.293332826391747	0.769267764781603	0.962431263496417	Distal Intergenic	16057769	16073651	15883	2	348487	ENST00000375662.5	-8957	ENSG00000185519	FAM131C	family with sequence similarity 131 member C
chr1	16112591	16113595	1005	*	30	60	65	34	39	53	23.4547394508802	58.3100567710083	56.0236686694214	32.27944643892	61.5236453401296	49.9391567235563	46.9217855656526	0.0540775186271485	0.44260283867908	0.122180686388139	0.902755921877084	0.985768776660108	Distal Intergenic	16133013	16133562	550	2	1969	ENST00000462805.1	19967	ENSG00000142627	EPHA2	EPH receptor A2
chr1	16120635	16121093	459	*	28	18	24	14	31	29	21.8910901541549	17.4930170313025	20.6856622779402	13.2915367689671	48.9034103985646	27.3251989619459	24.9316525988125	0.543720887155787	0.552873885565008	0.983444690284356	0.325388624316538	0.799663246221136	Distal Intergenic	16133013	16133562	550	2	1969	ENST00000462805.1	12469	ENSG00000142627	EPHA2	EPH receptor A2
chr1	16121804	16122017	214	*	10	9	9	15	12	10	7.81824648362675	8.74650851565124	7.75712335422758	14.2409322524647	18.9303524123476	9.42248240067101	11.1526075698315	0.790209883617975	0.710487885335106	1.11220739991262	0.266048986977871	0.753312138160674	Distal Intergenic	16133013	16133562	550	2	1969	ENST00000462805.1	11545	ENSG00000142627	EPHA2	EPH receptor A2
chr1	16139166	16139596	431	*	62	62	107	62	33	94	48.4731281984858	60.2537253300419	92.2235776558168	58.8625199768541	52.0584691339558	88.5713345663075	66.740459143577	-4.87347984267415e-05	0.369347515768888	-0.000131948358513494	0.999894720442224	0.999947282851962	Intron (ENST00000358432.8/1969, intron 3 of 16)	16133013	16133562	550	2	1969	ENST00000462805.1	-5604	ENSG00000142627	EPHA2	EPH receptor A2
chr1	16139907	16140178	272	*	47	35	105	40	28	51	36.7457584730457	34.0141997830882	90.4997724659884	37.9758193399059	44.1708222954777	48.0546602434221	48.5768387668213	-0.310324073638418	0.443100098865689	-0.700347561268505	0.483710276105959	0.884905581914507	Intron (ENST00000358432.8/1969, intron 3 of 16)	16134560	16146450	11891	2	1969	ENST00000480202.1	6272	ENSG00000142627	EPHA2	EPH receptor A2
chr1	16144203	16146392	2190	*	727	882	1258	760	401	941	568.386519359664	857.157834533822	1084.27346440203	721.540567458211	632.589276445948	886.655593903142	791.76720935047	-0.161649120594866	0.237373570989436	-0.680990389625387	0.495877571464832	0.890578051604851	Promoter (<=1kb)	16134560	16146450	11891	2	1969	ENST00000480202.1	58	ENSG00000142627	EPHA2	EPH receptor A2
chr1	16146545	16147382	838	*	226	296	410	244	130	285	176.692370529964	287.662946736974	353.380063914812	231.652497973426	205.078817800432	268.540748419124	253.834574229122	-0.209122090912907	0.266628591994139	-0.784319826125414	0.432852468896264	0.863596358619572	Promoter (<=1kb)	16134560	16146450	11891	2	1969	ENST00000480202.1	-95	ENSG00000142627	EPHA2	EPH receptor A2
chr1	16152089	16153724	1636	*	379	494	511	484	198	531	296.311541729454	480.086134081302	440.432226001144	459.507414012861	312.350814803735	500.333815475631	414.836991017354	0.0696659540545505	0.243909517337687	0.285622122559899	0.775167557661122	0.963786567040507	Promoter (1-2kb)	16155176	16158148	2973	1	101927479	ENST00000424774.2	-1452	NA	EPHA2-AS1	EPHA2 antisense RNA 1
chr1	16153961	16154364	404	*	84	115	126	119	54	125	65.6732704624647	111.760942144433	108.599726959186	112.97806253622	85.1865858555641	117.781030008388	100.329936327709	0.154471292889966	0.30795245284015	0.50160760684101	0.615943567500581	0.929792535459714	Promoter (<=1kb)	16155176	16158148	2973	1	101927479	ENST00000424774.2	-812	NA	EPHA2-AS1	EPHA2 antisense RNA 1
chr1	16154879	16156028	1150	*	318	396	424	334	179	413	248.620238179331	384.846374688655	365.44670024361	317.098091488214	282.377756817518	389.148523147713	331.25628076084	-0.0102128655743423	0.232376760274831	-0.0439495996168617	0.964944578692979	0.994955064930705	Promoter (<=1kb)	16155176	16158148	2973	1	101927479	ENST00000424774.2	0	NA	EPHA2-AS1	EPHA2 antisense RNA 1
chr1	16163837	16164267	431	*	48	68	90	45	27	50	37.5275831214084	66.0847310071427	77.5712335422758	42.7227967573941	42.593292927782	47.112412003355	52.2686748932263	-0.446977179311313	0.387370141315622	-1.15387618104289	0.248550935724905	0.740635217408653	Distal Intergenic	16159266	16161883	2618	1	101927479	ENST00000426353.1	4571	NA	EPHA2-AS1	EPHA2 antisense RNA 1
chr1	16164788	16165054	267	*	44	58	51	23	25	29	34.4002845279577	56.3663882119747	43.9570323406229	21.8360961204459	39.4382341923908	27.3251989619459	37.220539059223	-0.623499084685689	0.435102271042293	-1.43299432382205	0.151859459463048	0.633089556764437	Distal Intergenic	16159266	16161883	2618	1	101927479	ENST00000426353.1	5522	NA	EPHA2-AS1	EPHA2 antisense RNA 1
chr1	16167202	16168084	883	*	291	314	336	227	144	287	227.510972673538	305.155963768277	289.599271891163	215.512774753966	227.164228948171	270.425244899258	255.894742822395	-0.202574362814746	0.220647975345157	-0.918088473269978	0.358572548977956	0.823119796587317	Distal Intergenic	16159266	16161883	2618	1	101927479	ENST00000426353.1	7936	NA	EPHA2-AS1	EPHA2 antisense RNA 1
chr1	16172942	16173660	719	*	284	242	400	242	136	308	222.038200135	235.183895643067	344.76103796567	229.75370700643	214.543994006606	290.212457940667	256.082215449573	-0.123284886572209	0.243931211106995	-0.505408414170228	0.61327201025902	0.928910853731604	Distal Intergenic	16159266	16161883	2618	1	101927479	ENST00000426353.1	13676	NA	EPHA2-AS1	EPHA2 antisense RNA 1
chr1	16173850	16174816	967	*	296	295	389	255	166	334	231.420095915352	286.691112457457	335.280109421614	242.0958482919	261.869875037475	314.710912182412	278.677992217702	-0.0579276274171486	0.224872623633669	-0.257601954747129	0.796714120946744	0.968688446233293	Distal Intergenic	16159266	16161883	2618	1	101927479	ENST00000426353.1	14584	NA	EPHA2-AS1	EPHA2 antisense RNA 1
chr1	16175518	16176088	571	*	235	214	321	171	119	228	183.728792365229	207.972535816596	276.67073296745	162.346627678098	187.72599475578	214.832598735299	205.546213719742	-0.242116987006478	0.244758027188637	-0.989209587066479	0.322560608765888	0.797537398595176	Distal Intergenic	16159266	16161883	2618	1	101927479	ENST00000426353.1	16252	NA	EPHA2-AS1	EPHA2 antisense RNA 1
chr1	16176155	16176950	796	*	241	305	386	197	128	249	188.419740255405	296.409455252625	332.694401636872	187.030910249036	201.923759065041	234.619811776708	240.183013039281	-0.388450710184099	0.253646883624989	-1.53146257755098	0.125655108459607	0.595735930740628	Distal Intergenic	16159266	16161883	2618	1	101927479	ENST00000426353.1	16889	NA	EPHA2-AS1	EPHA2 antisense RNA 1
chr1	16181432	16182013	582	*	205	206	312	172	108	225	160.274052914348	200.197861580462	268.913609613223	163.296023161595	170.373171711128	212.005854015098	195.843428832642	-0.203050483950766	0.257669409348778	-0.788027125392755	0.430680839601542	0.862563210167626	Distal Intergenic	16159266	16161883	2618	1	101927479	ENST00000426353.1	22166	NA	EPHA2-AS1	EPHA2 antisense RNA 1
chr1	16182126	16182826	701	*	223	281	415	241	141	287	174.346896584876	273.085432544222	357.689576889383	228.804311522933	222.431640845084	270.425244899258	254.463850547626	-0.154992764535827	0.266618558436361	-0.581327741942697	0.561019586824435	0.914842794667442	Distal Intergenic	16159266	16161883	2618	1	101927479	ENST00000426353.1	22860	NA	EPHA2-AS1	EPHA2 antisense RNA 1
chr1	16187631	16187877	247	*	52	51	67	42	27	61	40.6548817148591	49.563548255357	57.7474738592498	39.8746103069012	42.593292927782	57.4771426440931	47.985158284707	-0.0736685396370913	0.375898612518425	-0.195979812597687	0.844625966809637	0.976619095638626	Distal Intergenic	16204900	16206526	1627	2	128272	ENST00000478210.1	18649	ENSG00000142632	ARHGEF19	Rho guanine nucleotide exchange factor 19
chr1	16188082	16190140	2059	*	491	297	493	309	262	412	383.875902346073	288.634781016491	424.917979292688	293.363204400773	413.312694336255	388.206274907646	365.385139383321	-0.00727877309090079	0.224223709702938	-0.0324621026944209	0.974103537759456	0.996290652783955	Distal Intergenic	16204900	16206526	1627	2	128272	ENST00000478210.1	16386	ENSG00000142632	ARHGEF19	Rho guanine nucleotide exchange factor 19
chr1	16206050	16206556	507	*	84	68	77	88	57	81	65.6732704624647	66.0847310071427	66.3664998083915	83.5468025477929	89.919173958651	76.3221074454352	74.652097538313	0.329970620923603	0.2985711724352	1.10516570716557	0.269087793272777	0.756009035144368	Promoter (<=1kb)	16204811	16206543	1733	2	128272	ENST00000449495.1	0	ENSG00000142632	ARHGEF19	Rho guanine nucleotide exchange factor 19
chr1	16206746	16207703	958	*	157	132	163	135	111	141	122.74646979294	128.282124896218	140.490122971011	128.168390272182	175.105759814215	132.857001849461	137.941644932671	0.146969680141832	0.252511520961068	0.582031582489624	0.560545407840509	0.914603186740386	Promoter (<=1kb)	16197854	16207011	9158	2	128272	ENST00000478117.5	0	ENSG00000142632	ARHGEF19	Rho guanine nucleotide exchange factor 19
chr1	16216990	16217440	451	*	39	23	18	34	16	39	30.4911612861443	22.3521884288865	15.5142467084552	32.27944643892	25.2404698831301	36.7476813626169	27.1041990180255	0.470678230657148	0.487440515573277	0.965611629766938	0.334238553706939	0.806399183786888	Promoter (<=1kb)	16215907	16217425	1519	2	101927546	ENST00000475369.3	0	NA	ANO7L1	anoctamin 7 like 1 (pseudogene)
chr1	16217625	16218087	463	*	32	41	29	40	22	30	25.0183887476056	39.845205460189	24.9951752525111	37.9758193399059	34.7056460893039	28.267447202013	31.8012803485881	0.171506139327494	0.447885536521023	0.382924040503023	0.701776085724173	0.949609862576163	Promoter (<=1kb)	16215907	16217425	1519	2	101927546	ENST00000475369.3	-200	NA	ANO7L1	anoctamin 7 like 1 (pseudogene)
chr1	16236382	16237943	1562	*	223	206	215	191	124	220	174.346896584876	200.197861580462	185.309057906548	181.334537348051	195.613641594258	207.294612814762	190.682767971493	0.0623671441256779	0.219055869221644	0.284708847780626	0.775867211527982	0.963872968141187	Promoter (<=1kb)	16231692	16237183	5492	2	79363	ENST00000375599.8	0	ENSG00000132881	CPLANE2	ciliogenesis and planar polarity effector complex subunit 2
chr1	16248073	16249017	945	*	133	74	37	83	45	93	103.982678232236	71.9157366842436	31.8903960118245	78.7998251303047	70.9888215463034	87.6290863262404	74.201090655192	0.193452671661854	0.395695134262895	0.488893228425009	0.624917290028363	0.932150985592614	3' UTR	16251082	16253427	2346	2	54455	ENST00000456164.5	4410	ENSG00000037637	FBXO42	F-box protein 42
chr1	16334914	16335414	501	*	19	9	32	13	10	10	14.8546683188908	8.74650851565124	27.5808830372536	12.3421412854694	15.7752936769563	9.42248240067101	14.7869962058154	-0.469040356480684	0.669195987502242	-0.700901328221298	0.483364595491217	0.884678396324543	Intron (ENST00000375592.8/54455, intron 1 of 9)	16246840	16352480	105641	2	54455	ENST00000375592.8	17066	ENSG00000037637	FBXO42	F-box protein 42
chr1	16351659	16353160	1502	*	335	288	323	271	165	310	261.911257201496	279.88827250084	278.394538157279	257.286176027862	260.292345669779	292.096954420801	271.644923996343	-0.0168597029960373	0.1979353897497	-0.0851778098770377	0.932120031611189	0.990292504274194	Promoter (<=1kb)	16352575	16393355	40781	1	26099	ENST00000475078.1	0	ENSG00000055070	SZRD1	SUZ RNA binding domain containing 1
chr1	16366562	16366918	357	*	68	46	63	44	36	61	53.1640760886619	44.704376857773	54.299863479593	41.7734012738964	56.7910572370427	57.4771426440931	51.3683195968434	0.0291647067877958	0.357601203464234	0.0815565118496945	0.9349993845522	0.990656666764474	Promoter (<=1kb)	16367088	16395406	28319	1	26099	ENST00000471507.5	-170	ENSG00000055070	SZRD1	SUZ RNA binding domain containing 1
chr1	16367190	16368447	1258	*	349	321	539	343	195	353	272.856802278573	311.958803724894	464.565498658741	325.642650839693	307.618226700648	332.613628743687	335.875935157706	-0.118368580810926	0.232330599202466	-0.50948338797066	0.610413439458877	0.928424001980255	Promoter (<=1kb)	16367225	16398145	30921	1	26099	ENST00000401089.3	0	ENSG00000055070	SZRD1	SUZ RNA binding domain containing 1
chr1	16372038	16372619	582	*	114	120	227	95	67	118	89.1280099133449	116.620113542017	195.651889045518	90.1925709322764	105.694467635607	111.185292327918	118.078723899447	-0.38699375527884	0.320566227138014	-1.20721935911305	0.227347676887324	0.720584401351392	Intron (ENST00000475078.1/26099, intron 2 of 2)	16367711	16395273	27563	1	26099	ENST00000472461.1	4327	ENSG00000055070	SZRD1	SUZ RNA binding domain containing 1
chr1	16372832	16373240	409	*	91	83	182	76	48	104	71.1460430010034	80.6622451998948	156.86627227438	72.1540567458211	75.7214096493903	97.9938169669785	92.4239739729113	-0.325056669983178	0.351082646134633	-0.925869374524781	0.354513868663714	0.820295527705477	Intron (ENST00000475078.1/26099, intron 2 of 2)	16367711	16395273	27563	1	26099	ENST00000472461.1	5121	ENSG00000055070	SZRD1	SUZ RNA binding domain containing 1
chr1	16376038	16376293	256	*	30	16	48	36	21	39	23.4547394508802	15.5493484722689	41.3713245558804	34.1782374059153	33.1281167216082	36.7476813626169	30.738241328195	0.371048368224952	0.483548022458797	0.767345436215839	0.442876160633516	0.868092052478036	Intron (ENST00000475078.1/26099, intron 2 of 2)	16367711	16395273	27563	1	26099	ENST00000472461.1	8327	ENSG00000055070	SZRD1	SUZ RNA binding domain containing 1
chr1	16385504	16385771	268	*	18	26	27	10	7	12	14.0728436705281	25.2676912674369	23.2713700626827	9.49395483497647	11.0427055738694	11.3069788808052	15.7425907150498	-0.974139654213571	0.618693285414153	-1.57451143753966	0.115369259427199	0.577726978505666	Intron (ENST00000475078.1/26099, intron 2 of 2)	16367711	16395273	27563	1	26099	ENST00000472461.1	17793	ENSG00000055070	SZRD1	SUZ RNA binding domain containing 1
chr1	16385787	16387071	1285	*	119	107	236	57	59	74	93.0371331551583	103.986267908298	203.409012399745	54.1155425593659	93.0742326940422	69.7263697649655	102.891426413596	-0.896673278192076	0.356018418151454	-2.51861485944421	0.0117817449736036	0.233535729489799	Exon (ENST00000486763.5/26099, exon 2 of 5)	16387117	16403974	16858	2	374955	ENST00000491418.5	16903	ENSG00000187144	SPATA21	spermatogenesis associated 21
chr1	16440206	16441549	1344	*	256	236	215	223	126	219	200.147109980845	229.352889965966	185.309057906548	211.715192819975	198.768700329649	206.352364574695	205.274219262946	0.00717171658083212	0.21671142175987	0.0330933945363472	0.973600110262848	0.996222506733861	Promoter (<=1kb)	16440721	16459008	18288	1	55707	ENST00000504551.6	0	ENSG00000157191	NECAP2	NECAP endocytosis associated 2
chr1	16498476	16499992	1517	*	267	227	239	235	152	262	208.747181112834	220.606381450315	205.994720184488	223.107938621947	239.784463889736	246.86903889758	224.18495402615	0.159694356064636	0.206283679883368	0.774149249979092	0.438842535802778	0.866008703209155	Promoter (<=1kb)	16473908	16499257	25350	2	114819	ENST00000589964.2	0	ENSG00000290842	CROCCP3	CROCC pseudogene 3
chr1	16513576	16513977	402	*	20	19	41	16	18	11	15.6364929672535	18.4648513108193	35.3380063914812	15.1903277359623	28.3955286185214	10.3647306407381	20.564989610796	-0.399463623495888	0.598585467319315	-0.66734601039486	0.504551143399498	0.894347165341909	Promoter (<=1kb)	16514122	16514285	164	2	26871	ENST00000383925.1	308	ENSG00000206652	RNU1-1	RNA, U1 small nuclear 1
chr1	16514224	16515035	812	*	99	79	119	86	45	90	77.4006401879048	76.7749080818276	102.566408794787	81.6480115807976	70.9888215463034	84.8023416060391	82.3635219662766	-0.107396043926246	0.299568852941772	-0.358502036749197	0.719967643936742	0.95381160430396	Promoter (<=1kb)	16514122	16514285	164	2	26871	ENST00000383925.1	0	ENSG00000206652	RNU1-1	RNA, U1 small nuclear 1
chr1	16533927	16534709	783	*	60	49	39	58	30	44	46.9094789017605	47.6198796963234	33.6142012016528	55.0649380428635	47.3258810308689	41.4589225629524	45.3322169060703	0.16791885112638	0.380049592834647	0.441834050850933	0.658609296319351	0.939747948009067	Promoter (<=1kb)	16533886	16535649	1764	2	100132147	ENST00000415386.2	940	ENSG00000233421	LINC01783	long intergenic non-protein coding RNA 1783
chr1	16535324	16535788	465	*	25	13	13	16	21	7	19.5456162090669	12.6338456337185	11.2047337338843	15.1903277359623	33.1281167216082	6.59573768046971	16.3830629524517	0.295208810253812	0.678958407670584	0.434796604502821	0.663710069777671	0.940792880548039	Promoter (<=1kb)	16533886	16535649	1764	2	100132147	ENST00000415386.2	0	ENSG00000233421	LINC01783	long intergenic non-protein coding RNA 1783
chr1	16544758	16545597	840	*	44	64	76	54	38	49	34.4002845279577	62.1973938890755	65.5045972134773	51.2673561088729	59.946115972434	46.1701637632879	53.2476519125176	-0.0460718725717632	0.380349964684304	-0.121130213880796	0.903587898153677	0.985917151882812	Distal Intergenic	16533886	16535649	1764	2	100132147	ENST00000415386.2	-9109	ENSG00000233421	LINC01783	long intergenic non-protein coding RNA 1783
chr1	16612774	16614179	1406	*	638	576	498	612	386	586	498.804125655386	559.77654500168	429.227492267259	581.03003590056	608.926335930513	552.157468679321	538.320333905787	0.227160376172135	0.183291669220546	1.23933824782186	0.215220259879626	0.708794291344241	Promoter (<=1kb)	16562319	16613487	51169	2	55672	ENST00000430580.6	0	ENSG00000219481	NBPF1	NBPF member 1
chr1	16620587	16621259	673	*	82	44	82	44	29	42	64.1096211657393	42.7607082987394	70.6760127829624	41.7734012738964	45.7483516631733	39.5744260828182	50.7737535445549	-0.49068321542123	0.371287323913595	-1.3215727653967	0.186310457293559	0.677991514428323	Promoter (2-3kb)	16618262	16624001	5740	2	124900584	ENST00000715310.1	2742	ENSG00000291072	LOC124900584	rootletin-like
chr1	16643849	16645443	1595	*	713	603	560	677	440	656	557.440974282587	586.016070548633	482.665453151938	642.740742327907	694.112921786078	618.114845484018	596.848501263527	0.264625486145018	0.175720260042519	1.50594749905893	0.132080651702009	0.605316471831989	Promoter (<=1kb)	16625375	16644672	19298	2	124900584	ENST00000635081.1	0	ENSG00000291072	LOC124900584	rootletin-like
chr1	16651498	16651898	401	*	33	13	8	37	13	17	25.8002133959683	12.6338456337185	6.8952207593134	35.1276328894129	20.5078817800432	16.0182200811407	19.4971690899328	0.658337045540953	0.63039338059723	1.04432734512099	0.296333965489347	0.777768062562595	Intron (ENST00000412962.4/124900584, intron 4 of 17)	16618969	16657232	38264	2	124900584	ENST00000412962.4	5334	ENSG00000291072	LOC124900584	rootletin-like
chr1	16727663	16727993	331	*	10	10	7	15	15	10	7.81824648362675	9.71834279516805	6.03331816439923	14.2409322524647	23.6629405154345	9.42248240067101	11.8160437686274	0.982539848525054	0.715793453578827	1.37265833266922	0.169858588352125	0.657297133346394	Distal Intergenic	16691214	16720157	28944	2	284729	ENST00000270691.10	-7506	NA	ESPNP	espin pseudogene
chr1	16764257	16764982	726	*	171	117	241	117	95	124	133.692014870017	113.704610703466	207.718525374316	111.079271569225	149.865289931085	116.838781768321	138.816415702738	-0.276750114493126	0.291310798306379	-0.950016669831995	0.342103782440456	0.81194964221162	Promoter (<=1kb)	16755307	16764480	9174	2	11223	ENST00000624762.3	0	ENSG00000186715	MST1L	macrophage stimulating 1 like (pseudogene)
chr1	16765021	16765607	587	*	98	82	155	68	64	69	76.6188155395421	79.690410920378	133.594902211697	64.55889287784	100.96187953252	65.01512856463	86.7400049411013	-0.34491214641576	0.338932677960086	-1.01764205355371	0.308848094474553	0.787004994235601	Promoter (<=1kb)	16757232	16764480	7249	2	11223	ENST00000442552.7	-541	ENSG00000186715	MST1L	macrophage stimulating 1 like (pseudogene)
chr1	16766620	16767077	458	*	62	27	83	25	27	31	48.4731281984858	26.2395255469537	71.5379153778766	23.7348870874412	42.593292927782	29.2096954420801	40.2980740967699	-0.636661086116502	0.464596591961025	-1.37035246735067	0.170576902213052	0.658009378537473	Promoter (2-3kb)	16757232	16764480	7249	2	11223	ENST00000442552.7	-2140	ENSG00000186715	MST1L	macrophage stimulating 1 like (pseudogene)
chr1	16770720	16771055	336	*	17	13	30	9	8	8	13.2910190221655	12.6338456337185	25.8570778474253	8.54455935147882	12.620234941565	7.53798592053681	13.414120452815	-0.878629644968339	0.681655344636117	-1.28896465329905	0.197410375227829	0.689907170554334	Promoter (<=1kb)	16760837	16770237	9401	2	11223	ENST00000545160.1	-483	ENSG00000186715	MST1L	macrophage stimulating 1 like (pseudogene)
chr1	16862438	16862757	320	*	18	18	20	10	13	12	14.0728436705281	17.4930170313025	17.2380518982835	9.49395483497647	20.5078817800432	11.3069788808052	15.0187880159898	-0.273824543723967	0.626865583651286	-0.436815404873607	0.662245226100047	0.940383525076212	Intron (ENST00000466256.6/9696, intron 1 of 8)	16858949	16859021	73	2	100500876	ENST00000583661.1	-3417	ENSG00000263811	MIR3675	microRNA 3675
chr1	16872737	16873028	292	*	13	12	20	10	14	17	10.1637204287148	11.6620113542017	17.2380518982835	9.49395483497647	22.0854111477388	16.0182200811407	14.443561624176	0.262030452769888	0.647902152810835	0.404429050950216	0.685897240962512	0.94506178704623	Promoter (<=1kb)	16873039	16874092	1054	1	112267871	ENST00000457856.1	-11	ENSG00000228549	LINC03126	long intergenic non-protein coding RNA 3126
chr1	16873197	16873963	767	*	96	121	88	108	55	103	75.0551662428168	117.591947821533	75.8474283524474	102.534712217746	86.7641152232597	97.0515687269114	92.4741564307858	0.100949637622081	0.302482995985571	0.333736570193508	0.73857835116939	0.956872415734573	Promoter (<=1kb)	16873114	16874092	979	1	112267871	ENST00000658705.1	83	ENSG00000228549	LINC03126	long intergenic non-protein coding RNA 3126
chr1	16888693	16889954	1262	*	219	194	225	194	111	189	171.219597991426	188.53585022626	193.928083855689	184.182723798543	175.105759814215	178.084917372682	181.842822176469	-0.0414832306858382	0.219611917354614	-0.188893349621159	0.8501764059813	0.977515599925322	Promoter (<=1kb)	16887577	16889672	2096	2	105376805	ENST00000654227.3	0	ENSG00000238142	LOC105376805	uncharacterized LOC105376805
chr1	16895199	16896042	844	*	106	90	118	93	66	107	82.8734127264435	87.4650851565124	101.704506199873	88.2937799652811	104.116938267912	100.82056168718	94.2123806672002	0.10513131263549	0.278779605463805	0.377112638711798	0.706089899105095	0.950649562609278	Promoter (<=1kb)	16895980	16896143	164	1	26870	ENST00000384278.1	0	ENSG00000207005	RNU1-2	RNA, U1 small nuclear 2
chr1	16896520	16897158	639	*	56	50	79	58	31	53	43.7821803083098	48.5917139758402	68.0903049982198	55.0649380428635	48.9034103985646	49.9391567235563	52.395284074559	-0.0570123093506526	0.361197217600682	-0.157842603908655	0.874580826372426	0.981408296205011	Promoter (<=1kb)	16895980	16896143	164	1	26870	ENST00000384278.1	540	ENSG00000207005	RNU1-2	RNA, U1 small nuclear 2
chr1	16903676	16905270	1595	*	396	381	506	372	188	387	309.602560751619	370.268860495903	436.122713026573	353.175119861125	296.575521126779	364.650068905968	355.065807361328	-0.133798248940178	0.209478241693177	-0.638721462709966	0.523004147778253	0.901949544007568	Exon (ENST00000703056.1/ENST00000703056.1, exon 1 of 1)	16895980	16896143	164	1	26870	ENST00000384278.1	7696	ENSG00000207005	RNU1-2	RNA, U1 small nuclear 2
chr1	16913537	16913926	390	*	53	29	45	32	34	42	41.4367063632218	28.1831941059873	38.7856167711379	30.3806554719247	53.6359985016514	39.5744260828182	38.6660995494569	0.16852442471009	0.41908500705472	0.40212468084807	0.687592269727773	0.945665660573577	Intron (ENST00000466256.6/9696, intron 1 of 8)	16921931	16972964	51034	1	9696	ENST00000375541.10	-8005	ENSG00000058453	CROCC	ciliary rootlet coiled-coil, rootletin
chr1	16914142	16915017	876	*	128	134	108	114	77	126	100.073554990422	130.225793455252	93.0854802507309	108.231085118732	121.469761312564	118.723278248455	111.968158896026	0.107899888264476	0.270201478333691	0.39933122842216	0.689649159838433	0.946590666993585	Intron (ENST00000466256.6/9696, intron 1 of 8)	16921931	16972964	51034	1	9696	ENST00000375541.10	-6914	ENSG00000058453	CROCC	ciliary rootlet coiled-coil, rootletin
chr1	16951772	16952151	380	*	17	18	18	18	13	12	13.2910190221655	17.4930170313025	15.5142467084552	17.0891187029576	20.5078817800432	11.3069788808052	15.8670436876215	0.0645993947670095	0.600435636986785	0.107587542756779	0.914322879068729	0.987532302648297	Promoter (1-2kb)	16953157	16954781	1625	1	9696	ENST00000497654.2	-1006	ENSG00000058453	CROCC	ciliary rootlet coiled-coil, rootletin
chr1	16960392	16961464	1073	*	139	136	155	163	80	140	108.673626122412	132.169462014285	133.594902211697	154.751463810116	126.20234941565	131.914753609394	131.217759530593	0.146127116675114	0.252660858802926	0.578352806079442	0.563025949585263	0.915342753514036	Exon (ENST00000375541.10/9696, exon 27 of 37)	16966028	16970742	4715	1	9696	ENST00000465021.5	-4564	ENSG00000058453	CROCC	ciliary rootlet coiled-coil, rootletin
chr1	16966604	16967320	717	*	23	46	71	18	6	12	17.9819669123415	44.704376857773	61.1950842389065	17.0891187029576	9.46517620617379	11.3069788808052	26.9571169664929	-1.6869806993852	0.574936142930691	-2.93420533763272	0.00334402900440749	0.136151541529905	Promoter (<=1kb)	16966028	16970742	4715	1	9696	ENST00000465021.5	576	ENSG00000058453	CROCC	ciliary rootlet coiled-coil, rootletin
chr1	16967562	16967882	321	*	15	22	26	9	8	20	11.7273697254401	21.3803541493697	22.4094674677686	8.54455935147882	12.620234941565	18.844964801342	15.9211584061607	-0.463921176303253	0.631490575505191	-0.734644655515432	0.462555934347186	0.87697474565316	Promoter (1-2kb)	16966028	16970742	4715	1	9696	ENST00000465021.5	1534	ENSG00000058453	CROCC	ciliary rootlet coiled-coil, rootletin
chr1	17004168	17004930	763	*	37	32	101	20	31	42	28.927511989419	31.0986969445378	87.0521620863317	18.9879096699529	48.9034103985646	39.5744260828182	42.424019528604	-0.468305629230003	0.514577075431787	-0.910078687118043	0.362781013565137	0.825250629926429	Promoter (<=1kb)	17000269	17005072	4804	2	23400	ENST00000511957.5	142	ENSG00000159363	ATP13A2	ATPase cation transporting 13A2
chr1	17011302	17012495	1194	*	124	133	109	135	73	125	96.9462563969717	129.253959175735	93.9473828456451	128.168390272182	115.159643841781	117.781030008388	113.542777090117	0.178335583888845	0.268713834303615	0.66366357486212	0.506905657503452	0.895034249075894	Promoter (<=1kb)	16985958	17011915	25958	2	23400	ENST00000341676.9	0	ENSG00000159363	ATP13A2	ATPase cation transporting 13A2
chr1	17053292	17054079	788	*	139	150	133	140	85	140	108.673626122412	145.775141927521	114.633045123585	132.915367689671	134.089996254129	131.914753609394	128.000321787785	0.114278730784802	0.254843025545351	0.448427931430539	0.653844387368292	0.938516681509854	Promoter (<=1kb)	17018719	17054029	35311	2	6390	ENST00000714030.1	0	ENSG00000117118	SDHB	succinate dehydrogenase complex iron sulfur subunit B
chr1	17054340	17054786	447	*	58	35	68	52	30	46	45.3458296050351	34.0141997830882	58.6093764541639	49.3685651418776	47.3258810308689	43.3434190430866	46.3345451763534	0.0178893024165235	0.382548412455273	0.046763499295962	0.962701720531988	0.994462726995604	Promoter (<=1kb)	17018722	17054151	35430	2	6390	ENST00000714034.1	-189	ENSG00000117118	SDHB	succinate dehydrogenase complex iron sulfur subunit B
chr1	17119604	17119817	214	*	11	16	12	17	3	9	8.60007113198942	15.5493484722689	10.3428311389701	16.13972321946	4.73258810308689	8.48023416060391	10.6407993710632	-0.193045631332617	0.759353398110179	-0.254223701129217	0.799322741114288	0.969179943200717	Promoter (<=1kb)	17066761	17119451	52691	2	11240	ENST00000375486.9	-153	ENSG00000117115	PADI2	peptidyl arginine deiminase 2
chr1	17125992	17126457	466	*	76	105	131	66	51	79	59.4186732755633	102.042599349265	112.909239933757	62.6601019108447	80.4539977524772	74.437610965301	81.9870371978679	-0.337251988507271	0.332917121848157	-1.01302085826962	0.311050198070074	0.788778854716755	Distal Intergenic	17066761	17119451	52691	2	11240	ENST00000375486.9	-6541	ENSG00000117115	PADI2	peptidyl arginine deiminase 2
chr1	17127492	17129358	1867	*	305	395	587	342	181	361	238.456517750616	383.874540409138	505.936823214621	324.693255356195	285.532815552909	340.151614664223	346.440927824617	-0.244800083972252	0.260037071219074	-0.941404557529471	0.3464975789335	0.815000809386095	Distal Intergenic	17066761	17119451	52691	2	11240	ENST00000375486.9	-8041	ENSG00000117115	PADI2	peptidyl arginine deiminase 2
chr1	17135115	17135568	454	*	14	28	47	7	9	9	10.9455450770774	27.2113598264705	40.5094219609662	6.64576838448353	14.1977643092607	8.48023416060391	17.9983489531437	-1.45788283388558	0.666604673745061	-2.18702762117617	0.0287405076707925	0.337854193494709	Distal Intergenic	17066761	17119451	52691	2	11240	ENST00000375486.9	-15664	ENSG00000117115	PADI2	peptidyl arginine deiminase 2
chr1	17167444	17168024	581	*	30	45	104	25	17	29	23.4547394508802	43.7325425782562	89.6378698710742	23.7348870874412	26.8179992508257	27.3251989619459	39.1172062000706	-1.0102429670663	0.503882341523123	-2.00491837839081	0.0449717736030369	0.404388231897584	Distal Intergenic	17189783	17197617	7835	1	400743	ENST00000412427.1	-21759	ENSG00000204362	LINC02783	long intergenic non-protein coding RNA 2783
chr1	17168206	17169291	1086	*	82	106	217	50	53	70	64.1096211657393	103.014433628781	187.032863096376	47.4697741748823	83.6090564878684	65.9573768046971	91.8655208930574	-0.855749298425365	0.390515575781996	-2.19133205304744	0.0284277721555112	0.335896613631391	Distal Intergenic	17189783	17197617	7835	1	400743	ENST00000412427.1	-20492	ENSG00000204362	LINC02783	long intergenic non-protein coding RNA 2783
chr1	17189639	17189987	349	*	16	21	59	14	12	16	12.5091943738028	20.4085198698529	50.8522530999363	13.2915367689671	18.9303524123476	15.0759718410736	21.8446380609967	-0.836227273225523	0.6160743052445	-1.35734807653381	0.174670638134044	0.662897238081842	Promoter (<=1kb)	17189783	17197617	7835	1	400743	ENST00000412427.1	0	ENSG00000204362	LINC02783	long intergenic non-protein coding RNA 2783
chr1	17190221	17190842	622	*	31	61	109	32	29	38	24.2365640992429	59.2818910505251	93.9473828456451	30.3806554719247	45.7483516631733	35.8054331225498	48.2333797088435	-0.672880542892216	0.473810251333601	-1.42014770891576	0.155564683323078	0.638813347480057	Promoter (<=1kb)	17189789	17196387	6599	1	400743	ENST00000634972.1	432	ENSG00000204362	LINC02783	long intergenic non-protein coding RNA 2783
chr1	17201338	17202006	669	*	36	57	99	23	23	19	28.1456873410563	55.3945539324579	85.3283568965034	21.8360961204459	36.2831754569995	17.9027165612749	40.815097718123	-1.17638102421294	0.489644300497132	-2.40252163257813	0.0162824714821535	0.26416078500106	Exon (ENST00000635428.1/ENST00000635428.1, exon 1 of 5)	17205128	17246007	40880	1	29943	ENST00000375471.5	-3122	ENSG00000142623	PADI1	peptidyl arginine deiminase 1
chr1	17207708	17208219	512	*	44	55	70	26	18	24	34.4002845279577	53.4508853734243	60.3331816439923	24.6842825709388	28.3955286185214	22.6139577616104	37.3130200827408	-0.976180967995847	0.430713029038669	-2.26643008727792	0.023425063183167	0.308400278198318	Promoter (2-3kb)	17205128	17246007	40880	1	29943	ENST00000375471.5	2580	ENSG00000142623	PADI1	peptidyl arginine deiminase 1
chr1	17208276	17208897	622	*	30	82	51	33	17	19	23.4547394508802	79.690410920378	43.9570323406229	31.3300509554223	26.8179992508257	17.9027165612749	37.1921582465674	-0.948968272004335	0.505645832865558	-1.87674496717676	0.0605530563521397	0.455095839621968	Intron (ENST00000375471.5/29943, intron 1 of 15)	17205128	17246007	40880	1	29943	ENST00000375471.5	3148	ENSG00000142623	PADI1	peptidyl arginine deiminase 1
chr1	17232418	17233154	737	*	233	312	445	228	128	254	182.165143068503	303.212295209243	383.546654736808	216.462170237463	201.923759065041	239.331052977044	254.440179215684	-0.398611196740303	0.269784057809348	-1.477519464927	0.139536444508438	0.616546584677396	Exon (ENST00000375471.5/29943, exon 11 of 16)	17239632	17245968	6337	1	29943	ENST00000648847.1	-6478	ENSG00000142623	PADI1	peptidyl arginine deiminase 1
chr1	17233320	17233818	499	*	140	196	299	127	67	164	109.455450770774	190.479518785294	257.708875879338	120.573226404201	105.694467635607	154.528711371005	156.40670847437	-0.5436751215272	0.315611561934899	-1.72260838035884	0.0849593684922327	0.517122708749395	Intron (ENST00000375471.5/29943, intron 11 of 15)	17239632	17245968	6337	1	29943	ENST00000648847.1	-5814	ENSG00000142623	PADI1	peptidyl arginine deiminase 1
chr1	17234065	17234593	529	*	165	186	261	144	73	161	129.001066979841	180.761175990126	224.9565772726	136.712949623661	115.159643841781	151.701966650803	156.382230059802	-0.39902530432689	0.273117800852571	-1.46100072233038	0.144015243199073	0.622351294592349	Intron (ENST00000375471.5/29943, intron 11 of 15)	17239632	17245968	6337	1	29943	ENST00000648847.1	-5039	ENSG00000142623	PADI1	peptidyl arginine deiminase 1
chr1	17250094	17250730	637	*	53	108	86	42	27	50	41.4367063632218	104.958102187815	74.1236231626191	39.8746103069012	42.593292927782	47.112412003355	58.3497911586157	-0.7611800957904	0.397822823556997	-1.91336457014851	0.055701396783944	0.43823951289747	Promoter (<=1kb)	17249098	17284233	35136	1	51702	ENST00000375460.3	996	ENSG00000142619	PADI3	peptidyl arginine deiminase 3
chr1	17250795	17251821	1027	*	106	220	221	89	60	75	82.8734127264435	213.803541493697	190.480473476033	84.4961980312905	94.6517620617378	70.6686180050326	122.829000965706	-0.966273588702214	0.34488022869411	-2.80176568068576	0.00508237733845922	0.162555526282007	Promoter (1-2kb)	17249098	17284233	35136	1	51702	ENST00000375460.3	1697	ENSG00000142619	PADI3	peptidyl arginine deiminase 3
chr1	17258535	17259047	513	*	11	36	42	9	8	7	8.60007113198942	34.986034062605	36.1999089863954	8.54455935147882	12.620234941565	6.59573768046971	17.9244243590839	-1.54766878614866	0.685941911067883	-2.25626800342208	0.0240538519643433	0.312372858899736	Intron (ENST00000375460.3/51702, intron 1 of 15)	17249098	17284233	35136	1	51702	ENST00000375460.3	9437	ENSG00000142619	PADI3	peptidyl arginine deiminase 3
chr1	17259794	17260113	320	*	9	24	27	6	11	3	7.03642183526407	23.3240227084033	23.2713700626827	5.69637290098588	17.3528230446519	2.8267447202013	13.2512925453649	-1.11875788405807	0.796244621663247	-1.40504293984572	0.160008509963835	0.644417963200702	Intron (ENST00000375460.3/51702, intron 2 of 15)	17249098	17284233	35136	1	51702	ENST00000375460.3	10696	ENSG00000142619	PADI3	peptidyl arginine deiminase 3
chr1	17274511	17274778	268	*	14	40	32	6	10	13	10.9455450770774	38.8733711806722	27.5808830372536	5.69637290098588	15.7752936769563	12.2492271208723	18.5201154989696	-1.22199644495115	0.660006973729526	-1.85149020175646	0.0640990630579783	0.465250124233109	Exon (ENST00000375460.3/51702, exon 11 of 16)	17277889	17277975	87	1	100616188	ENST00000582732.1	-3111	ENSG00000266634	MIR3972	microRNA 3972
chr1	17276767	17277196	430	*	38	86	85	35	17	40	29.7093366377816	83.5777480384452	73.2617205677049	33.2288419224176	26.8179992508257	37.689929602684	47.3809293366432	-0.917660420102647	0.445159346121405	-2.06142009169989	0.0392629796864468	0.382751178864957	Promoter (<=1kb)	17277889	17277975	87	1	100616188	ENST00000582732.1	-693	ENSG00000266634	MIR3972	microRNA 3972
chr1	17286590	17287540	951	*	80	184	189	102	43	85	62.545971869014	178.817507431092	162.899590438779	96.8383393167599	67.8337628109121	80.0911004057036	108.17104537871	-0.714974952195307	0.368637251143512	-1.9395081478539	0.052439493363511	0.428683705102097	Distal Intergenic	17277889	17277975	87	1	100616188	ENST00000582732.1	8701	ENSG00000266634	MIR3972	microRNA 3972
chr1	17287751	17288353	603	*	40	122	106	39	33	50	31.272985934507	118.56378210105	91.3616750609026	37.0264238564082	52.0584691339558	47.112412003355	62.8992913483631	-0.826363264934925	0.443686147743679	-1.86249507481203	0.0625333390330728	0.461628461492389	Distal Intergenic	17277889	17277975	87	1	100616188	ENST00000582732.1	9862	ENSG00000266634	MIR3972	microRNA 3972
chr1	17288411	17288708	298	*	16	49	38	18	8	14	12.5091943738028	47.6198796963234	32.7522986067387	17.0891187029576	12.620234941565	13.1914753609394	22.6303669470545	-1.09895037497593	0.596124890386768	-1.84349016908677	0.065257475768878	0.46828301796305	Distal Intergenic	17277889	17277975	87	1	100616188	ENST00000582732.1	10522	ENSG00000266634	MIR3972	microRNA 3972
chr1	17309583	17310133	551	*	24	28	15	28	5	24	18.7637915607042	27.2113598264705	12.9285389237126	26.5830735379341	7.88764683847815	22.6139577616104	19.331394741485	-0.00910617181996633	0.606162740886093	-0.0150226518486683	0.988014108858782	0.998391370701355	Promoter (1-2kb)	17308197	17364004	55808	1	23569	ENST00000375448.4	1386	ENSG00000159339	PADI4	peptidyl arginine deiminase 4
chr1	17335817	17336252	436	*	8	35	25	10	7	10	6.2545971869014	34.0141997830882	21.5475648728544	9.49395483497647	11.0427055738694	9.42248240067101	15.2959174420601	-1.04354382245667	0.712371096180345	-1.46488793278115	0.142951495641255	0.620892523534072	Exon (ENST00000375448.4/23569, exon 4 of 16)	17346034	17348207	2174	1	23569	ENST00000468945.1	-9782	ENSG00000159339	PADI4	peptidyl arginine deiminase 4
chr1	17348094	17348694	601	*	39	34	31	18	17	24	30.4911612861443	33.0423655035714	26.7189804423394	17.0891187029576	26.8179992508257	22.6139577616104	26.1289304912415	-0.454635659564697	0.478568355532912	-0.949991060437824	0.342116794989715	0.811955201682231	Promoter (<=1kb)	17348730	17358849	10120	1	23569	ENST00000467001.1	-36	ENSG00000159339	PADI4	peptidyl arginine deiminase 4
chr1	17348864	17349186	323	*	13	19	8	6	7	7	10.1637204287148	18.4648513108193	6.8952207593134	5.69637290098588	11.0427055738694	6.59573768046971	9.80976810902875	-0.631914824294622	0.788511776309747	-0.801401885526679	0.422899023933072	0.858341089438041	Promoter (<=1kb)	17348730	17358849	10120	1	23569	ENST00000467001.1	134	ENSG00000159339	PADI4	peptidyl arginine deiminase 4
chr1	17437719	17439539	1821	*	503	499	623	451	203	510	393.257798126425	484.945305478886	536.965316631531	428.177363057439	320.238461642213	480.546602434221	440.688474561786	-0.198378415634619	0.216439930159443	-0.916551837216361	0.359377532190768	0.823536985864084	Promoter (<=1kb)	17408676	17438561	29886	2	55920	ENST00000375433.3	0	ENSG00000179051	RCC2	regulator of chromosome condensation 2
chr1	17439871	17440497	627	*	214	180	164	166	73	208	167.310474749612	174.930170313025	141.352025565925	157.599650260609	115.159643841781	195.987633933957	158.723266444152	-0.0348272352562807	0.262644593410318	-0.132602140421263	0.894508039560194	0.984059685699302	Promoter (<=1kb)	17406760	17439677	32918	2	55920	ENST00000375436.9	-194	ENSG00000179051	RCC2	regulator of chromosome condensation 2
chr1	17440817	17441558	742	*	239	180	115	216	77	269	186.856090958679	174.930170313025	99.1187984151302	205.069424435492	121.469761312564	253.46477657805	173.484837002157	0.339498248761369	0.314709472032123	1.07876717713382	0.280691530322032	0.766862122512555	Promoter (1-2kb)	17406760	17439677	32918	2	55920	ENST00000375436.9	-1140	ENSG00000179051	RCC2	regulator of chromosome condensation 2
chr1	17441626	17442057	432	*	118	102	74	127	46	122	92.2553085067956	99.1270965107141	63.780792023649	120.573226404201	72.566350913999	114.954285288186	93.8761766079242	0.28432420653422	0.315911611410674	0.900011890239161	0.368113923092859	0.828716389409424	Promoter (1-2kb)	17406760	17439677	32918	2	55920	ENST00000375436.9	-1949	ENSG00000179051	RCC2	regulator of chromosome condensation 2
chr1	17476238	17477126	889	*	95	20	13	77	31	94	74.2733415944541	19.4366855903361	11.2047337338843	73.1034522293188	48.9034103985646	88.5713345663075	52.5821596854775	1.00260459307498	0.547046004503822	1.832761019769	0.0668381183778651	0.471610924464925	Distal Intergenic	17406760	17439677	32918	2	55920	ENST00000375436.9	-36561	ENSG00000179051	RCC2	regulator of chromosome condensation 2
chr1	17539354	17540789	1436	*	204	204	229	178	113	220	159.492228265986	198.254193021428	197.375694235346	168.992396062581	178.260818549606	207.294612814762	184.944990491618	0.00132402114018827	0.23061963946375	0.00574114651842731	0.995419252995807	0.999234056665506	Promoter (<=1kb)	17539698	17697869	158172	1	55160	ENST00000361221.8	0	ENSG00000074964	ARHGEF10L	Rho guanine nucleotide exchange factor 10 like
chr1	17545202	17545936	735	*	59	49	74	24	20	22	46.1276542533978	47.6198796963234	63.780792023649	22.7854916039435	31.5505873539126	20.7294612814762	38.7656443687838	-1.09096107014854	0.418794229727224	-2.60500501847678	0.00918729142686973	0.209703139035812	Intron (ENST00000361221.8/55160, intron 1 of 28)	17539698	17697869	158172	1	55160	ENST00000361221.8	5504	ENSG00000074964	ARHGEF10L	Rho guanine nucleotide exchange factor 10 like
chr1	17559559	17560432	874	*	42	33	64	30	41	27	32.8366352312323	32.0705312240546	55.1617660745072	28.4818645049294	64.6787040755209	25.4407024818117	39.7783672653427	-0.0481701546574913	0.469881030797561	-0.102515640130713	0.918347399223389	0.987976809852586	Intron (ENST00000361221.8/55160, intron 1 of 28)	17539698	17697869	158172	1	55160	ENST00000361221.8	19861	ENSG00000074964	ARHGEF10L	Rho guanine nucleotide exchange factor 10 like
chr1	17569143	17570385	1243	*	141	126	135	105	77	116	110.237275419137	122.451119219117	116.356850313414	99.6865257672529	121.469761312564	109.300795847784	113.250387979878	-0.083543941201372	0.258826462752336	-0.322779751007582	0.746862049221461	0.957843654524313	Intron (ENST00000361221.8/55160, intron 1 of 28)	17580553	17697649	117097	1	55160	ENST00000375415.5	-10168	ENSG00000074964	ARHGEF10L	Rho guanine nucleotide exchange factor 10 like
chr1	17576000	17576197	198	*	8	6	20	6	4	6	6.2545971869014	5.83100567710083	17.2380518982835	5.69637290098588	6.31011747078252	5.6534894404026	7.83060576240946	-0.738724909559582	0.878220338185399	-0.841161241022901	0.400257610648677	0.845447112889831	Intron (ENST00000361221.8/55160, intron 1 of 28)	17580553	17697649	117097	1	55160	ENST00000375415.5	-4356	ENSG00000074964	ARHGEF10L	Rho guanine nucleotide exchange factor 10 like
chr1	17579793	17580364	572	*	35	35	53	32	32	33	27.3638626926936	34.0141997830882	45.6808375304513	30.3806554719247	50.4809397662602	31.0941919222143	36.5024478611054	0.0459406045556697	0.436156915218213	0.105330450928848	0.916113601016524	0.9878042547961	Promoter (<=1kb)	17580553	17697649	117097	1	55160	ENST00000375415.5	-189	ENSG00000074964	ARHGEF10L	Rho guanine nucleotide exchange factor 10 like
chr1	17580507	17580848	342	*	32	13	28	23	17	36	25.0183887476056	12.6338456337185	24.1332726575969	21.8360961204459	26.8179992508257	33.9209366424156	24.0600898421014	0.412898947225154	0.51709631950983	0.798495235117033	0.424583157161976	0.858918543369783	Promoter (<=1kb)	17580553	17697649	117097	1	55160	ENST00000375415.5	0	ENSG00000074964	ARHGEF10L	Rho guanine nucleotide exchange factor 10 like
chr1	17581919	17582183	265	*	26	9	12	18	7	30	20.3274408574295	8.74650851565124	10.3428311389701	17.0891187029576	11.0427055738694	28.267447202013	15.9693419984818	0.528372023430089	0.649384315485827	0.813650731670038	0.415845066177303	0.854520118288792	Promoter (1-2kb)	17580553	17697649	117097	1	55160	ENST00000375415.5	1366	ENSG00000074964	ARHGEF10L	Rho guanine nucleotide exchange factor 10 like
chr1	17587856	17588791	936	*	79	56	115	51	46	60	61.7641472206513	54.4227196529411	99.1187984151302	48.41916965838	72.566350913999	56.534894404026	65.4710133775213	-0.291131192079721	0.359836069252962	-0.809066174728189	0.418477083374332	0.855645666587103	Exon (ENST00000361221.8/55160, exon 4 of 29)	17580553	17697649	117097	1	55160	ENST00000375415.5	7303	ENSG00000074964	ARHGEF10L	Rho guanine nucleotide exchange factor 10 like
chr1	17624392	17624959	568	*	54	17	43	23	15	38	42.2185310115844	16.5211827517857	37.0618115813095	21.8360961204459	23.6629405154345	35.8054331225498	29.5176658505183	-0.236104725304469	0.50424448386121	-0.468234622016123	0.639616815760747	0.935554000433279	Promoter (1-2kb)	17626007	17697868	71862	1	55160	ENST00000167825.5	-1048	ENSG00000074964	ARHGEF10L	Rho guanine nucleotide exchange factor 10 like
chr1	17625284	17625676	393	*	28	2	9	10	6	18	21.8910901541549	1.94366855903361	7.75712335422758	9.49395483497647	9.46517620617379	16.9604683212078	11.251913571629	0.179499484798999	0.840110699554037	0.213661705408923	0.830810876351894	0.97419768496212	Promoter (<=1kb)	17626007	17697868	71862	1	55160	ENST00000167825.5	-331	ENSG00000074964	ARHGEF10L	Rho guanine nucleotide exchange factor 10 like
chr1	17765814	17766084	271	*	33	28	50	20	11	34	25.8002133959683	27.2113598264705	43.0951297457088	18.9879096699529	17.3528230446519	32.0364401622814	27.4139793075056	-0.475275746518467	0.49841705297266	-0.953570395883982	0.340301146908572	0.810730912468448	Intron (ENST00000375406.2/81569, intron 1 of 2)	17755333	17827063	71731	1	81569	ENST00000375406.2	10481	ENSG00000117148	ACTL8	actin like 8
chr1	17768191	17768701	511	*	72	70	126	32	33	43	56.2913746821126	68.0283995661763	108.599726959186	30.3806554719247	52.0584691339558	40.5166743228853	59.3125500227068	-0.937746076892712	0.386911625734245	-2.4236699404241	0.0153645626636107	0.259012352780265	Intron (ENST00000375406.2/81569, intron 1 of 2)	17755333	17827063	71731	1	81569	ENST00000375406.2	12858	ENSG00000117148	ACTL8	actin like 8
chr1	17768772	17769537	766	*	91	86	133	61	44	74	71.1460430010034	83.5777480384452	114.633045123585	57.9131244933564	69.4112921786078	69.7263697649655	77.7346037666606	-0.453405270755932	0.320516249860298	-1.41460930905549	0.157183077879273	0.640825260878713	Intron (ENST00000375406.2/81569, intron 1 of 2)	17755333	17827063	71731	1	81569	ENST00000375406.2	13439	ENSG00000117148	ACTL8	actin like 8
chr1	17865844	17866683	840	*	66	88	136	57	44	64	51.6004267919365	85.5214165974788	117.218752908328	54.1155425593659	69.4112921786078	60.3038873642945	73.0285530666686	-0.472782003425869	0.361245030677493	-1.30875711297453	0.190616638590207	0.683142454206207	Distal Intergenic	17822982	17827061	4080	1	81569	ENST00000617065.1	42862	ENSG00000117148	ACTL8	actin like 8
chr1	17866833	17867059	227	*	12	12	27	12	4	9	9.3818957803521	11.6620113542017	23.2713700626827	11.3927458019718	6.31011747078252	8.48023416060391	11.7497291050991	-0.737422486956281	0.728904523335093	-1.01168597991711	0.311688221094788	0.789265810536388	Distal Intergenic	17822982	17827061	4080	1	81569	ENST00000617065.1	43851	ENSG00000117148	ACTL8	actin like 8
chr1	17873814	17874253	440	*	28	28	35	28	12	35	21.8910901541549	27.2113598264705	30.1665908219961	26.5830735379341	18.9303524123476	32.9786884023485	26.2935258592086	0.00520756322966097	0.482398675194308	0.0107951441358403	0.991386888451052	0.998974198085943	Distal Intergenic	17822982	17827061	4080	1	81569	ENST00000617065.1	50832	ENSG00000117148	ACTL8	actin like 8
chr1	17874504	17875522	1019	*	67	84	67	44	26	77	52.3822514402992	81.6340794794116	57.7474738592498	41.7734012738964	41.0157635600864	72.5531144851668	57.8510140163517	-0.289464069096379	0.378244761794843	-0.765282426444765	0.444103386248236	0.868752989201691	Distal Intergenic	17822982	17827061	4080	1	81569	ENST00000617065.1	51522	ENSG00000117148	ACTL8	actin like 8
chr1	18480045	18481675	1631	*	161	192	293	189	110	167	125.873768386391	186.592181667227	252.537460309853	179.435746381055	173.528230446519	157.355456091206	179.220473880375	-0.146288071961245	0.276579445224368	-0.528918813336155	0.596861770497277	0.924185556043304	Promoter (<=1kb)	18480930	18485974	5045	1	127707	ENST00000400664.3	0	ENSG00000179023	KLHDC7A	kelch domain containing 7A
chr1	18597708	18598019	312	*	22	10	6	25	12	25	17.2001422639788	9.71834279516805	5.17141556948505	23.7348870874412	18.9303524123476	23.5562060016775	16.3852243550164	1.04322635567787	0.633501404821715	1.64676249766401	0.0996068725285944	0.550045895146191	Distal Intergenic	18630846	18748866	118021	1	5081	ENST00000420770.7	-32827	ENSG00000009709	PAX7	paired box 7
chr1	18618229	18618550	322	*	23	14	15	26	15	20	17.9819669123415	13.6056799132353	12.9285389237126	24.6842825709388	23.6629405154345	18.844964801342	18.6180622728341	0.58667124313065	0.552757806407757	1.06135315744031	0.28852943634843	0.772574561710409	Distal Intergenic	18630846	18748866	118021	1	5081	ENST00000420770.7	-12296	ENSG00000009709	PAX7	paired box 7
chr1	18618748	18619497	750	*	59	42	69	41	24	58	46.1276542533978	40.8170397397058	59.4712790490781	38.9252148234035	37.8607048246951	54.6503979238919	46.308715102362	-0.148742847523223	0.383729545429584	-0.387624172531999	0.698294177810753	0.948746496119966	Distal Intergenic	18630846	18748866	118021	1	5081	ENST00000420770.7	-11349	ENSG00000009709	PAX7	paired box 7
chr1	18630893	18632001	1109	*	115	83	36	114	62	110	89.9098345617076	80.6622451998948	31.0284934169103	108.231085118732	97.8068207971291	103.647306407381	85.2142975836258	0.620424418117246	0.370688235364444	1.67370949204059	0.0941877073845905	0.538190734858814	Promoter (<=1kb)	18631006	18736138	105133	1	5081	ENST00000375375.7	0	ENSG00000009709	PAX7	paired box 7
chr1	18667639	18668825	1187	*	329	221	328	311	208	325	257.22030931132	214.775375773214	282.704051131849	295.261995367768	328.126108480691	306.230678021808	280.719753014442	0.297798737569175	0.206262609164279	1.44378440074901	0.148799631286685	0.628931135451039	Intron (ENST00000420770.7/5081, intron 4 of 8)	18632770	18645018	12249	1	5081	ENST00000713642.1	34869	ENSG00000009709	PAX7	paired box 7
chr1	18669031	18669855	825	*	315	208	296	270	146	324	246.274764234243	202.141530139495	255.123168094596	256.336780544365	230.319287683562	305.288429781741	249.247326746334	0.173746382324794	0.219369400408122	0.792026517834989	0.428345214259819	0.861091883919239	Intron (ENST00000420770.7/5081, intron 4 of 8)	18632770	18645018	12249	1	5081	ENST00000713642.1	36261	ENSG00000009709	PAX7	paired box 7
chr1	18670566	18671219	654	*	191	62	56	156	107	219	149.328507837271	60.2537253300419	48.2665453151938	148.105695425633	168.795642343432	206.352364574695	130.183746804378	1.01649796886984	0.370794726035215	2.74140352463725	0.00611773235508188	0.177549565710263	Intron (ENST00000420770.7/5081, intron 4 of 8)	18632770	18645018	12249	1	5081	ENST00000713642.1	37796	ENSG00000009709	PAX7	paired box 7
chr1	18681218	18681522	305	*	39	15	18	39	25	22	30.4911612861443	14.5775141927521	15.5142467084552	37.0264238564082	39.4382341923908	20.7294612814762	26.2961735862711	0.663135185404094	0.523475484148998	1.26679320328083	0.205229243014794	0.698721618039345	Intron (ENST00000420770.7/5081, intron 4 of 8)	18632770	18645018	12249	1	5081	ENST00000713642.1	48448	ENSG00000009709	PAX7	paired box 7
chr1	18902092	18903387	1296	*	203	190	186	195	126	205	158.710403617623	184.648513108193	160.313882654037	185.132119282041	198.768700329649	193.160889213756	180.122418034216	0.196072047960021	0.222032422516182	0.883078451957758	0.37719388560385	0.832582453990301	Promoter (<=1kb)	18871430	18902553	31124	2	8659	ENST00000290597.9	0	ENSG00000159423	ALDH4A1	aldehyde dehydrogenase 4 family member A1
chr1	18907321	18907518	198	*	6	8	23	5	2	4	4.69094789017605	7.77467423613444	19.823759683026	4.74697741748823	3.15505873539126	3.7689929602684	7.3267351537474	-1.44934715827345	0.955033038487112	-1.51758850203694	0.12911816722473	0.600977188398864	3' UTR	18908291	18911992	3702	2	126917	ENST00000355609.8	4474	ENSG00000169991	IFFO2	intermediate filament family orphan 2
chr1	18913256	18913824	569	*	32	33	65	17	17	23	25.0183887476056	32.0705312240546	56.0236686694214	16.13972321946	26.8179992508257	21.6717095215433	29.6236701054851	-0.823582581753971	0.49960130613617	-1.64847964094293	0.0992542851166472	0.549058889229164	Promoter (1-2kb)	18908291	18911992	3702	2	126917	ENST00000355609.8	-1264	ENSG00000169991	IFFO2	intermediate filament family orphan 2
chr1	18922511	18923373	863	*	91	152	190	84	57	94	71.1460430010034	147.718810486554	163.761493033693	79.7492206138023	89.919173958651	88.5713345663075	106.811012610002	-0.566424303362155	0.332902212755951	-1.70147353083952	0.0888541040494195	0.526112360954143	Intron (ENST00000455833.7/126917, intron 1 of 8)	18908291	18911992	3702	2	126917	ENST00000355609.8	-10519	ENSG00000169991	IFFO2	intermediate filament family orphan 2
chr1	18926304	18927401	1098	*	127	176	182	81	77	116	99.2917303420597	171.042833194958	156.86627227438	76.9010341633094	121.469761312564	109.300795847784	122.478737855842	-0.478759254463582	0.302319833805017	-1.58361840980754	0.113280581917776	0.574029502033419	Intron (ENST00000455833.7/126917, intron 1 of 8)	18908291	18911992	3702	2	126917	ENST00000355609.8	-14312	ENSG00000169991	IFFO2	intermediate filament family orphan 2
chr1	18927606	18927864	259	*	17	25	41	20	13	6	13.2910190221655	24.2958569879201	35.3380063914812	18.9879096699529	20.5078817800432	5.6534894404026	19.6790272153276	-0.712247915481948	0.636541478000604	-1.11893402095201	0.263168287766209	0.750879658400542	Intron (ENST00000455833.7/126917, intron 1 of 8)	18908291	18911992	3702	2	126917	ENST00000355609.8	-15614	ENSG00000169991	IFFO2	intermediate filament family orphan 2
chr1	18944599	18944887	289	*	39	8	11	16	12	21	30.4911612861443	7.77467423613444	9.48092854405593	15.1903277359623	18.9303524123476	19.7872130414091	16.942442876009	0.160052414950883	0.663325446474825	0.241287916514382	0.809331975492948	0.971231619316567	Intron (ENST00000455833.7/126917, intron 1 of 8)	18908340	18955698	47359	2	126917	ENST00000416166.1	10811	ENSG00000169991	IFFO2	intermediate filament family orphan 2
chr1	18948946	18950675	1730	*	261	218	313	202	148	292	204.056233222658	211.859872934663	269.775512208137	191.777887666525	233.474346418953	275.136486099593	231.013389758422	0.0307024323715064	0.23426215379668	0.131060147249195	0.895727727052302	0.984166779616859	Intron (ENST00000455833.7/126917, intron 1 of 8)	18908340	18955698	47359	2	126917	ENST00000416166.1	5023	ENSG00000169991	IFFO2	intermediate filament family orphan 2
chr1	18955341	18956568	1228	*	137	200	206	123	84	112	107.109976825686	194.366855903361	177.55193455232	116.775644470211	132.512466886433	105.531802887515	138.974780254254	-0.435311436760406	0.286121198891758	-1.52142322360773	0.128153664627875	0.599200077635807	Promoter (<=1kb)	18908340	18955698	47359	2	126917	ENST00000416166.1	0	ENSG00000169991	IFFO2	intermediate filament family orphan 2
chr1	18956939	18957337	399	*	45	63	61	43	25	56	35.1821091763204	61.2255596095587	52.5760582897647	40.8240057903988	39.4382341923908	52.7659014437576	47.0019780836985	-0.152409830938855	0.388801423175581	-0.391999159092655	0.695058835129693	0.947955858374928	Promoter (<=1kb)	18904280	18956676	52397	2	126917	ENST00000455833.7	-263	ENSG00000169991	IFFO2	intermediate filament family orphan 2
chr1	18965678	18965923	246	*	15	17	11	12	6	20	11.7273697254401	16.5211827517857	9.48092854405593	11.3927458019718	9.46517620617379	18.844964801342	12.9053946384615	0.0967772785289029	0.672974754315572	0.143805213952382	0.885654285536063	0.982890307605394	Distal Intergenic	18904280	18956676	52397	2	126917	ENST00000455833.7	-9002	ENSG00000169991	IFFO2	intermediate filament family orphan 2
chr1	19007889	19008143	255	*	42	62	146	26	26	27	32.8366352312323	60.2537253300419	125.83777885747	24.6842825709388	41.0157635600864	25.4407024818117	51.6781480052635	-1.28202887868733	0.484324991190141	-2.64704258918577	0.00811991259870102	0.200159659575884	Distal Intergenic	18904280	18956676	52397	2	126917	ENST00000455833.7	-51213	ENSG00000169991	IFFO2	intermediate filament family orphan 2
chr1	19009237	19009938	702	*	156	253	435	155	81	181	121.964645144577	245.874072717752	374.927628787666	147.156299942135	127.779878783346	170.546931452145	198.041576137937	-0.733158330729373	0.335030478066742	-2.18833323750121	0.0286453374987524	0.337220854316996	Distal Intergenic	18904280	18956676	52397	2	126917	ENST00000455833.7	-52561	ENSG00000169991	IFFO2	intermediate filament family orphan 2
chr1	19010214	19011143	930	*	325	461	649	313	143	316	254.093010717869	448.015602857247	559.3747840993	297.160786334763	225.586699580475	297.750443861204	346.996887908476	-0.616191425333094	0.272346236530431	-2.26252961371193	0.0236647013192742	0.310105600090282	Distal Intergenic	18904280	18956676	52397	2	126917	ENST00000455833.7	-53538	ENSG00000169991	IFFO2	intermediate filament family orphan 2
chr1	19011472	19012429	958	*	279	362	594	254	142	265	218.129076893186	351.804009185083	511.97014137902	241.146452808402	224.00917021278	249.695783617782	299.459105682709	-0.595816988534058	0.277888685512365	-2.14408509448848	0.0320260691562264	0.351905868397277	Distal Intergenic	18904280	18956676	52397	2	126917	ENST00000455833.7	-54796	ENSG00000169991	IFFO2	intermediate filament family orphan 2
chr1	19033850	19034088	239	*	9	19	6	2	4	3	7.03642183526407	18.4648513108193	5.17141556948505	1.89879096699529	6.31011747078252	2.8267447202013	6.95139031225792	-1.53634012815491	0.994218749635648	-1.54527374254201	0.122280063880101	0.590199328332089	Distal Intergenic	19074567	19077827	3261	2	23352	ENST00000486515.1	43739	ENSG00000127481	UBR4	ubiquitin protein ligase E3 component n-recognin 4
chr1	19065905	19066472	568	*	62	45	39	30	19	41	48.4731281984858	43.7325425782562	33.6142012016528	28.4818645049294	29.973057986217	38.6321778427511	37.1511620520487	-0.369673442188602	0.414577794518756	-0.8916865473167	0.372560966144893	0.830785034175922	Distal Intergenic	19074567	19077827	3261	2	23352	ENST00000486515.1	11355	ENSG00000127481	UBR4	ubiquitin protein ligase E3 component n-recognin 4
chr1	19066541	19067345	805	*	110	86	93	48	35	51	86.0007113198942	83.5777480384452	80.1569413270183	45.570983207887	55.2135278693471	48.0546602434221	66.4290953343357	-0.755149464661128	0.317622469843066	-2.37750643093431	0.0174301390396266	0.27163826341014	Distal Intergenic	19074567	19077827	3261	2	23352	ENST00000486515.1	10482	ENSG00000127481	UBR4	ubiquitin protein ligase E3 component n-recognin 4
chr1	19067727	19068144	418	*	35	39	25	12	15	16	27.3638626926936	37.9015369011554	21.5475648728544	11.3927458019718	23.6629405154345	15.0759718410736	22.8241037708639	-0.820794394936884	0.540039069073059	-1.51987965675469	0.128541224184696	0.600087576960234	Distal Intergenic	19074567	19077827	3261	2	23352	ENST00000486515.1	9683	ENSG00000127481	UBR4	ubiquitin protein ligase E3 component n-recognin 4
chr1	19079561	19080070	510	*	43	74	125	41	40	58	33.618459879595	71.9157366842436	107.737824364272	38.9252148234035	63.1011747078252	54.6503979238919	61.6581347305385	-0.451180123498066	0.426401412691961	-1.05811123056481	0.290004734944652	0.773363479250416	Promoter (1-2kb)	19074518	19081306	6789	2	23352	ENST00000459947.5	1236	ENSG00000127481	UBR4	ubiquitin protein ligase E3 component n-recognin 4
chr1	19080223	19081661	1439	*	190	302	418	180	119	200	148.546683188908	293.493952414075	360.275284674125	170.891187029576	187.72599475578	188.44964801342	224.897125012648	-0.551818666045464	0.294441241799486	-1.87412151461191	0.0609136785802203	0.45637032461226	Promoter (<=1kb)	19074518	19081306	6789	2	23352	ENST00000459947.5	0	ENSG00000127481	UBR4	ubiquitin protein ligase E3 component n-recognin 4
chr1	19081796	19082050	255	*	24	46	68	27	12	21	18.7637915607042	44.704376857773	58.6093764541639	25.6336780544365	18.9303524123476	19.7872130414091	31.071464730139	-0.912612899843943	0.515378585208461	-1.77076216598097	0.0766002598748337	0.496571619617318	Promoter (<=1kb)	19074510	19082240	7731	2	23352	ENST00000375225.7	190	ENSG00000127481	UBR4	ubiquitin protein ligase E3 component n-recognin 4
chr1	19087217	19088040	824	*	36	37	77	19	21	11	28.1456873410563	35.9578683421218	66.3664998083915	18.0385141864553	33.1281167216082	10.3647306407381	32.0002361733952	-1.12416889361959	0.534648621123239	-2.10263124079107	0.0354980168378817	0.366468664742654	Exon (ENST00000375254.8/23352, exon 99 of 106)	19074510	19082240	7731	2	23352	ENST00000375225.7	-4977	ENSG00000127481	UBR4	ubiquitin protein ligase E3 component n-recognin 4
chr1	19095997	19096327	331	*	6	21	22	14	10	10	4.69094789017605	20.4085198698529	18.9618570881119	13.2915367689671	15.7752936769563	9.42248240067101	13.7584396157892	-0.199791825777383	0.71392744663679	-0.279848921229425	0.779593416873612	0.964432395780652	Promoter (<=1kb)	19094095	19095922	1828	2	23352	ENST00000483922.1	-75	ENSG00000127481	UBR4	ubiquitin protein ligase E3 component n-recognin 4
chr1	19178737	19178968	232	*	18	1	3	3	9	12	14.0728436705281	0.971834279516805	2.58570778474253	2.84818645049294	14.1977643092607	11.3069788808052	7.66388589589105	0.644067807043231	1.03861472543865	0.620121967528637	0.535177490465883	0.906146910429648	Promoter (<=1kb)	19150924	19177745	26822	2	23352	ENST00000419533.1	-992	ENSG00000127481	UBR4	ubiquitin protein ligase E3 component n-recognin 4
chr1	19209438	19210334	897	*	187	171	195	173	108	169	146.20120924382	166.183661797374	168.071006008264	164.245418645093	170.373171711128	159.23995257134	162.385736662837	0.0389690797085283	0.228290686221331	0.170699384865606	0.864460146535662	0.98026521707774	Promoter (<=1kb)	19074510	19210266	135757	2	23352	ENST00000375254.8	0	ENSG00000127481	UBR4	ubiquitin protein ligase E3 component n-recognin 4
chr1	19210410	19211289	880	*	213	160	219	194	89	209	166.52865010125	155.493484722689	188.756668286204	184.182723798543	140.400113724911	196.929882174024	172.048587134604	0.0371397780838048	0.240353365003529	0.154521564877028	0.877198509103352	0.981765234250992	Promoter (<=1kb)	19210355	19213719	3365	1	101927895	ENST00000690421.2	55	ENSG00000230424	EMC1-AS1	EMC1 antisense RNA 1
chr1	19250973	19252547	1575	*	387	327	375	353	187	325	302.566138916355	317.789809401995	323.213473092816	335.136605674669	294.997991759083	306.230678021808	313.322449477788	-0.00888110033336847	0.190765465589585	-0.0465550738228237	0.962867839072902	0.994535190396638	Promoter (<=1kb)	19215660	19251524	35865	2	23065	ENST00000477853.6	0	ENSG00000127463	EMC1	ER membrane protein complex subunit 1
chr1	19311466	19312129	664	*	137	96	92	96	53	100	107.109976825686	93.2960908336133	79.2950387321041	91.1419664157741	83.6090564878684	94.2248240067101	91.4461588836261	-0.0538630469710878	0.285162549046031	-0.188885416935985	0.850182623436155	0.977515599925322	Promoter (<=1kb)	19303999	19312094	8096	2	8574	ENST00000330072.9	0	ENSG00000053371	AKR7A2	aldo-keto reductase family 7 member A2
chr1	19312298	19313014	717	*	110	111	77	116	54	127	86.0007113198942	107.873605026365	66.3664998083915	110.129876085727	85.1865858555641	119.665526488522	95.870467430744	0.285643086705093	0.30256886856539	0.944059737736569	0.345139122349512	0.81402512566044	Promoter (<=1kb)	19312326	19329300	16975	1	54896	ENST00000375153.8	0	ENSG00000040487	SLC66A1	solute carrier family 66 member 1
chr1	19430436	19430635	200	*	10	7	16	8	5	2	7.81824648362675	6.80283995661763	13.7904415186268	7.59516386798117	7.88764683847815	1.8844964801342	7.62980585757745	-0.740955673876095	0.901699554732133	-0.821732327566925	0.4112292560638	0.85222827711912	Intron (ENST00000264202.8/832, intron 1 of 8)	19357522	19420144	62623	2	832	ENST00000489607.5	-10292	ENSG00000077549	CAPZB	capping actin protein of muscle Z-line subunit beta
chr1	19448174	19448382	209	*	16	21	28	5	6	9	12.5091943738028	20.4085198698529	24.1332726575969	4.74697741748823	9.46517620617379	8.48023416060391	13.2905624475864	-1.35057871643001	0.693872486113246	-1.94643647566332	0.0516023316470903	0.426340276866521	Intron (ENST00000264202.8/832, intron 1 of 8)	19357522	19420144	62623	2	832	ENST00000489607.5	-28030	ENSG00000077549	CAPZB	capping actin protein of muscle Z-line subunit beta
chr1	19468592	19469492	901	*	75	46	62	29	40	25	58.6368486272006	44.704376857773	53.4379608846789	27.5324690214318	63.1011747078252	23.5562060016775	45.1615060167645	-0.49512917545382	0.43798551749375	-1.13046928648933	0.25827853314331	0.747101373722696	Intron (ENST00000264202.8/832, intron 1 of 8)	19484403	19626630	142228	1	440574	ENST00000648702.1	-14911	ENSG00000173436	MICOS10	mitochondrial contact site and cristae organizing system subunit 10
chr1	19484564	19485582	1019	*	286	287	295	259	126	327	223.601849431725	278.916438221323	254.261265499682	245.89343022589	198.768700329649	308.115174501942	251.592809701702	-0.00029133750616597	0.230972335467911	-0.00126135238480301	0.998993586673303	0.99986417256783	Promoter (<=1kb)	19338775	19485539	146765	2	832	ENST00000264202.8	0	ENSG00000077549	CAPZB	capping actin protein of muscle Z-line subunit beta
chr1	19485700	19486750	1051	*	282	231	314	250	160	263	220.474550838274	224.493718568382	270.637414803051	237.348870874412	252.404698831301	247.811287137648	242.195090175511	0.0425949679234229	0.208781662157934	0.204016806280629	0.838340365602236	0.975266045005986	Promoter (<=1kb)	19356655	19485539	128885	2	832	ENST00000459967.6	-161	ENSG00000077549	CAPZB	capping actin protein of muscle Z-line subunit beta
chr1	19505477	19506136	660	*	45	9	12	44	36	41	35.1821091763204	8.74650851565124	10.3428311389701	41.7734012738964	56.7910572370427	38.6321778427511	31.911347530772	1.31501993802286	0.548593666576968	2.39707458933699	0.0165265591023367	0.265541605036193	Intron (ENST00000648702.1/440574, intron 1 of 3)	19356655	19485539	128885	2	832	ENST00000459967.6	-19938	ENSG00000077549	CAPZB	capping actin protein of muscle Z-line subunit beta
chr1	19514188	19514415	228	*	14	0	0	5	9	7	10.9455450770774	0	0	4.74697741748823	14.1977643092607	6.59573768046971	6.08100408071601	1.17368714619629	1.28641415755388	0.912371135924103	0.361573378706644	0.824601490314037	Intron (ENST00000648702.1/440574, intron 1 of 3)	19356655	19485539	128885	2	832	ENST00000459967.6	-28649	ENSG00000077549	CAPZB	capping actin protein of muscle Z-line subunit beta
chr1	19596244	19597793	1550	*	376	261	309	285	163	340	293.966067784366	253.648746953886	266.32790182848	270.577712796829	257.137286934388	320.364401622814	277.003686320127	0.0615588279122505	0.205211539942356	0.299977418080594	0.764194380618262	0.961583540184654	Promoter (<=1kb)	19596979	19658056	61078	1	100532736	ENST00000602662.1	0	ENSG00000158747	MICOS10-NBL1	MICOS10-NBL1 readthrough
chr1	19616243	19617569	1327	*	154	89	36	129	54	154	120.400995847852	86.4932508769956	31.0284934169103	122.472017371196	85.1865858555641	145.106228970334	98.447928723142	0.572504943911777	0.406161426285917	1.40955025972546	0.158672522979745	0.642491582433177	5' UTR	19608114	19608568	455	1	644068	ENST00000457263.1	8129	NA	RPS14P3	ribosomal protein S14 pseudogene 3
chr1	19640249	19641013	765	*	221	32	36	171	96	183	172.783247288151	31.0986969445378	31.0284934169103	162.346627678098	151.442819298781	172.431427932279	120.188552093126	1.04766578126633	0.8111451765602	1.29158849924885	0.196499688959232	0.688626707702023	Promoter (<=1kb)	19640554	19656934	16381	1	4681	ENST00000428975.5	0	ENSG00000158747	NBL1	NBL1, DAN family BMP antagonist
chr1	19643438	19645132	1695	*	348	255	172	325	193	362	272.074977630211	247.817741276785	148.247246325238	308.553532136735	304.463167965257	341.093862904291	270.375088039753	0.514649976487282	0.248600785807561	2.07018644295705	0.0384348883226795	0.379251337137959	Promoter (<=1kb)	19643714	19656911	13198	1	4681	ENST00000439664.5	0	ENSG00000158747	NBL1	NBL1, DAN family BMP antagonist
chr1	19664760	19665309	550	*	42	26	16	18	16	33	32.8366352312323	25.2676912674369	13.7904415186268	17.0891187029576	25.2404698831301	31.0941919222143	24.2197580875997	0.0263730980680688	0.534769001077091	0.0493168041059786	0.960666828072039	0.993988754490038	Promoter (<=1kb)	19664875	19680966	16092	1	3362	ENST00000289753.2	0	ENSG00000158748	HTR6	5-hydroxytryptamine receptor 6
chr1	19765369	19765669	301	*	22	9	28	8	3	6	17.2001422639788	8.74650851565124	24.1332726575969	7.59516386798117	4.73258810308689	5.6534894404026	11.3435274747829	-1.46240270711365	0.760724082290621	-1.92238255782596	0.054557638669295	0.43540829283468	Intron (ENST00000375127.5/255104, intron 5 of 15)	19750081	19771427	21347	2	255104	ENST00000462171.1	5758	ENSG00000162542	TMCO4	transmembrane and coiled-coil domains 4
chr1	19765883	19766211	329	*	8	6	33	8	4	1	6.2545971869014	5.83100567710083	28.4427856321678	7.59516386798117	6.31011747078252	0.942248240067101	9.2293196791668	-1.47195466409315	0.966617374692118	-1.52278937109111	0.12781141000849	0.59862971970247	Intron (ENST00000375127.5/255104, intron 5 of 15)	19750081	19771427	21347	2	255104	ENST00000462171.1	5216	ENSG00000162542	TMCO4	transmembrane and coiled-coil domains 4
chr1	19799189	19800621	1433	*	300	283	265	257	200	298	234.547394508802	275.029101103256	228.404187652256	243.994639258895	315.505873539126	280.789975539996	263.045195267055	0.184222025554678	0.211798067597715	0.869800313308741	0.384409540238965	0.836766674549184	Promoter (<=1kb)	19682240	19799344	117105	2	255104	ENST00000375127.5	0	ENSG00000162542	TMCO4	transmembrane and coiled-coil domains 4
chr1	19881906	19882220	315	*	32	23	18	41	17	26	25.0183887476056	22.3521884288865	15.5142467084552	38.9252148234035	26.8179992508257	24.4984542417446	25.5210820334869	0.525752829166344	0.495407463507442	1.06125334778782	0.288574780955311	0.772574561710409	Promoter (<=1kb)	19882395	19912945	30551	1	23252	ENST00000375120.4	-175	ENSG00000169914	OTUD3	OTU deubiquitinase 3
chr1	19882347	19883360	1014	*	145	110	117	124	91	126	113.364574012588	106.901770746849	100.842603604959	117.725039953708	143.555172460302	118.723278248455	116.852073171143	0.236051891330357	0.257582731677325	0.916411941876834	0.359450874209543	0.823591586326102	Promoter (<=1kb)	19882395	19912945	30551	1	23252	ENST00000375120.4	0	ENSG00000169914	OTUD3	OTU deubiquitinase 3
chr1	19894544	19894741	198	*	11	8	12	7	2	12	8.60007113198942	7.77467423613444	10.3428311389701	6.64576838448353	3.15505873539126	11.3069788808052	7.97089708462899	-0.301368594914427	0.846437234154358	-0.356043641222272	0.721807882835114	0.953940029099975	Intron (ENST00000375120.4/23252, intron 3 of 7)	19890458	19897815	7358	1	23252	ENST00000466697.1	4086	ENSG00000169914	OTUD3	OTU deubiquitinase 3
chr1	20151888	20152499	612	*	67	70	29	45	46	69	52.3822514402992	68.0283995661763	24.9951752525111	42.7227967573941	72.566350913999	65.01512856463	54.2850170825016	0.30531483120671	0.420016700378471	0.726911170273932	0.467280373897961	0.878974394318517	Promoter (1-2kb)	20154433	20160568	6136	1	117779438	ENST00000652935.1	-1934	ENSG00000227066	LOC117779438	uncharacterized LOC117779438
chr1	20191949	20192200	252	*	27	3	5	13	5	14	21.1092655057922	2.91550283855041	4.30951297457088	12.3421412854694	7.88764683847815	13.1914753609394	10.2925908006334	0.235659777996151	0.859948568889983	0.274039386216247	0.784054353956802	0.965209474599906	3' UTR	20163055	20186518	23464	2	391013	ENST00000679259.1	-5431	ENSG00000187980	PLA2G2C	phospholipase A2 group IIC
chr1	20210677	20211546	870	*	138	61	159	61	78	127	107.891801474049	59.2818910505251	137.042512591354	57.9131244933564	123.047290680259	119.665526488522	100.807024463011	-0.026232055217121	0.370778460059729	-0.0707485953010735	0.943597844248378	0.991549126656051	Distal Intergenic	20163055	20186518	23464	2	391013	ENST00000679259.1	-24159	ENSG00000187980	PLA2G2C	phospholipase A2 group IIC
chr1	20211915	20213018	1104	*	200	102	245	145	93	181	156.364929672535	99.1270965107141	211.166135753973	137.662345107159	146.710231195694	170.546931452145	153.596278282037	-0.0377227328119077	0.293288050927162	-0.128620080813576	0.897658276098777	0.984554690399667	Distal Intergenic	20163055	20186518	23464	2	391013	ENST00000679259.1	-25397	ENSG00000187980	PLA2G2C	phospholipase A2 group IIC
chr1	20213176	20213515	340	*	50	28	39	28	24	31	39.0912324181337	27.2113598264705	33.6142012016528	26.5830735379341	37.8607048246951	29.2096954420801	32.2617112084944	-0.110965838804319	0.437644354638161	-0.253552542442971	0.799841264247223	0.969179943200717	Distal Intergenic	20163055	20186518	23464	2	391013	ENST00000679259.1	-26658	ENSG00000187980	PLA2G2C	phospholipase A2 group IIC
chr1	20249963	20251342	1380	*	128	86	135	56	77	60	100.073554990422	83.5777480384452	116.356850313414	53.1661470758682	121.469761312564	56.534894404026	88.5298260224565	-0.400939355334417	0.355752905261471	-1.12701639088438	0.259735550981687	0.74823706951714	Distal Intergenic	20243120	20244664	1545	1	105376827	ENST00000659784.1	6843	ENSG00000228105	LINC01757	long intergenic non-protein coding RNA 1757
chr1	20255936	20256410	475	*	31	19	12	14	12	13	24.2365640992429	18.4648513108193	10.3428311389701	13.2915367689671	18.9303524123476	12.2492271208723	16.2525604752032	-0.275985807404543	0.617951378084953	-0.44661411430108	0.655153702945747	0.938969658103441	Distal Intergenic	20243120	20244664	1545	1	105376827	ENST00000659784.1	12816	ENSG00000228105	LINC01757	long intergenic non-protein coding RNA 1757
chr1	20301549	20301941	393	*	40	6	2	22	21	31	31.272985934507	5.83100567710083	1.72380518982835	20.8867006369482	33.1281167216082	29.2096954420801	20.3420516003455	1.07973966390558	0.757718978762145	1.42498695976905	0.154160970612961	0.637032693073452	Promoter (1-2kb)	20303081	20312942	9862	1	127731	ENST00000530722.5	-1140	ENSG00000158816	VWA5B1	von Willebrand factor A domain containing 5B1
chr1	20302473	20302988	516	*	52	8	7	32	27	50	40.6548817148591	7.77467423613444	6.03331816439923	30.3806554719247	42.593292927782	47.112412003355	29.0915390864091	1.12482504624059	0.632952631986588	1.77710777931393	0.0755505084832965	0.494068988644347	Promoter (<=1kb)	20303081	20312942	9862	1	127731	ENST00000530722.5	-93	ENSG00000158816	VWA5B1	von Willebrand factor A domain containing 5B1
chr1	20303074	20303321	248	*	20	4	1	20	12	16	15.6364929672535	3.88733711806722	0.861902594914175	18.9879096699529	18.9303524123476	15.0759718410736	12.2299944339348	1.35586338422708	0.836286533356871	1.62129046701806	0.104955358548059	0.561217269627792	Promoter (<=1kb)	20303081	20312942	9862	1	127731	ENST00000530722.5	0	ENSG00000158816	VWA5B1	von Willebrand factor A domain containing 5B1
chr1	20347936	20348329	394	*	18	3	3	4	12	21	14.0728436705281	2.91550283855041	2.58570778474253	3.79758193399059	18.9303524123476	19.7872130414091	10.3482002802614	1.08857505330199	0.904613431075253	1.20335937529478	0.228837281449723	0.721960184840549	3' UTR	20332918	20354222	21305	1	127731	ENST00000525343.1	15018	ENSG00000158816	VWA5B1	von Willebrand factor A domain containing 5B1
chr1	20358103	20358350	248	*	18	3	2	2	4	5	14.0728436705281	2.91550283855041	1.72380518982835	1.89879096699529	6.31011747078252	4.7112412003355	5.2720502228367	-0.580221319339839	1.13843974249121	-0.509663619147872	0.610287144967467	0.928424001980255	3' UTR	20332918	20354222	21305	1	127731	ENST00000525343.1	25185	ENSG00000158816	VWA5B1	von Willebrand factor A domain containing 5B1
chr1	20359064	20359403	340	*	23	3	1	9	7	12	17.9819669123415	2.91550283855041	0.861902594914175	8.54455935147882	11.0427055738694	11.3069788808052	8.77560269199326	0.485085362728028	0.972032224954968	0.499042470274584	0.617749464803865	0.93037037970236	3' UTR	20332918	20354222	21305	1	127731	ENST00000525343.1	26146	ENSG00000158816	VWA5B1	von Willebrand factor A domain containing 5B1
chr1	20366967	20367200	234	*	12	8	5	4	4	12	9.3818957803521	7.77467423613444	4.30951297457088	3.79758193399059	6.31011747078252	11.3069788808052	7.14679354610595	0.00279421616468887	0.89980420313368	0.00310536020498422	0.997522285018921	0.999619931772563	Intron (ENST00000426428.5/339505, intron 10 of 11)	20332918	20354222	21305	1	127731	ENST00000525343.1	34049	ENSG00000158816	VWA5B1	von Willebrand factor A domain containing 5B1
chr1	20380175	20380592	418	*	22	23	32	15	27	32	17.2001422639788	22.3521884288865	27.5808830372536	14.2409322524647	42.593292927782	30.1519436821472	25.6865637654188	0.352331643665263	0.533415740605836	0.660519772560697	0.508920334161861	0.895873833574132	Intron (ENST00000426428.5/339505, intron 6 of 11)	20332918	20354222	21305	1	127731	ENST00000525343.1	47257	ENSG00000158816	VWA5B1	von Willebrand factor A domain containing 5B1
chr1	20380871	20381345	475	*	38	39	47	23	24	35	29.7093366377816	37.9015369011554	40.5094219609662	21.8360961204459	37.8607048246951	32.9786884023485	33.4659641412321	-0.234909133740823	0.439645153757537	-0.534315303451233	0.593123406088062	0.92344542740153	Intron (ENST00000426428.5/339505, intron 6 of 11)	20398099	20428772	30674	2	339505	ENST00000660748.1	47427	NA	LINC01141	long intergenic non-protein coding RNA 1141
chr1	20410703	20411238	536	*	23	31	29	14	18	18	17.9819669123415	30.126862665021	24.9951752525111	13.2915367689671	28.3955286185214	16.9604683212078	21.9585897564283	-0.343849102582452	0.543419514697061	-0.632750744651004	0.52689642645258	0.903609368908112	Intron (ENST00000426428.5/339505, intron 1 of 11)	20398099	20428772	30674	2	339505	ENST00000660748.1	17534	NA	LINC01141	long intergenic non-protein coding RNA 1141
chr1	20411486	20411946	461	*	18	31	19	10	9	15	14.0728436705281	30.126862665021	16.3761493033693	9.49395483497647	14.1977643092607	14.1337236010065	16.4002163973603	-0.68143137928857	0.62100307346409	-1.09730757931261	0.272506958767421	0.759310538962954	Intron (ENST00000426428.5/339505, intron 1 of 11)	20398099	20428772	30674	2	339505	ENST00000660748.1	16826	NA	LINC01141	long intergenic non-protein coding RNA 1141
chr1	20426691	20427013	323	*	13	23	9	11	10	6	10.1637204287148	22.3521884288865	7.75712335422758	10.4433503184741	15.7752936769563	5.6534894404026	12.0241942746103	-0.361212357707326	0.74528563299093	-0.484662982510119	0.627915428970965	0.932798340126924	Promoter (1-2kb)	20398099	20428772	30674	2	339505	ENST00000660748.1	1759	NA	LINC01141	long intergenic non-protein coding RNA 1141
chr1	20427164	20427560	397	*	23	14	24	10	9	18	17.9819669123415	13.6056799132353	20.6856622779402	9.49395483497647	14.1977643092607	16.9604683212078	15.4875827614937	-0.368826274281849	0.613493500111681	-0.601190190629089	0.547713317238756	0.909247913479001	Promoter (1-2kb)	20398099	20428772	30674	2	339505	ENST00000660748.1	1212	NA	LINC01141	long intergenic non-protein coding RNA 1141
chr1	20440600	20440974	375	*	16	18	18	11	15	15	12.5091943738028	17.4930170313025	15.5142467084552	10.4433503184741	23.6629405154345	14.1337236010065	15.6260787580793	0.0566989555498151	0.618594058477647	0.0916577758430958	0.926969946110546	0.989163238155599	Distal Intergenic	20398716	20431234	32519	2	339505	ENST00000423486.1	-9366	NA	LINC01141	long intergenic non-protein coding RNA 1141
chr1	20474750	20475255	506	*	133	123	242	98	69	100	103.982678232236	119.535616380567	208.58042796923	93.0407573827694	108.849526370999	94.2248240067101	121.368971723752	-0.549248762135519	0.311096875630717	-1.76552323459364	0.0774758688339161	0.498782040167993	Promoter (<=1kb)	20476222	20478793	2572	1	124903871	ENST00000641552.1	-967	ENSG00000284641	LOC124903871	uncharacterized LOC124903871
chr1	20475953	20476480	528	*	169	182	330	141	103	171	132.128365573292	176.873838872058	284.427856321678	133.864763173168	162.48552487265	161.124449051474	175.150799644053	-0.376750803940913	0.293290879078058	-1.28456365613962	0.198944805760983	0.691581411796226	Promoter (<=1kb)	20476222	20478793	2572	1	124903871	ENST00000641552.1	0	ENSG00000284641	LOC124903871	uncharacterized LOC124903871
chr1	20476762	20477297	536	*	168	200	290	122	96	155	131.346540924929	194.366855903361	249.951752525111	115.826248986713	151.442819298781	146.048477210401	164.830449141549	-0.480332945759832	0.281296034912904	-1.70757097912367	0.0877159770710631	0.523813328212671	Promoter (<=1kb)	20476630	20478937	2308	1	124903871	ENST00000641937.1	132	ENSG00000284641	LOC124903871	uncharacterized LOC124903871
chr1	20479840	20480368	529	*	163	161	330	174	97	178	127.437417683116	156.465319002206	284.427856321678	165.194814128591	153.020348666476	167.720186731944	175.710990422335	-0.224124248209575	0.299432216364969	-0.748497442694664	0.454160167005335	0.873174199002086	Exon (ENST00000641097.1/ENST00000641097.1, exon 1 of 2)	20476630	20478937	2308	1	124903871	ENST00000641937.1	3210	ENSG00000284641	LOC124903871	uncharacterized LOC124903871
chr1	20480582	20481258	677	*	198	259	377	167	109	198	154.80128037581	251.705078394852	324.937278282644	158.549045744107	171.950701078824	186.565151533286	208.084755901587	-0.499093901287405	0.277593164230375	-1.79793296665334	0.0721876311506089	0.48608620356069	Distal Intergenic	20483187	20484645	1459	2	55450	ENST00000489020.1	3387	ENSG00000162545	CAMK2N1	calcium/calmodulin dependent protein kinase II inhibitor 1
chr1	20485273	20486782	1510	*	364	440	525	340	207	402	284.584172004014	427.607082987394	452.498862329942	322.7944643892	326.548579112996	378.783792506975	365.469492221753	-0.177656175303644	0.224254750837005	-0.792206963912975	0.428240008696992	0.861091883919239	Promoter (<=1kb)	20482391	20486210	3820	2	55450	ENST00000375078.4	0	ENSG00000162545	CAMK2N1	calcium/calmodulin dependent protein kinase II inhibitor 1
chr1	20493646	20493977	332	*	14	25	30	22	23	21	10.9455450770774	24.2958569879201	25.8570778474253	20.8867006369482	36.2831754569995	19.7872130414091	23.0092615079633	0.317394159535164	0.551471546941721	0.575540408739721	0.564925870001344	0.915878709837064	Distal Intergenic	20482391	20486210	3820	2	55450	ENST00000375078.4	-7436	ENSG00000162545	CAMK2N1	calcium/calmodulin dependent protein kinase II inhibitor 1
chr1	20494031	20494556	526	*	56	38	37	38	27	28	43.7821803083098	36.9297026216386	31.8903960118245	36.0770283729106	42.593292927782	26.3829507218788	36.275925160724	-0.11550634528074	0.421009785508607	-0.274355488296314	0.783811446210645	0.965208726147479	Distal Intergenic	20482391	20486210	3820	2	55450	ENST00000375078.4	-7821	ENSG00000162545	CAMK2N1	calcium/calmodulin dependent protein kinase II inhibitor 1
chr1	20507409	20508655	1247	*	162	141	135	167	84	170	126.655593034753	137.028633411869	116.356850313414	158.549045744107	132.512466886433	160.182200811407	138.547465033664	0.253858299616302	0.244610789713038	1.03780499590436	0.299360850467151	0.779811627026462	Promoter (<=1kb)	20499448	20508151	8704	2	79594	ENST00000264198.5	0	ENSG00000090432	MUL1	mitochondrial E3 ubiquitin protein ligase 1
chr1	20522571	20522956	386	*	25	13	20	17	14	13	19.5456162090669	12.6338456337185	17.2380518982835	16.13972321946	22.0854111477388	12.2492271208723	16.6486458715233	0.0046406901891435	0.592431550219537	0.00783329346221315	0.993750000003501	0.999198441285496	Distal Intergenic	20499448	20508151	8704	2	79594	ENST00000264198.5	-14420	ENSG00000090432	MUL1	mitochondrial E3 ubiquitin protein ligase 1
chr1	20551804	20553086	1283	*	109	140	114	136	90	129	85.2188866715315	136.056799132353	98.256895820216	129.11778575568	141.977643092607	121.550022968656	118.69633890684	0.297616121412338	0.277377020811593	1.07296603208704	0.283286356971543	0.768528805485149	Promoter (<=1kb)	20552573	20555020	2448	1	163933	ENST00000332947.6	0	ENSG00000183114	FAM43B	family with sequence similarity 43 member B
chr1	20575393	20576078	686	*	36	36	22	23	27	27	28.1456873410563	34.986034062605	18.9618570881119	21.8360961204459	42.593292927782	25.4407024818117	28.6606116703021	0.109717779052925	0.490457812131189	0.223704825041256	0.822986991253992	0.972930214290336	Distal Intergenic	20589086	20618903	29818	1	978	ENST00000461985.1	-13008	ENSG00000158825	CDA	cytidine deaminase
chr1	20588497	20590415	1919	*	210	212	257	194	127	186	164.183176156162	206.028867257563	221.508966892943	184.182723798543	200.346229697345	175.258172652481	191.918022742506	-0.0818430139897699	0.229610950755904	-0.356442119682593	0.721509490974404	0.953940029099975	Promoter (<=1kb)	20589086	20618903	29818	1	978	ENST00000461985.1	0	ENSG00000158825	CDA	cytidine deaminase
chr1	20603364	20604265	902	*	78	94	208	88	65	104	60.9823225722886	91.3524222745797	179.275739742148	83.5468025477929	102.539408900216	97.9938169669785	102.615085500667	-0.224984612050276	0.367986501911512	-0.611393654065	0.54093900280104	0.908041713486663	Intron (ENST00000461985.1/978, intron 1 of 2)	20589097	20618903	29807	1	978	ENST00000375071.4	14267	ENSG00000158825	CDA	cytidine deaminase
chr1	20604490	20605248	759	*	66	81	156	59	49	98	51.6004267919365	78.7185766408612	134.456804806611	56.0143335263611	77.2989390170859	92.3403275265759	81.7382347182387	-0.230394660851217	0.379745302214516	-0.60670838982774	0.544044453362176	0.908483799057452	Exon (ENST00000461985.1/978, exon 2 of 3)	20589097	20618903	29807	1	978	ENST00000375071.4	15393	ENSG00000158825	CDA	cytidine deaminase
chr1	20612839	20613980	1142	*	264	251	474	204	155	224	206.401707167746	243.930404158718	408.541829989319	193.67667863352	244.517051992823	211.063605775031	251.355212952859	-0.406764264767258	0.270735545958032	-1.50244129683035	0.132983177834288	0.606857700312781	Exon (ENST00000375071.4/978, exon 3 of 4)	20633458	20651511	18054	1	65018	ENST00000321556.5	-19478	ENSG00000158828	PINK1	PTEN induced kinase 1
chr1	20614166	20614824	659	*	111	136	248	84	49	125	86.7825359682569	132.169462014285	213.751843538715	79.7492206138023	77.2989390170859	117.781030008388	117.922171860089	-0.648206555995623	0.345534866299048	-1.87595122581529	0.0606619776181308	0.455579969011867	Intron (ENST00000461985.1/978, intron 2 of 2)	20633458	20651511	18054	1	65018	ENST00000321556.5	-18634	ENSG00000158828	PINK1	PTEN induced kinase 1
chr1	20632897	20634008	1112	*	141	139	145	131	88	124	110.237275419137	135.084964852836	124.975876262555	124.370808338192	138.822584357216	116.838781768321	125.055048499709	0.0343297496025678	0.253106289720298	0.135633727792797	0.892110840905227	0.983891563294599	Promoter (<=1kb)	20633679	20633788	110	1	102464833	ENST00000622012.1	0	ENSG00000284005	MIR6084	microRNA 6084
chr1	20634104	20634357	254	*	13	17	29	17	13	18	10.1637204287148	16.5211827517857	24.9951752525111	16.13972321946	20.5078817800432	16.9604683212078	17.5480252922871	0.0469242977304243	0.594759364433452	0.0788962739159607	0.937115126989092	0.991017338019084	Promoter (<=1kb)	20633679	20633788	110	1	102464833	ENST00000622012.1	425	ENSG00000284005	MIR6084	microRNA 6084
chr1	20660509	20661410	902	*	175	176	157	170	86	195	136.819313463468	171.042833194958	135.318707401526	161.3972321946	135.667525621824	183.738406813085	153.997336448243	0.125549156702079	0.248038654206189	0.506167706416085	0.612738923283228	0.928910853731604	Promoter (<=1kb)	20651777	20661369	9593	2	1650	ENST00000602624.7	0	ENSG00000244038	DDOST	dolichyl-diphosphooligosaccharide--protein glycosyltransferase non-catalytic subunit
chr1	20661649	20662338	690	*	119	114	134	120	69	122	93.0371331551583	110.789107864916	115.4949477185	113.927458019718	108.849526370999	114.954285288186	109.508743069579	0.0839249509769084	0.262738454119429	0.319423935328324	0.749405062972955	0.958424048126707	Promoter (<=1kb)	20651767	20661544	9778	2	1650	ENST00000415136.6	-105	ENSG00000244038	DDOST	dolichyl-diphosphooligosaccharide--protein glycosyltransferase non-catalytic subunit
chr1	20696319	20697596	1278	*	395	267	278	337	227	417	308.820736103256	259.479752630987	239.608921386141	319.946277938707	358.099166466908	392.917516107981	313.145395105663	0.405665488978659	0.205849938150418	1.97068550335066	0.0487598597120667	0.416180602117374	Promoter (<=1kb)	20664014	20698439	34426	2	57576	ENST00000490034.5	843	ENSG00000117245	KIF17	kinesin family member 17
chr1	20697655	20698527	873	*	229	80	89	188	119	247	179.037844475053	77.7467423613444	76.7093309473616	178.486350897558	187.72599475578	232.735315296574	155.406929788945	0.8414813487056	0.328676975622003	2.56020777577481	0.0104609599443062	0.221613922027262	Promoter (<=1kb)	20664014	20698439	34426	2	57576	ENST00000490034.5	0	ENSG00000117245	KIF17	kinesin family member 17
chr1	20698810	20699346	537	*	111	32	47	105	68	137	86.7825359682569	31.0986969445378	40.5094219609662	99.6865257672529	107.271997003303	129.088008889193	82.4061977555849	1.0781171413613	0.378765099665955	2.84640042684008	0.00442165551759617	0.153358950658798	Promoter (<=1kb)	20664014	20698439	34426	2	57576	ENST00000490034.5	-371	ENSG00000117245	KIF17	kinesin family member 17
chr1	20717425	20718493	1069	*	70	57	30	57	41	63	54.7277253853872	55.3945539324579	25.8570778474253	54.1155425593659	64.6787040755209	59.3616391242274	52.3558738207307	0.38644000934172	0.391040770171499	0.988234575060394	0.32303777873392	0.798005408176626	Promoter (<=1kb)	20664014	20717491	53478	2	57576	ENST00000375044.5	0	ENSG00000117245	KIF17	kinesin family member 17
chr1	20731615	20732185	571	*	80	88	52	94	59	107	62.545971869014	85.5214165974788	44.8189349355371	89.2431754487788	93.0742326940422	100.82056168718	79.3373822053385	0.558033130878127	0.325880350978932	1.71238655292292	0.0868254555208722	0.521844235314453	Promoter (<=1kb)	20725932	20731591	5660	2	400745	ENST00000517430.5	-24	ENSG00000189410	SH2D5	SH2 domain containing 5
chr1	20732328	20733185	858	*	214	221	205	197	114	290	167.310474749612	214.775375773214	176.690031957406	187.030910249036	179.838347917302	273.251989619459	199.816188377672	0.202455390248805	0.248629088374196	0.814286822079732	0.415480657213586	0.854520118288792	Promoter (<=1kb)	20719731	20732703	12973	2	400745	ENST00000444387.7	0	ENSG00000189410	SH2D5	SH2 domain containing 5
chr1	20733326	20734028	703	*	161	112	108	163	75	175	125.873768386391	108.845439305882	93.0854802507309	154.751463810116	118.314702577172	164.893442011743	127.627382723673	0.424326463498282	0.266335121809532	1.59320505915753	0.111114196661003	0.571654783930476	Promoter (<=1kb)	20724631	20732837	8207	2	400745	ENST00000518294.5	-489	ENSG00000189410	SH2D5	SH2 domain containing 5
chr1	20738883	20739402	520	*	48	38	56	34	28	37	37.5275831214084	36.9297026216386	48.2665453151938	32.27944643892	44.1708222954777	34.8631848824827	39.0062141125202	-0.153569406029118	0.401391079609267	-0.382592971868257	0.702021582132256	0.949658118075485	Distal Intergenic	20724631	20732837	8207	2	400745	ENST00000518294.5	-6046	ENSG00000189410	SH2D5	SH2 domain containing 5
chr1	20739411	20739955	545	*	51	47	72	41	21	52	39.8730570664964	45.6762111372898	62.0569868338206	38.9252148234035	33.1281167216082	48.9969084834892	44.776082511018	-0.274373564996528	0.392074407043895	-0.699799732059048	0.484052382116851	0.885081819198017	Distal Intergenic	20724631	20732837	8207	2	400745	ENST00000518294.5	-6574	ENSG00000189410	SH2D5	SH2 domain containing 5
chr1	20785900	20786670	771	*	188	138	241	181	83	176	146.983033892183	134.113130573319	207.718525374316	171.840582513074	130.934937518737	165.83569025181	159.570983353907	-0.0555698544923931	0.262188501616521	-0.211946191956465	0.832149013147027	0.974462015989696	Promoter (<=1kb)	20742679	20786652	43974	2	50809	ENST00000312239.10	0	ENSG00000127483	HP1BP3	heterochromatin protein 1 binding protein 3
chr1	20786904	20788314	1411	*	432	351	546	416	230	473	337.748248092675	341.113832110399	470.59881682314	394.948521135021	362.831754569995	445.683417551739	392.154098380495	0.0683696117982404	0.210012919088173	0.325549552356518	0.744765185834233	0.957438406251445	Promoter (<=1kb)	20740266	20787307	47042	2	50809	ENST00000438032.6	0	ENSG00000127483	HP1BP3	heterochromatin protein 1 binding protein 3
chr1	20813321	20813925	605	*	49	37	43	38	31	22	38.3094077697711	35.9578683421218	37.0618115813095	36.0770283729106	48.9034103985646	20.7294612814762	36.173164624359	-0.0980468892566388	0.441205527870773	-0.222224979205964	0.824138749637644	0.973039680238005	Intron (ENST00000374935.7/8672, intron 30 of 32)	20776698	20787323	10626	2	50809	ENST00000437575.5	-25998	ENSG00000127483	HP1BP3	heterochromatin protein 1 binding protein 3
chr1	20813967	20814664	698	*	54	24	51	47	44	46	42.2185310115844	23.3240227084033	43.9570323406229	44.6215877243894	69.4112921786078	43.3434190430866	44.4793141677824	0.502871687525207	0.414029558052581	1.21457919548184	0.224526627694822	0.717908041796241	Intron (ENST00000374935.7/8672, intron 30 of 32)	20776698	20787323	10626	2	50809	ENST00000437575.5	-26644	ENSG00000127483	HP1BP3	heterochromatin protein 1 binding protein 3
chr1	20830166	20830422	257	*	7	0	7	12	14	8	5.47277253853872	0	6.03331816439923	11.3927458019718	22.0854111477388	7.53798592053681	8.75370559553089	1.78615365734389	0.949557072437417	1.88103875921751	0.0599666465763188	0.452335247145096	Intron (ENST00000374935.7/8672, intron 26 of 32)	20807025	20851268	44244	2	8672	ENST00000435383.2	20846	ENSG00000075151	EIF4G3	eukaryotic translation initiation factor 4 gamma 3
chr1	20840817	20841165	349	*	31	15	40	24	21	25	24.2365640992429	14.5775141927521	34.476103796567	22.7854916039435	33.1281167216082	23.5562060016775	25.4599994026319	0.0978976701913748	0.513511122147589	0.190643719228418	0.8488047353364	0.977140472198289	3' UTR	20807025	20851268	44244	2	8672	ENST00000435383.2	10103	ENSG00000075151	EIF4G3	eukaryotic translation initiation factor 4 gamma 3
chr1	20841697	20842007	311	*	29	13	55	23	19	24	22.6729148025176	12.6338456337185	47.4046427202796	21.8360961204459	29.973057986217	22.6139577616104	26.1890858374648	-0.166725666618004	0.554703189403564	-0.300567348093443	0.763744433172066	0.961583540184654	Intron (ENST00000374935.7/8672, intron 25 of 32)	20807025	20851268	44244	2	8672	ENST00000435383.2	9261	ENSG00000075151	EIF4G3	eukaryotic translation initiation factor 4 gamma 3
chr1	20846500	20847639	1140	*	353	231	447	339	171	341	275.984100872024	224.493718568382	385.270459926636	321.845068905702	269.757521875953	321.306649862881	299.776253335263	0.0454326504924214	0.237704720239018	0.191130619731648	0.84842325874906	0.977088829079049	Intron (ENST00000374935.7/8672, intron 25 of 32)	20807025	20851268	44244	2	8672	ENST00000435383.2	3629	ENSG00000075151	EIF4G3	eukaryotic translation initiation factor 4 gamma 3
chr1	20847841	20848961	1121	*	289	205	344	339	186	355	225.947323376813	199.226027300945	296.494492650476	321.845068905702	293.420462391387	334.498125223821	278.571916641524	0.397414283958891	0.220731863545234	1.80043912816171	0.0717913271487264	0.48541915427866	Promoter (2-3kb)	20807025	20851268	44244	2	8672	ENST00000435383.2	2307	ENSG00000075151	EIF4G3	eukaryotic translation initiation factor 4 gamma 3
chr1	20883212	20884991	1780	*	166	178	88	257	117	268	129.782891628204	172.986501753991	75.8474283524474	243.994639258895	184.570936020389	252.522528337983	176.617487558652	0.853259726170367	0.297421275492189	2.86885907794708	0.00411955297325245	0.149369642229391	Intron (ENST00000374935.7/8672, intron 15 of 32)	20807025	20851268	44244	2	8672	ENST00000435383.2	-31944	ENSG00000075151	EIF4G3	eukaryotic translation initiation factor 4 gamma 3
chr1	20895877	20896917	1041	*	365	138	253	319	196	374	285.365996652376	134.113130573319	218.061356513286	302.857159235749	309.195756068344	352.400841785096	266.999040138028	0.594912593552281	0.265313182416991	2.24230318347794	0.0249417841527693	0.316896717266068	Intron (ENST00000374935.7/8672, intron 12 of 32)	20893111	20941398	48288	2	8672	ENST00000374933.3	44481	ENSG00000075151	EIF4G3	eukaryotic translation initiation factor 4 gamma 3
chr1	20897245	20898402	1158	*	465	153	200	377	223	380	363.548461488644	148.690644766071	172.380518982835	357.922097278613	351.789048996126	358.054331225498	292.064183789631	0.638527478217271	0.295757624276321	2.15895525865026	0.0308536381836024	0.347335041351742	Intron (ENST00000374935.7/8672, intron 12 of 32)	20893111	20941398	48288	2	8672	ENST00000374933.3	42996	ENSG00000075151	EIF4G3	eukaryotic translation initiation factor 4 gamma 3
chr1	20949417	20949614	198	*	8	4	14	6	12	8	6.2545971869014	3.88733711806722	12.0666363287985	5.69637290098588	18.9303524123476	7.53798592053681	9.06221364460622	0.487389032721517	0.847762501888139	0.574912232654785	0.565350656417989	0.915973130968333	Intron (ENST00000374935.7/8672, intron 10 of 32)	20893111	20941398	48288	2	8672	ENST00000374933.3	-8019	ENSG00000075151	EIF4G3	eukaryotic translation initiation factor 4 gamma 3
chr1	21021688	21022292	605	*	134	67	126	58	46	63	104.764502880598	65.1128967276259	108.599726959186	55.0649380428635	72.566350913999	59.3616391242274	77.5783424414167	-0.586967653990374	0.328548715387418	-1.78654679351959	0.0740107677777607	0.491258917028356	Intron (ENST00000374935.7/8672, intron 4 of 32)	20806488	21050950	244463	2	8672	ENST00000681717.1	28658	ENSG00000075151	EIF4G3	eukaryotic translation initiation factor 4 gamma 3
chr1	21022482	21023219	738	*	296	221	276	207	109	207	231.420095915352	214.775375773214	237.885116196312	196.524865084013	171.950701078824	195.04538569389	207.933589956934	-0.276318808118598	0.213330179374641	-1.29526356246736	0.195229324401969	0.687396100776519	Intron (ENST00000374935.7/8672, intron 4 of 32)	20806488	21050950	244463	2	8672	ENST00000681717.1	27731	ENSG00000075151	EIF4G3	eukaryotic translation initiation factor 4 gamma 3
chr1	21090323	21091746	1424	*	139	91	91	78	47	62	108.673626122412	88.4369194360292	78.43313613719	74.0528477128164	74.1438802816946	58.4193908841603	80.3599667623837	-0.421490962494045	0.306909429521447	-1.37333989102668	0.169646706829631	0.657129841123267	Intron (ENST00000374935.7/8672, intron 2 of 32)	21064531	21111610	47080	2	8672	ENST00000463775.1	19864	ENSG00000075151	EIF4G3	eukaryotic translation initiation factor 4 gamma 3
chr1	21149929	21150810	882	*	58	55	63	46	32	58	45.3458296050351	53.4508853734243	54.299863479593	43.6721922408917	50.4809397662602	54.6503979238919	50.316684731516	-0.0405214596761664	0.355025923918279	-0.114136621993536	0.909129491750337	0.986728788302339	Intron (ENST00000374935.7/8672, intron 2 of 32)	20941247	21168039	226793	2	8672	ENST00000682284.1	17229	ENSG00000075151	EIF4G3	eukaryotic translation initiation factor 4 gamma 3
chr1	21174940	21176877	1938	*	374	341	381	353	186	371	292.40241848764	331.39548931523	328.384888662301	335.136605674669	293.420462391387	349.574097064894	321.718993599354	0.0427028143920387	0.194671418490108	0.219358418011469	0.826370858810456	0.973594836149196	Promoter (<=1kb)	20806479	21176836	370358	2	8672	ENST00000685872.1	0	ENSG00000075151	EIF4G3	eukaryotic translation initiation factor 4 gamma 3
chr1	21177045	21177519	475	*	106	79	115	89	55	97	82.8734127264435	76.7749080818276	99.1187984151302	84.4961980312905	86.7641152232597	91.3980792865088	86.9042519607434	0.0212205124497562	0.287106066349255	0.0739117522649003	0.941080604473725	0.991427822146518	Promoter (<=1kb)	20806483	21177285	370803	2	8672	ENST00000686579.1	0	ENSG00000075151	EIF4G3	eukaryotic translation initiation factor 4 gamma 3
chr1	21194725	21195343	619	*	55	26	16	47	26	52	43.0003556599471	25.2676912674369	13.7904415186268	44.6215877243894	41.0157635600864	48.9969084834892	36.1154580356626	0.712047588137929	0.472166493969548	1.50804344914794	0.131543407129462	0.60469347592451	Distal Intergenic	20806483	21177285	370803	2	8672	ENST00000686579.1	-17440	ENSG00000075151	EIF4G3	eukaryotic translation initiation factor 4 gamma 3
chr1	21195462	21195732	271	*	24	6	7	11	16	17	18.7637915607042	5.83100567710083	6.03331816439923	10.4433503184741	25.2404698831301	16.0182200811407	13.7216926141582	0.719516455292878	0.721593169815685	0.997122042433774	0.318705274971358	0.79488563271167	Distal Intergenic	20806483	21177285	370803	2	8672	ENST00000686579.1	-18177	ENSG00000075151	EIF4G3	eukaryotic translation initiation factor 4 gamma 3
chr1	21251668	21252024	357	*	40	10	23	22	13	23	31.272985934507	9.71834279516805	19.823759683026	20.8867006369482	20.5078817800432	21.6717095215433	20.646896725206	0.0436692647731503	0.574258287547138	0.0760446400515651	0.939383583367065	0.991296364747904	Intron (ENST00000415912.6/1889, intron 8 of 18)	21238149	21256717	18569	2	1889	ENST00000528294.1	4693	ENSG00000117298	ECE1	endothelin converting enzyme 1
chr1	21252419	21252931	513	*	69	25	36	37	28	39	53.9459007370246	24.2958569879201	31.0284934169103	35.1276328894129	44.1708222954777	36.7476813626169	37.5527312815604	0.0721285596534092	0.441610346470128	0.163330773904973	0.870258005156526	0.980976251978816	Intron (ENST00000415912.6/1889, intron 8 of 18)	21238149	21256717	18569	2	1889	ENST00000528294.1	3786	ENSG00000117298	ECE1	endothelin converting enzyme 1
chr1	21260981	21261899	919	*	382	287	344	278	157	291	298.657015674542	278.916438221323	296.494492650476	263.931944412346	247.672110728214	274.194237859526	276.644373257738	-0.151819906928508	0.195497387881318	-0.776582790050753	0.437404958406276	0.86538038688748	Intron (ENST00000415912.6/1889, intron 4 of 18)	21266082	21267251	1170	1	124903872	ENST00000416959.1	-4183	NA	LOC124903872	uncharacterized LOC124903872
chr1	21262086	21263331	1246	*	490	415	581	360	232	460	383.094077697711	403.311225999474	500.765407645136	341.782374059153	365.986813305386	433.434190430866	404.729014856288	-0.172540542054384	0.202398878435635	-0.852477757722622	0.393948978871856	0.841989060331944	Promoter (2-3kb)	21266082	21267251	1170	1	124903872	ENST00000416959.1	-2751	NA	LOC124903872	uncharacterized LOC124903872
chr1	21264594	21264898	305	*	100	77	143	44	36	69	78.1824648362675	74.831239522794	123.252071072727	41.7734012738964	56.7910572370427	65.01512856463	73.3075604178929	-0.758833473593539	0.34651303777871	-2.18991319477608	0.0285305328590605	0.336650554883403	Promoter (1-2kb)	21266082	21267251	1170	1	124903872	ENST00000416959.1	-1184	NA	LOC124903872	uncharacterized LOC124903872
chr1	21265500	21266169	670	*	216	185	332	123	77	165	168.874124046338	179.789341710609	286.151661511506	116.775644470211	121.469761312564	155.470959611072	171.421915443716	-0.686192978200896	0.275917296476527	-2.48695165893405	0.0128842905151606	0.241072773799278	Promoter (<=1kb)	21266082	21267251	1170	1	124903872	ENST00000416959.1	0	NA	LOC124903872	uncharacterized LOC124903872
chr1	21275658	21276330	673	*	96	21	47	43	56	59	75.0551662428168	20.4085198698529	40.5094219609662	40.8240057903988	88.3416445909553	55.5926461639589	53.4552341031582	0.421471801055335	0.469199384446277	0.898278674326764	0.36903699891148	0.829000582116061	Intron (ENST00000415912.6/1889, intron 3 of 18)	21218584	21279549	60966	2	1889	ENST00000357071.8	3219	ENSG00000117298	ECE1	endothelin converting enzyme 1
chr1	21276804	21277421	618	*	88	29	59	48	31	60	68.8005690559154	28.1831941059873	50.8522530999363	45.570983207887	48.9034103985646	56.534894404026	49.8075507120528	0.0255042460548243	0.405524861007187	0.0628919420414333	0.949852551462671	0.992665967480201	Promoter (2-3kb)	21218584	21279549	60966	2	1889	ENST00000357071.8	2128	ENSG00000117298	ECE1	endothelin converting enzyme 1
chr1	21289262	21291079	1818	*	455	408	430	451	254	489	355.730215005017	396.508386042856	370.618115813095	428.177363057439	400.69245939469	460.759389392812	402.080988117652	0.202293367550028	0.182767216114386	1.10683618129534	0.268364762051523	0.755196508394589	Promoter (<=1kb)	21217250	21290463	73214	2	1889	ENST00000374893.11	0	ENSG00000117298	ECE1	endothelin converting enzyme 1
chr1	21302922	21303224	303	*	16	19	15	4	9	9	12.5091943738028	18.4648513108193	12.9285389237126	3.79758193399059	14.1977643092607	8.48023416060391	11.7296941686983	-0.774297836769727	0.734250550883123	-1.05454171718147	0.291634971578559	0.77455918814663	Intron (ENST00000415912.6/1889, intron 1 of 18)	21272746	21298999	26254	2	1889	ENST00000481130.6	-3923	ENSG00000117298	ECE1	endothelin converting enzyme 1
chr1	21308992	21309391	400	*	19	15	29	16	12	8	14.8546683188908	14.5775141927521	24.9951752525111	15.1903277359623	18.9303524123476	7.53798592053681	16.0143373055001	-0.411941846868974	0.631488675630056	-0.652334495876695	0.514185411220028	0.897920937780455	Intron (ENST00000415912.6/1889, intron 1 of 18)	21272746	21298999	26254	2	1889	ENST00000481130.6	-9993	ENSG00000117298	ECE1	endothelin converting enzyme 1
chr1	21319362	21319658	297	*	67	47	68	33	30	39	52.3822514402992	45.6762111372898	58.6093764541639	31.3300509554223	47.3258810308689	36.7476813626169	45.3452420634435	-0.458019956057396	0.380902209270946	-1.20246074952953	0.22918506455409	0.722330656744905	Intron (ENST00000415912.6/1889, intron 1 of 18)	21272746	21298999	26254	2	1889	ENST00000481130.6	-20363	ENSG00000117298	ECE1	endothelin converting enzyme 1
chr1	21324120	21325693	1574	*	446	405	635	354	197	411	348.693793169753	393.592883204306	547.308147770501	336.086001158167	310.773285436039	387.264026667578	387.286356234391	-0.315955382166697	0.222514976472515	-1.41992861413409	0.155628464549385	0.638894064610758	Intron (ENST00000415912.6/1889, intron 1 of 18)	21272835	21345137	72303	2	1889	ENST00000463334.2	19444	ENSG00000117298	ECE1	endothelin converting enzyme 1
chr1	21334272	21334804	533	*	93	88	112	66	46	67	72.7096922977288	85.5214165974788	96.5330906303876	62.6601019108447	72.566350913999	63.1306320844958	75.5202140724891	-0.365996037276853	0.30637849176219	-1.19458789411672	0.232248081372397	0.725826522654479	Intron (ENST00000415912.6/1889, intron 1 of 18)	21272835	21345137	72303	2	1889	ENST00000463334.2	10333	ENSG00000117298	ECE1	endothelin converting enzyme 1
chr1	21334988	21335274	287	*	39	31	41	27	27	30	30.4911612861443	30.126862665021	35.3380063914812	25.6336780544365	42.593292927782	28.267447202013	32.0750747544797	-0.0127713863207105	0.441129404801422	-0.0289515642840895	0.976903220485137	0.996592243762602	Intron (ENST00000415912.6/1889, intron 1 of 18)	21272835	21345137	72303	2	1889	ENST00000463334.2	9863	ENSG00000117298	ECE1	endothelin converting enzyme 1
chr1	21338454	21338691	238	*	25	21	46	8	18	10	19.5456162090669	20.4085198698529	39.6475193660521	7.59516386798117	28.3955286185214	9.42248240067101	20.8358050553576	-0.867390842930666	0.629905672530657	-1.37701703724291	0.168506980454356	0.65593430969741	Intron (ENST00000415912.6/1889, intron 1 of 18)	21272835	21345137	72303	2	1889	ENST00000463334.2	6446	ENSG00000117298	ECE1	endothelin converting enzyme 1
chr1	21344799	21345520	722	*	127	112	82	82	50	87	99.2917303420597	108.845439305882	70.6760127829624	77.850429646807	78.8764683847815	81.9755968858378	86.2526128913884	-0.222528159514113	0.300879995853447	-0.739591074783522	0.459548158925727	0.875623524591535	Promoter (<=1kb)	21217247	21345504	128258	2	1889	ENST00000415912.6	0	ENSG00000117298	ECE1	endothelin converting enzyme 1
chr1	21345580	21346306	727	*	76	87	68	64	48	66	59.4186732755633	84.549582317962	58.6093764541639	60.7613109438494	75.7214096493903	62.1883838444287	66.8747894142263	-0.0325051535077785	0.329850054686452	-0.0985452421363917	0.921499348730323	0.988323006342031	Promoter (<=1kb)	21217281	21345572	128292	2	1889	ENST00000649812.1	-8	ENSG00000117298	ECE1	endothelin converting enzyme 1
chr1	21368267	21368658	392	*	27	23	20	15	16	18	21.1092655057922	22.3521884288865	17.2380518982835	14.2409322524647	25.2404698831301	16.9604683212078	19.5235627149608	-0.127675342633232	0.548497009344665	-0.232773088016973	0.815937611594051	0.972048352123067	Distal Intergenic	21217281	21345572	128292	2	1889	ENST00000649812.1	-22695	ENSG00000117298	ECE1	endothelin converting enzyme 1
chr1	21379499	21379759	261	*	14	5	11	3	1	2	10.9455450770774	4.85917139758402	9.48092854405593	2.84818645049294	1.57752936769563	1.8844964801342	5.2659762195067	-1.9796606242884	1.09994441570726	-1.79978242174672	0.0718950006290806	0.485645432097113	Distal Intergenic	21411460	21413293	1834	2	105376832	ENST00000443127.1	33534	NA	LOC105376832	uncharacterized LOC105376832
chr1	21439519	21440703	1185	*	165	146	131	133	93	150	129.001066979841	141.887804809454	112.909239933757	126.269599305187	146.710231195694	141.337236010065	133.019196372333	0.10844698738514	0.248780063352379	0.435915104786884	0.662898325566291	0.940467770621187	Promoter (<=1kb)	21440128	21483467	43340	1	84224	ENST00000454000.6	0	ENSG00000142794	NBPF3	NBPF member 3
chr1	21509036	21509269	234	*	7	14	5	6	6	11	5.47277253853872	13.6056799132353	4.30951297457088	5.69637290098588	9.46517620617379	10.3647306407381	8.15237419570711	0.131925576345534	0.856441653138598	0.154039187447349	0.877578837194289	0.981765234250992	Promoter (<=1kb)	21509397	21564211	54815	1	249	ENST00000468526.1	-128	ENSG00000162551	ALPL	alkaline phosphatase, biomineralization associated
chr1	21586441	21586938	498	*	30	30	35	17	8	17	23.4547394508802	29.1550283855041	30.1665908219961	16.13972321946	12.620234941565	16.0182200811407	21.2590894834244	-0.871519001872634	0.525904907879415	-1.65717982246415	0.0974831246930706	0.545191365852083	Promoter (<=1kb)	21586472	21591187	4716	1	105376834	ENST00000457706.1	0	ENSG00000233431	LINC02596	long intergenic non-protein coding RNA 2596
chr1	21587282	21587604	323	*	14	20	21	9	6	8	10.9455450770774	19.4366855903361	18.0999544931977	8.54455935147882	9.46517620617379	7.53798592053681	12.3383177731334	-0.929368376543711	0.68796050177259	-1.35090368436722	0.176726287848998	0.665982562661286	Promoter (<=1kb)	21586472	21591187	4716	1	105376834	ENST00000457706.1	810	ENSG00000233431	LINC02596	long intergenic non-protein coding RNA 2596
chr1	21622177	21622540	364	*	44	51	39	45	25	35	34.4002845279577	49.563548255357	33.6142012016528	42.7227967573941	39.4382341923908	32.9786884023485	38.7862922228502	-0.0279255314589846	0.40706586418877	-0.0686019976512563	0.945306428719517	0.991868299728803	Promoter (<=1kb)	21596221	21622568	26348	2	5909	ENST00000374761.6	28	ENSG00000076864	RAP1GAP	RAP1 GTPase activating protein
chr1	21622697	21623714	1018	*	210	176	233	112	118	119	164.183176156162	171.042833194958	200.823304615003	106.332294151736	186.148465388084	112.127540567985	156.776269012321	-0.420759794458446	0.274654794191537	-1.53195867451351	0.125532632919582	0.595520140601786	Promoter (<=1kb)	21596221	21622568	26348	2	5909	ENST00000374761.6	-129	ENSG00000076864	RAP1GAP	RAP1 GTPase activating protein
chr1	21624018	21624393	376	*	54	43	53	22	15	23	42.2185310115844	41.7888740192226	45.6808375304513	20.8867006369482	23.6629405154345	21.6717095215433	32.6515988725307	-0.976046807257727	0.430678717459893	-2.2662991406085	0.0234330740142013	0.308417456959888	Promoter (1-2kb)	21596221	21622568	26348	2	5909	ENST00000374761.6	-1450	ENSG00000076864	RAP1GAP	RAP1 GTPase activating protein
chr1	21638450	21638794	345	*	70	50	80	27	17	33	54.7277253853872	48.5917139758402	68.952207593134	25.6336780544365	26.8179992508257	31.0941919222143	42.636252696973	-1.04200033090835	0.395214961459971	-2.63654069941857	0.00837561520500799	0.202269379447886	Intron (ENST00000471600.6/5909, intron 2 of 24)	21596221	21651820	55600	2	5909	ENST00000471600.6	13026	ENSG00000076864	RAP1GAP	RAP1 GTPase activating protein
chr1	21638900	21639725	826	*	160	145	161	74	50	64	125.091943738028	140.915970529937	138.766317781182	70.2552657788258	78.8764683847815	60.3038873642945	102.368308929508	-0.958952296859586	0.27567352182174	-3.47857962753375	0.000504078652340511	0.0591950140871968	Intron (ENST00000471600.6/5909, intron 2 of 24)	21596221	21651820	55600	2	5909	ENST00000471600.6	12095	ENSG00000076864	RAP1GAP	RAP1 GTPase activating protein
chr1	21639974	21640353	380	*	60	42	31	25	13	17	46.9094789017605	40.8170397397058	26.7189804423394	23.7348870874412	20.5078817800432	16.0182200811407	29.1177480054051	-0.928150967332189	0.478709391416835	-1.93886099578106	0.0525182664663176	0.428926875467037	Intron (ENST00000471600.6/5909, intron 2 of 24)	21596221	21651820	55600	2	5909	ENST00000471600.6	11467	ENSG00000076864	RAP1GAP	RAP1 GTPase activating protein
chr1	21651246	21652308	1063	*	95	115	76	95	63	79	74.2733415944541	111.760942144433	65.5045972134773	90.1925709322764	99.3843501648247	74.437610965301	85.9255688357944	0.0675826345899559	0.31807593323411	0.212473272978543	0.831737826833307	0.974411455348513	Promoter (<=1kb)	21596221	21651820	55600	2	5909	ENST00000471600.6	0	ENSG00000076864	RAP1GAP	RAP1 GTPase activating protein
chr1	21669016	21669535	520	*	22	26	9	25	17	14	17.2001422639788	25.2676912674369	7.75712335422758	23.7348870874412	26.8179992508257	13.1914753609394	18.9948864308083	0.335900009921612	0.612429101772472	0.548471666270367	0.583368079191105	0.92141546539916	Promoter (<=1kb)	21596221	21669357	73137	2	5909	ENST00000374765.9	0	ENSG00000076864	RAP1GAP	RAP1 GTPase activating protein
chr1	21703574	21703984	411	*	14	4	28	14	10	9	10.9455450770774	3.88733711806722	24.1332726575969	13.2915367689671	15.7752936769563	8.48023416060391	12.7522032432115	-0.0738105840218604	0.758593753333934	-0.0972992246475418	0.922488771722109	0.988431545402126	Promoter (<=1kb)	21685892	21704615	18724	2	84196	ENST00000464577.1	631	ENSG00000090686	USP48	ubiquitin specific peptidase 48
chr1	21764080	21764551	472	*	31	19	13	30	19	24	24.2365640992429	18.4648513108193	11.2047337338843	28.4818645049294	29.973057986217	22.6139577616104	22.4958382327839	0.579309647113922	0.529032693224916	1.09503562734946	0.273501028378402	0.760184610106029	Intron (ENST00000308271.14/84196, intron 1 of 26)	21728612	21748191	19580	2	84196	ENST00000374730.2	-15889	ENSG00000090686	USP48	ubiquitin specific peptidase 48
chr1	21765432	21765865	434	*	40	6	18	23	23	32	31.272985934507	5.83100567710083	15.5142467084552	21.8360961204459	36.2831754569995	30.1519436821472	23.4815755966093	0.723314605779231	0.600458770224946	1.20460328276704	0.228356488823162	0.721578529377652	Intron (ENST00000308271.14/84196, intron 1 of 26)	21753007	21782020	29014	2	84196	ENST00000527823.5	16155	ENSG00000090686	USP48	ubiquitin specific peptidase 48
chr1	21782004	21783700	1697	*	406	319	450	406	224	406	317.420807235246	310.015135165861	387.856167711379	385.454566300045	353.366578363821	382.552785467243	356.111006707266	0.144734472957449	0.194398495335769	0.744524656466404	0.456559130224241	0.874268224564841	Promoter (<=1kb)	21678298	21783149	104852	2	84196	ENST00000308271.14	0	ENSG00000090686	USP48	ubiquitin specific peptidase 48
chr1	21783788	21784401	614	*	84	86	105	89	54	74	65.6732704624647	83.5777480384452	90.4997724659884	84.4961980312905	85.1865858555641	69.7263697649655	79.8599907697864	-0.00393319465163542	0.30386498714857	-0.0129438889572109	0.989672559229006	0.998718707106073	Promoter (<=1kb)	21727851	21783606	55756	2	84196	ENST00000421625.6	-182	ENSG00000090686	USP48	ubiquitin specific peptidase 48
chr1	21788692	21788925	234	*	10	3	4	11	10	17	7.81824648362675	2.91550283855041	3.4476103796567	10.4433503184741	15.7752936769563	16.0182200811407	9.40303729640083	1.55049865686333	0.809477141418133	1.91543229268586	0.0554373961506307	0.437839115991226	Distal Intergenic	21727851	21783606	55756	2	84196	ENST00000421625.6	-5086	ENSG00000090686	USP48	ubiquitin specific peptidase 48
chr1	21869476	21869891	416	*	21	14	27	17	8	18	16.4183176156162	13.6056799132353	23.2713700626827	16.13972321946	12.620234941565	16.9604683212078	16.5026323456278	-0.211173723168636	0.591091199416653	-0.357260814197612	0.720896562556943	0.953849328644014	Promoter (2-3kb)	21865717	21872377	6661	2	3339	ENST00000644714.1	2486	ENSG00000142798	HSPG2	heparan sulfate proteoglycan 2
chr1	21870097	21870590	494	*	29	20	28	33	23	29	22.6729148025176	19.4366855903361	24.1332726575969	31.3300509554223	36.2831754569995	27.3251989619459	26.8635497374697	0.508330809418176	0.465367453828288	1.09232135860911	0.274691875548042	0.761668804058095	Promoter (1-2kb)	21865717	21872377	6661	2	3339	ENST00000644714.1	1787	ENSG00000142798	HSPG2	heparan sulfate proteoglycan 2
chr1	21895008	21895264	257	*	18	4	4	7	7	11	14.0728436705281	3.88733711806722	3.4476103796567	6.64576838448353	11.0427055738694	10.3647306407381	8.24349929455719	0.364617279856402	0.878951817320947	0.414831931251657	0.678264942462125	0.944029835833485	Promoter (1-2kb)	21889816	21896271	6456	2	3339	ENST00000439717.2	1007	ENSG00000142798	HSPG2	heparan sulfate proteoglycan 2
chr1	21919858	21920233	376	*	37	20	51	17	8	15	28.927511989419	19.4366855903361	43.9570323406229	16.13972321946	12.620234941565	14.1337236010065	22.5358186137349	-1.09925739635086	0.548168658808858	-2.00532697133668	0.0449281032428306	0.404222203545948	Intron (ENST00000374695.8/3339, intron 1 of 96)	21822244	21937310	115067	2	3339	ENST00000374695.8	17077	ENSG00000142798	HSPG2	heparan sulfate proteoglycan 2
chr1	21920260	21920938	679	*	65	42	96	40	41	42	50.8186021435739	40.8170397397058	82.7426491117608	37.9758193399059	64.6787040755209	39.5744260828182	52.7678734155476	-0.314290864712617	0.404346562815004	-0.777280911019911	0.436993054747076	0.865095957075717	Intron (ENST00000374695.8/3339, intron 1 of 96)	21822244	21937310	115067	2	3339	ENST00000374695.8	16372	ENSG00000142798	HSPG2	heparan sulfate proteoglycan 2
chr1	21926913	21927600	688	*	182	114	159	173	110	229	142.292086002007	110.789107864916	137.042512591354	164.245418645093	173.528230446519	215.774846975366	157.278700420876	0.505040612485119	0.246860202619303	2.04585675263327	0.0407704663795888	0.388483376489645	Intron (ENST00000374695.8/3339, intron 1 of 96)	21822244	21937310	115067	2	3339	ENST00000374695.8	9710	ENSG00000142798	HSPG2	heparan sulfate proteoglycan 2
chr1	21927943	21928314	372	*	118	41	85	88	58	104	92.2553085067956	39.845205460189	73.2617205677049	83.5468025477929	91.4967033263466	97.9938169669785	79.7332595626346	0.404833587056565	0.346544181319352	1.16820194618561	0.242725315653352	0.73654450041766	Intron (ENST00000374695.8/3339, intron 1 of 96)	21822244	21937310	115067	2	3339	ENST00000374695.8	8996	ENSG00000142798	HSPG2	heparan sulfate proteoglycan 2
chr1	21930811	21931076	266	*	78	51	113	75	44	96	60.9823225722886	49.563548255357	97.3949932253018	71.2046612623235	69.4112921786078	90.4558310464417	73.1687747567201	0.154804185730272	0.347142006741073	0.445939076009714	0.65564125479863	0.939052885625195	Intron (ENST00000374695.8/3339, intron 1 of 96)	21822244	21937310	115067	2	3339	ENST00000374695.8	6234	ENSG00000142798	HSPG2	heparan sulfate proteoglycan 2
chr1	21931395	21932278	884	*	374	280	458	315	180	374	292.40241848764	272.113598264705	394.751388470692	299.059577301759	283.955286185214	352.400841785096	315.780518415851	-0.0343001981336048	0.220123297111896	-0.155822662042759	0.876172807090977	0.981740505547029	Intron (ENST00000374695.8/3339, intron 1 of 96)	21822244	21937310	115067	2	3339	ENST00000374695.8	5032	ENSG00000142798	HSPG2	heparan sulfate proteoglycan 2
chr1	21936043	21937204	1162	*	329	275	411	306	183	339	257.22030931132	267.254426867121	354.241966509726	290.51501795028	288.6878742883	319.422153382747	296.223624718249	0.0334452925324258	0.212427759725856	0.157443135377353	0.87489562022729	0.981460666613253	Promoter (<=1kb)	21822244	21937310	115067	2	3339	ENST00000374695.8	106	ENSG00000142798	HSPG2	heparan sulfate proteoglycan 2
chr1	21937529	21937955	427	*	104	116	126	102	50	101	81.3097634297182	112.732776423949	108.599726959186	96.8383393167599	78.8764683847815	95.1670722467772	95.5873577935287	-0.150991458319086	0.287510843325626	-0.525167873922855	0.59946649574822	0.925126118888428	Promoter (<=1kb)	21822244	21937310	115067	2	3339	ENST00000374695.8	-219	ENSG00000142798	HSPG2	heparan sulfate proteoglycan 2
chr1	21956618	21956928	311	*	28	16	17	18	19	23	21.8910901541549	15.5493484722689	14.652344113541	17.0891187029576	29.973057986217	21.6717095215433	20.1377781584471	0.377333163600379	0.546199600725071	0.690833832722462	0.489669971417016	0.887633280206942	Exon (ENST00000637118.1/ENST00000637118.1, exon 1 of 2)	21822244	21937310	115067	2	3339	ENST00000374695.8	-19308	ENSG00000142798	HSPG2	heparan sulfate proteoglycan 2
chr1	21957092	21957328	237	*	12	9	10	5	7	13	9.3818957803521	8.74650851565124	8.61902594914175	4.74697741748823	11.0427055738694	12.2492271208723	9.13105672622918	0.0551988956155756	0.785222519400052	0.0702971377562506	0.943957160612879	0.991668588246524	Distal Intergenic	21977022	21989354	12333	1	23436	ENST00000337107.11	-19694	ENSG00000219073	CELA3B	chymotrypsin like elastase 3B
chr1	21963776	21964125	350	*	21	10	14	19	15	20	16.4183176156162	9.71834279516805	12.0666363287985	18.0385141864553	23.6629405154345	18.844964801342	16.4582860404691	0.646973151176125	0.590413601891747	1.09579648758625	0.273167845952209	0.75988249664196	Distal Intergenic	21977022	21989354	12333	1	23436	ENST00000337107.11	-12897	ENSG00000219073	CELA3B	chymotrypsin like elastase 3B
chr1	21973242	21974012	771	*	55	42	75	39	24	43	43.0003556599471	40.8170397397058	64.6426946185632	37.0264238564082	37.8607048246951	40.5166743228853	43.9773155037008	-0.363092092748886	0.390627424535474	-0.929509988144503	0.352624851372264	0.818512827701257	Distal Intergenic	21977022	21989354	12333	1	23436	ENST00000337107.11	-3010	ENSG00000219073	CELA3B	chymotrypsin like elastase 3B
chr1	22018751	22019144	394	*	15	25	20	3	4	10	11.7273697254401	24.2958569879201	17.2380518982835	2.84818645049294	6.31011747078252	9.42248240067101	11.9736774889317	-1.51501988999551	0.755053715752801	-2.00650610464848	0.0448022780972217	0.403703274610561	Intron (ENST00000650360.1/10136, intron 7 of 8)	22024558	22031223	6666	1	29092	ENST00000635675.2	-5414	ENSG00000218510	LINC00339	long intergenic non-protein coding RNA 339
chr1	22024392	22026237	1846	*	262	252	353	238	173	276	204.838057871021	244.902238438235	304.251616004704	225.95612507244	272.912580611344	260.06051425852	252.153522042711	0.00761567569232004	0.226839356127512	0.0335729911349205	0.973217660074661	0.99605854121054	Promoter (<=1kb)	22023990	22025492	1503	2	101928043	ENST00000655353.1	0	ENSG00000228397	LINC01635	long intergenic non-protein coding RNA 1635
chr1	22052173	22052535	363	*	40	46	47	48	39	35	31.272985934507	44.704376857773	40.5094219609662	45.570983207887	61.5236453401296	32.9786884023485	42.7600169506019	0.252486475276003	0.406163450525181	0.621637606607711	0.534180186906011	0.90596225757021	Promoter (<=1kb)	22052627	22092923	40297	1	998	ENST00000400259.5	-92	ENSG00000070831	CDC42	cell division cycle 42
chr1	22052640	22053729	1090	*	292	269	332	266	143	303	228.292797321901	261.423421190021	286.151661511506	252.539198610374	225.586699580475	285.501216740332	256.582499159101	-0.0183421771046587	0.213186611375741	-0.0860381286905988	0.931436107277301	0.990292504274194	Promoter (<=1kb)	22052651	22092273	39623	1	998	ENST00000667384.2	0	ENSG00000070831	CDC42	cell division cycle 42
chr1	22142793	22143093	301	*	8	21	15	9	12	11	6.2545971869014	20.4085198698529	12.9285389237126	8.54455935147882	18.9303524123476	10.3647306407381	12.9052163975052	-0.0857892854451901	0.71594697975299	-0.11982631098575	0.904620738955119	0.98600730653856	Promoter (<=1kb)	22142850	22157401	14552	1	105376845	ENST00000648968.1	0	NA	LOC105376845	uncharacterized LOC105376845
chr1	22143211	22143748	538	*	39	34	22	41	25	31	30.4911612861443	33.0423655035714	18.9618570881119	38.9252148234035	39.4382341923908	29.2096954420801	31.6780880559503	0.378798935374828	0.450937697913255	0.840024990431595	0.400894374842312	0.845967752666759	Promoter (<=1kb)	22117313	22143097	25785	2	54361	ENST00000290167.11	-114	ENSG00000162552	WNT4	Wnt family member 4
chr1	22229172	22229440	269	*	9	15	10	2	4	7	7.03642183526407	14.5775141927521	8.61902594914175	1.89879096699529	6.31011747078252	6.59573768046971	7.5062680159009	-1.04738365952934	0.906599614000132	-1.15528800515151	0.247972506260083	0.739946114098372	Distal Intergenic	22266239	22266300	62	1	100616433	ENST00000581169.1	-36799	ENSG00000266564	MIR4418	microRNA 4418
chr1	22259272	22259657	386	*	28	31	30	26	9	17	21.8910901541549	30.126862665021	25.8570778474253	24.6842825709388	14.1977643092607	16.0182200811407	22.1292162713235	-0.485231060603621	0.524239687102113	-0.925590092741504	0.354659043985104	0.820434013728582	Distal Intergenic	22266239	22266300	62	1	100616433	ENST00000581169.1	-6582	ENSG00000266564	MIR4418	microRNA 4418
chr1	22332930	22333157	228	*	13	6	5	5	2	4	10.1637204287148	5.83100567710083	4.30951297457088	4.74697741748823	3.15505873539126	3.7689929602684	5.32921136558906	-0.788549486470979	1.0179151366695	-0.774671146998584	0.43853400448552	0.865835520500177	Distal Intergenic	22266239	22266300	62	1	100616433	ENST00000581169.1	66691	ENSG00000266564	MIR4418	microRNA 4418
chr1	22347716	22348504	789	*	118	19	19	47	18	43	92.2553085067956	18.4648513108193	16.3761493033693	44.6215877243894	28.3955286185214	40.5166743228853	40.1050166311301	-0.162390981278825	0.58663742026722	-0.276816608808988	0.781920927354871	0.964887233132813	Distal Intergenic	22428838	22511763	82926	1	9923	ENST00000650433.1	-80334	ENSG00000184677	ZBTB40	zinc finger and BTB domain containing 40
chr1	22348704	22349295	592	*	69	9	5	15	15	20	53.9459007370246	8.74650851565124	4.30951297457088	14.2409322524647	23.6629405154345	18.844964801342	20.625126632748	-0.258140991622945	0.763986540225467	-0.337886831810889	0.73544847126717	0.956406201945435	Distal Intergenic	22428838	22511763	82926	1	9923	ENST00000650433.1	-79543	ENSG00000184677	ZBTB40	zinc finger and BTB domain containing 40
chr1	22414562	22415094	533	*	56	26	21	20	24	34	43.7821803083098	25.2676912674369	18.0999544931977	18.9879096699529	37.8607048246951	32.0364401622814	29.3391467876456	0.00906053215052702	0.509263120494919	0.0177914555087392	0.985805221198804	0.998148741950905	Distal Intergenic	22428838	22511763	82926	1	9923	ENST00000650433.1	-13744	ENSG00000184677	ZBTB40	zinc finger and BTB domain containing 40
chr1	22428821	22429310	490	*	32	29	24	21	16	21	25.0183887476056	28.1831941059873	20.6856622779402	19.9373051534506	25.2404698831301	19.7872130414091	23.1420388682538	-0.195834775583754	0.499518824280751	-0.392046838006022	0.695023606578616	0.947945991908671	Promoter (<=1kb)	22428838	22511763	82926	1	9923	ENST00000650433.1	0	ENSG00000184677	ZBTB40	zinc finger and BTB domain containing 40
chr1	22451180	22451753	574	*	48	67	55	53	36	63	37.5275831214084	65.1128967276259	47.4046427202796	50.3179606253753	56.7910572370427	59.3616391242274	52.7526299259932	0.154042584989427	0.366766511116679	0.420001773118326	0.674484158389104	0.943424798215466	Promoter (<=1kb)	22451851	22531154	79304	1	9923	ENST00000375647.5	-98	ENSG00000184677	ZBTB40	zinc finger and BTB domain containing 40
chr1	22451886	22452779	894	*	187	138	146	145	78	175	146.20120924382	134.113130573319	125.83777885747	137.662345107159	123.047290680259	164.893442011743	138.625866078962	0.0729174626830515	0.249404576500922	0.292366177501887	0.770006665476101	0.962647486627939	Promoter (<=1kb)	22451867	22506241	54375	1	9923	ENST00000400239.6	19	ENSG00000184677	ZBTB40	zinc finger and BTB domain containing 40
chr1	22710068	22711994	1927	*	186	431	386	281	166	288	145.419384595458	418.860574471743	332.694401636872	266.780130862839	261.869875037475	271.367493139325	282.831976623952	-0.162707250718508	0.307820354333014	-0.52857859601605	0.597097811525363	0.924267144423252	Promoter (<=1kb)	22710839	22891265	180427	1	2048	ENST00000544305.5	0	ENSG00000133216	EPHB2	EPH receptor B2
chr1	22735500	22735742	243	*	38	54	81	20	15	31	29.7093366377816	52.4790510939075	69.8141101880482	18.9879096699529	23.6629405154345	29.2096954420801	37.3105072578675	-1.07720966334805	0.463062306642372	-2.32627369556121	0.0200039543719547	0.287245757633781	Intron (ENST00000544305.5/2048, intron 1 of 6)	22719517	22719598	82	1	100616391	ENST00000581646.1	15983	ENSG00000265422	MIR4684	microRNA 4684
chr1	22739307	22740759	1453	*	335	373	573	266	194	316	261.911257201496	362.494186259768	493.870186885822	252.539198610374	306.040697332952	297.750443861204	329.100995025269	-0.386073060580081	0.247233025106655	-1.56157560428479	0.118388000281004	0.582807268910988	Intron (ENST00000544305.5/2048, intron 1 of 6)	22719517	22719598	82	1	100616391	ENST00000581646.1	19790	ENSG00000265422	MIR4684	microRNA 4684
chr1	22745613	22746046	434	*	66	117	167	59	43	68	51.6004267919365	113.704610703466	143.937733350667	56.0143335263611	67.8337628109121	64.0728803245629	82.860624584651	-0.719744566133078	0.376013312327356	-1.91414650103258	0.0556014392991752	0.438071434370296	Intron (ENST00000544305.5/2048, intron 1 of 6)	22719517	22719598	82	1	100616391	ENST00000581646.1	26096	ENSG00000265422	MIR4684	microRNA 4684
chr1	22746587	22747345	759	*	187	285	336	118	83	151	146.20120924382	276.972769662289	289.599271891163	112.028667052722	130.934937518737	142.279484250132	183.002723269811	-0.886599097964539	0.287653185823808	-3.08218070112943	0.00205490053626253	0.110137908631984	Intron (ENST00000544305.5/2048, intron 1 of 6)	22719517	22719598	82	1	100616391	ENST00000581646.1	27070	ENSG00000265422	MIR4684	microRNA 4684
chr1	22747805	22748147	343	*	60	118	141	64	36	60	46.9094789017605	114.676444982983	121.528265882899	60.7613109438494	56.7910572370427	56.534894404026	76.2002420587601	-0.697267382653894	0.379005272408102	-1.8397300338954	0.0658078818659875	0.469694312052172	Intron (ENST00000544305.5/2048, intron 1 of 6)	22775178	22913752	138575	1	2048	ENST00000374627.1	-27031	ENSG00000133216	EPHB2	EPH receptor B2
chr1	22749665	22750445	781	*	172	255	334	103	87	134	134.47383951838	247.817741276785	287.875466701335	97.7877348002576	137.24505498952	126.261264168992	171.910183575878	-0.894836374005215	0.300917914167959	-2.97368927496207	0.00294242871908518	0.128682215981325	Intron (ENST00000544305.5/2048, intron 1 of 6)	22775178	22913752	138575	1	2048	ENST00000374627.1	-24733	ENSG00000133216	EPHB2	EPH receptor B2
chr1	22750569	22751347	779	*	165	191	279	93	92	95	129.001066979841	185.62034738771	240.470823981055	88.2937799652811	145.132701827998	89.5135828063746	146.338717158043	-0.794217878657517	0.305673967672703	-2.59825161005506	0.00936998079605873	0.211703699126153	Intron (ENST00000544305.5/2048, intron 1 of 6)	22775178	22913752	138575	1	2048	ENST00000374627.1	-23831	ENSG00000133216	EPHB2	EPH receptor B2
chr1	22817314	22817973	660	*	11	29	24	38	17	34	8.60007113198942	28.1831941059873	20.6856622779402	36.0770283729106	26.8179992508257	32.0364401622814	25.4000658836558	0.742477710256167	0.536410078800766	1.38416062560961	0.166309276769673	0.653084463054238	Intron (ENST00000544305.5/2048, intron 3 of 6)	22800240	22896478	96239	1	2048	ENST00000465676.1	17074	ENSG00000133216	EPHB2	EPH receptor B2
chr1	22831439	22832159	721	*	166	87	99	85	53	93	129.782891628204	84.549582317962	85.3283568965034	80.6986160973	83.6090564878684	87.6290863262404	91.9329316256797	-0.253144223786968	0.301032193519971	-0.840920769393304	0.400392322192335	0.845532977992528	Intron (ENST00000544305.5/2048, intron 3 of 6)	22863159	22863226	68	2	100422914	ENST00000581187.1	31067	ENSG00000264014	MIR4253	microRNA 4253
chr1	22832328	22832810	483	*	94	53	56	54	50	69	73.4915169460914	51.5072168143907	48.2665453151938	51.2673561088729	78.8764683847815	65.01512856463	61.4040386889934	0.157854822996483	0.351776523842524	0.448736093222491	0.653622044492285	0.938516245404566	Intron (ENST00000544305.5/2048, intron 3 of 6)	22863159	22863226	68	2	100422914	ENST00000581187.1	30416	ENSG00000264014	MIR4253	microRNA 4253
chr1	22861795	22862091	297	*	8	8	22	8	5	14	6.2545971869014	7.77467423613444	18.9618570881119	7.59516386798117	7.88764683847815	13.1914753609394	10.2775690964244	-0.190334576124663	0.781478625938528	-0.243556982631583	0.807573947946852	0.970755088833341	Promoter (1-2kb)	22863159	22863226	68	2	100422914	ENST00000581187.1	1135	ENSG00000264014	MIR4253	microRNA 4253
chr1	22969687	22969977	291	*	34	5	3	16	12	9	26.5820380443309	4.85917139758402	2.58570778474253	15.1903277359623	18.9303524123476	8.48023416060391	12.7713052559286	0.296385683289967	0.842481204739132	0.351800944190488	0.724987550412999	0.954326361573934	Promoter (2-3kb)	22953043	22972866	19824	2	646262	ENST00000426928.7	2889	ENSG00000215906	LACTBL1	lactamase beta like 1
chr1	22975946	22976911	966	*	131	86	62	110	69	117	102.41902893551	83.5777480384452	53.4379608846789	104.433503184741	108.849526370999	110.243044087851	93.8268019170375	0.432346997554397	0.311056518224497	1.38993067890756	0.164549928523416	0.651095689903758	Distal Intergenic	22953043	22972866	19824	2	646262	ENST00000426928.7	-3080	ENSG00000215906	LACTBL1	lactamase beta like 1
chr1	23010169	23010957	789	*	127	37	42	88	52	125	99.2917303420597	35.9578683421218	36.1999089863954	83.5468025477929	82.0315271201728	117.781030008388	75.801477891155	0.721537671244327	0.409675178795473	1.76124331809848	0.078197229141566	0.500925696502787	3' UTR	23010835	23014094	3260	2	729059	ENST00000622840.2	3137	ENSG00000227868	TEX46	testis expressed 46
chr1	23011029	23011582	554	*	71	15	28	47	32	78	55.5095500337499	14.5775141927521	24.1332726575969	44.6215877243894	50.4809397662602	73.4953627252339	43.8030378499971	0.832296249573641	0.486300836003464	1.71148430756083	0.0869917456048849	0.522164075649222	Promoter (2-3kb)	23010835	23014094	3260	2	729059	ENST00000622840.2	2512	ENSG00000227868	TEX46	testis expressed 46
chr1	23011657	23011973	317	*	37	3	4	21	18	20	28.927511989419	2.91550283855041	3.4476103796567	19.9373051534506	28.3955286185214	18.844964801342	17.0780706301567	0.902568429726067	0.782334373241133	1.1536862760955	0.248628812420973	0.740672702545264	Promoter (2-3kb)	23010835	23014094	3260	2	729059	ENST00000622840.2	2121	ENSG00000227868	TEX46	testis expressed 46
chr1	23018744	23019306	563	*	129	98	142	129	77	130	100.855379638785	95.2397593926469	122.390168477813	122.472017371196	121.469761312564	122.492271208723	114.153226233621	0.201936728324039	0.260663439652019	0.774702921873588	0.438515224071301	0.865835520500177	Promoter (<=1kb)	23010834	23019100	8267	2	729059	ENST00000440767.3	0	ENSG00000227868	TEX46	testis expressed 46
chr1	23019448	23020543	1096	*	260	192	267	213	109	241	203.274408574295	186.592181667227	230.127992842085	202.221237984999	171.950701078824	227.081825856171	203.541391333933	-0.0393224959250279	0.226347152251404	-0.173726488422317	0.862080419311169	0.979900384438331	Promoter (<=1kb)	23019448	23083689	64242	1	23028	ENST00000356634.7	0	ENSG00000004487	KDM1A	lysine demethylase 1A
chr1	23098995	23099302	308	*	59	43	47	55	20	44	46.1276542533978	41.7888740192226	40.5094219609662	52.2167515923706	31.5505873539126	41.4589225629524	42.2753686238037	-0.0227298446541951	0.391154320377227	-0.0581096602289207	0.953661279647606	0.992923946118005	Intron (ENST00000475164.3/7798, intron 3 of 4)	23079363	23083638	4276	1	23028	ENST00000690907.1	19632	ENSG00000004487	KDM1A	lysine demethylase 1A
chr1	23099774	23100380	607	*	96	92	108	89	39	67	75.0551662428168	89.408753715546	93.0854802507309	84.4961980312905	61.5236453401296	63.1306320844958	77.7833126108349	-0.292373431448839	0.308575187156916	-0.947494949748382	0.343386628468521	0.812677748253378	Intron (ENST00000475164.3/7798, intron 3 of 4)	23079363	23083638	4276	1	23028	ENST00000690907.1	20411	ENSG00000004487	KDM1A	lysine demethylase 1A
chr1	23100461	23101453	993	*	174	160	143	147	77	137	136.037488815105	155.493484722689	123.252071072727	139.561136074154	121.469761312564	129.088008889193	134.150325147739	-0.0840303132841175	0.248121661354904	-0.338665769144289	0.734861530565783	0.956406201945435	Intron (ENST00000475164.3/7798, intron 3 of 4)	23079363	23083638	4276	1	23028	ENST00000690907.1	21098	ENSG00000004487	KDM1A	lysine demethylase 1A
chr1	23101781	23102421	641	*	97	99	122	84	44	84	75.8369908911794	96.2115936721637	105.152116579529	79.7492206138023	69.4112921786078	79.1488521656365	84.2516776834865	-0.273271573843761	0.297038924297207	-0.919985737526891	0.357580212455333	0.822433185257907	Intron (ENST00000475164.3/7798, intron 3 of 4)	23079363	23083638	4276	1	23028	ENST00000690907.1	22418	ENSG00000004487	KDM1A	lysine demethylase 1A
chr1	23148474	23149765	1292	*	151	44	99	69	66	55	118.055521902764	42.7607082987394	85.3283568965034	65.5082883613376	104.116938267912	51.8236532036905	77.9322444884911	-0.171341086450156	0.399434587359525	-0.428959063317003	0.667953016200555	0.942077097676751	Intron (ENST00000471849.6/7798, intron 1 of 4)	23084030	23133679	49650	2	7798	ENST00000475164.3	-14795	ENSG00000169641	LUZP1	leucine zipper protein 1
chr1	23167307	23168833	1527	*	208	257	251	230	155	256	162.619526859436	249.761409835819	216.337551323458	218.360961204459	244.517051992823	241.215549457178	222.135341778862	0.164345792521058	0.232950803945938	0.705495708695639	0.48050180156503	0.883896684536161	Promoter (<=1kb)	23090427	23168817	78391	2	7798	ENST00000314174.5	0	ENSG00000169641	LUZP1	leucine zipper protein 1
chr1	23177194	23178478	1285	*	228	177	158	234	102	231	178.25601982669	172.014667474474	136.18060999644	222.158543138449	160.907995504954	217.6593434555	181.196196566085	0.311051608207889	0.243122000411025	1.2794054330008	0.200754321644322	0.693708114103301	Promoter (<=1kb)	23084030	23177808	93779	2	7798	ENST00000706844.2	0	ENSG00000169641	LUZP1	leucine zipper protein 1
chr1	23187472	23188492	1021	*	371	278	347	300	153	356	290.056944542552	270.169929705672	299.080200435219	284.818645049294	241.361993257432	335.440373463888	286.821347742343	0.00864170055240889	0.209374314775401	0.0412739287609321	0.967077517188924	0.995496389569372	Distal Intergenic	23084030	23178152	94123	2	7798	ENST00000713667.1	-9320	ENSG00000169641	LUZP1	leucine zipper protein 1
chr1	23188669	23190160	1492	*	453	373	520	371	213	388	354.166565708292	362.494186259768	448.189349355371	352.225724377627	336.013755319169	365.592317146035	369.780316361044	-0.143175387397052	0.19435042753223	-0.736686763260701	0.461312858248332	0.876484064349581	Distal Intergenic	23084030	23178152	94123	2	7798	ENST00000713667.1	-10517	ENSG00000169641	LUZP1	leucine zipper protein 1
chr1	23194155	23195301	1147	*	447	363	535	412	181	458	349.475617818116	352.7758434646	461.117888279084	391.15093920103	285.532815552909	431.549693950732	378.600466377745	-0.0650137344442354	0.221969193206228	-0.292895304547205	0.769602177979327	0.962500297583455	5' UTR	23084030	23178152	94123	2	7798	ENST00000713667.1	-16003	ENSG00000169641	LUZP1	leucine zipper protein 1
chr1	23195550	23196085	536	*	202	144	207	167	71	165	157.92857896926	139.94413625042	178.413837147234	158.549045744107	112.00458510639	155.470959611072	150.385190471414	-0.152611472025509	0.253322744438063	-0.602438886267561	0.546882031959041	0.909238832704409	Intron (ENST00000374619.2/3352, intron 1 of 1)	23084030	23178152	94123	2	7798	ENST00000713667.1	-17398	ENSG00000169641	LUZP1	leucine zipper protein 1
chr1	23196467	23197027	561	*	237	206	274	163	109	210	185.292441661954	200.197861580462	236.161311006484	154.751463810116	171.950701078824	197.872130414091	191.037651591989	-0.243887413783139	0.231453510013382	-1.05372095575063	0.29201069177081	0.774915002029924	Intron (ENST00000374619.2/3352, intron 1 of 1)	23084030	23178152	94123	2	7798	ENST00000713667.1	-18315	ENSG00000169641	LUZP1	leucine zipper protein 1
chr1	23197145	23197476	332	*	124	104	186	109	71	102	96.9462563969717	101.070765069748	160.313882654037	103.484107701243	112.00458510639	96.1093204868443	111.654819569206	-0.205215278501067	0.292789599788953	-0.700896748549091	0.483367453732048	0.884678396324543	Intron (ENST00000374619.2/3352, intron 1 of 1)	23084030	23178152	94123	2	7798	ENST00000713667.1	-18993	ENSG00000169641	LUZP1	leucine zipper protein 1
chr1	23198526	23198783	258	*	82	57	125	74	44	73	64.1096211657393	55.3945539324579	107.737824364272	70.2552657788258	69.4112921786078	68.7841215248984	72.6154464908002	-0.125748859319361	0.344383456276467	-0.365141986432737	0.71500542080454	0.953080913876231	Intron (ENST00000374619.2/3352, intron 1 of 1)	23191895	23217502	25608	2	3352	ENST00000374619.2	18719	ENSG00000179546	HTR1D	5-hydroxytryptamine receptor 1D
chr1	23202781	23203045	265	*	55	33	39	30	33	31	43.0003556599471	32.0705312240546	33.6142012016528	28.4818645049294	52.0584691339558	29.2096954420801	36.4058528611033	-0.013362208351409	0.434307135353837	-0.0307667253509953	0.975455577173603	0.996477650481038	Intron (ENST00000374619.2/3352, intron 1 of 1)	23191895	23217502	25608	2	3352	ENST00000374619.2	14457	ENSG00000179546	HTR1D	5-hydroxytryptamine receptor 1D
chr1	23215805	23217941	2137	*	573	525	523	518	251	500	447.985523511813	510.212996746323	450.775057140114	491.786860451781	395.959871291603	471.12412003355	461.307404862531	-0.048422863672764	0.1858363555744	-0.260567226058078	0.794426266567888	0.968305261981424	Promoter (<=1kb)	23191895	23217502	25608	2	3352	ENST00000374619.2	0	ENSG00000179546	HTR1D	5-hydroxytryptamine receptor 1D
chr1	23224914	23225576	663	*	61	37	38	24	26	42	47.6913035501232	35.9578683421218	32.7522986067387	22.7854916039435	41.0157635600864	39.5744260828182	36.629525290972	-0.185073563624218	0.433240792649025	-0.427184066607849	0.669245265672807	0.942077097676751	Distal Intergenic	23191895	23217502	25608	2	3352	ENST00000374619.2	-7412	ENSG00000179546	HTR1D	5-hydroxytryptamine receptor 1D
chr1	23248795	23249081	287	*	4	14	3	9	6	11	3.1272985934507	13.6056799132353	2.58570778474253	8.54455935147882	9.46517620617379	10.3647306407381	7.9488587483032	0.5751867545513	0.906013518516819	0.63485449476836	0.525523317909658	0.90295841762223	Distal Intergenic	23191895	23217502	25608	2	3352	ENST00000374619.2	-31293	ENSG00000179546	HTR1D	5-hydroxytryptamine receptor 1D
[truncated: 75,064 more rows]
