# Supplementary material for: ChromTag: an interactive R-shiny platform for analysis and visualization of CUT&Tag and ChIP-seq peak profiling data
Source: Front Bioinform. 2026 Jun 25;6:1805772. doi: 10.3389/fbinf.2026.1805772 (PMC13346215; doi:10.3389/fbinf.2026.1805772)
Supplement: Supplementary file 2 [file DataSheet1.csv]

Chromosome	Start	End	A549_0h_rep1	A549_0h_rep2	A549_0h_rep3	A549_4h_rep1	A549_4h_rep2	A549_4h_rep3
chr1	629727	630151	31	12	5	19	18	23
chr1	633792	634272	44	24	10	17	48	25
chr1	778021	778694	46	54	59	69	26	64
chr1	778877	779438	69	53	57	66	37	70
chr1	779666	779906	20	18	22	23	12	29
chr1	826707	827761	97	90	94	88	47	100
chr1	870010	870297	9	17	4	12	6	12
chr1	904028	905405	205	231	182	178	107	185
chr1	906957	907195	28	31	38	18	13	24
chr1	910946	911195	18	17	15	13	6	21
chr1	923904	925654	312	427	462	316	146	324
chr1	939906	940118	43	73	102	40	13	53
chr1	940480	941653	351	417	506	354	147	356
chr1	942131	943176	321	383	501	348	143	321
chr1	943698	944152	115	129	203	100	47	95
chr1	958582	959280	137	130	113	121	54	147
chr1	959969	960448	44	70	37	36	18	24
chr1	960566	961263	81	133	103	116	61	112
chr1	965982	967479	240	247	280	181	122	245
chr1	975949	976673	53	65	94	50	33	37
chr1	984281	984585	9	18	14	15	11	12
chr1	999049	999424	35	62	44	49	27	37
chr1	999660	1000105	72	80	84	65	47	69
chr1	1000143	1001941	394	429	428	324	196	371
chr1	1012755	1013865	82	90	85	80	38	69
chr1	1019577	1020010	95	73	130	95	59	114
chr1	1020099	1021843	400	523	608	503	205	526
chr1	1024896	1025455	105	100	111	101	54	172
chr1	1059079	1060108	76	113	101	96	66	109
chr1	1063719	1064320	42	94	63	52	21	45
chr1	1064459	1064821	31	64	22	24	16	21
chr1	1069084	1069814	49	55	71	59	34	43
chr1	1079325	1080699	254	265	326	285	156	275
chr1	1115297	1116221	68	69	68	61	41	74
chr1	1116454	1116946	35	39	18	32	20	35
chr1	1157503	1158695	183	163	192	126	86	153
chr1	1164816	1165667	36	54	43	27	10	28
chr1	1201177	1201756	32	28	10	41	20	22
chr1	1230997	1232012	265	232	295	208	111	245
chr1	1232207	1232812	68	119	155	107	73	142
chr1	1250775	1251054	3	6	8	7	3	15
chr1	1272923	1274672	330	342	302	326	175	347
chr1	1304881	1306050	147	181	177	130	72	138
chr1	1307366	1307925	72	73	102	67	24	94
chr1	1308104	1308432	59	60	77	72	34	70
chr1	1308636	1309243	96	120	92	100	54	120
chr1	1324184	1325554	200	218	192	180	115	210
chr1	1330807	1331063	7	5	4	4	13	1
chr1	1331433	1331630	1	3	14	7	4	1
chr1	1344311	1344823	117	142	147	100	40	111
chr1	1345095	1346217	263	361	414	289	125	304
chr1	1347943	1348422	95	120	133	83	39	90
chr1	1348656	1349368	133	201	219	152	74	217
chr1	1349590	1349929	93	116	145	111	72	104
chr1	1355397	1355876	18	25	11	26	20	13
chr1	1360534	1360772	2	11	6	3	10	9
chr1	1374381	1375261	155	173	187	177	85	180
chr1	1375570	1376236	86	73	81	92	59	84
chr1	1398448	1399357	204	200	189	193	94	225
chr1	1399517	1400427	217	187	216	204	112	224
chr1	1406578	1408060	319	327	341	325	196	336
chr1	1427525	1427980	49	69	34	48	30	51
chr1	1435319	1436164	73	67	56	68	57	52
chr1	1437780	1438694	75	79	88	61	40	69
chr1	1504774	1506251	86	66	72	78	64	89
chr1	1511161	1512045	219	193	233	191	115	213
chr1	1512173	1512664	42	52	35	27	23	41
chr1	1574024	1575612	432	388	450	355	203	431
chr1	1599463	1600098	24	40	26	36	19	45
chr1	1600159	1600584	15	22	14	23	17	25
chr1	1615387	1616564	256	266	287	264	146	282
chr1	1658733	1659880	149	134	159	121	85	126
chr1	1685601	1686303	55	61	45	35	27	40
chr1	1686455	1686999	50	68	64	48	24	55
chr1	1692338	1693181	100	88	99	79	44	67
chr1	1724044	1724725	54	56	60	49	33	56
chr1	1724791	1724988	9	11	14	8	6	11
chr1	1745646	1746702	120	115	144	88	56	122
chr1	1758154	1759625	217	211	237	145	89	174
chr1	1777673	1779170	394	341	343	358	195	370
chr1	1817262	1817472	1	5	14	5	1	1
chr1	1858197	1858472	29	4	6	8	10	10
chr1	1858806	1859937	98	54	77	62	54	59
chr1	1883504	1883758	4	4	17	5	8	6
chr1	1889690	1891100	400	385	507	390	207	456
chr1	1891158	1891894	159	162	151	142	68	166
chr1	1906949	1907697	73	55	29	80	34	89
chr1	1908300	1909131	161	162	120	139	84	143
chr1	1909352	1909597	23	15	25	20	13	15
chr1	1918827	1919302	25	20	17	29	24	28
chr1	1919583	1920257	51	62	45	76	49	68
chr1	1959708	1960141	15	15	9	12	7	8
chr1	2019374	2019612	8	12	7	11	2	5
chr1	2044482	2045121	43	46	20	30	25	60
chr1	2049660	2050202	53	78	53	53	37	57
chr1	2050400	2051118	80	107	58	77	50	106
chr1	2132786	2133021	17	5	7	10	7	9
chr1	2133198	2133527	6	15	14	6	5	12
chr1	2189230	2189606	30	23	23	20	22	24
chr1	2189673	2190095	50	41	42	50	28	52
chr1	2194243	2195611	229	272	306	229	151	209
chr1	2199550	2199795	20	15	29	22	13	31
chr1	2205365	2205846	75	56	53	61	37	68
chr1	2207964	2208354	76	74	140	64	38	77
chr1	2208497	2208813	56	82	89	56	41	61
chr1	2212112	2213722	504	505	669	450	273	537
chr1	2226734	2227700	253	245	287	249	133	301
chr1	2228868	2229121	32	23	30	37	16	26
chr1	2233839	2235024	137	124	172	131	99	131
chr1	2314251	2315492	217	250	198	217	125	243
chr1	2390983	2391578	122	106	136	102	62	115
chr1	2391770	2392695	208	165	179	199	93	207
chr1	2411836	2412600	175	163	151	159	86	180
chr1	2412747	2413847	235	225	254	184	110	209
chr1	2451366	2451784	50	117	83	60	27	80
chr1	2452027	2453436	236	323	331	186	123	241
chr1	2494527	2495113	25	52	23	22	18	25
chr1	2525614	2526235	76	78	84	69	47	93
chr1	2526289	2527015	132	118	149	121	74	126
chr1	2534244	2535693	129	106	76	110	80	169
chr1	2545766	2546087	30	39	27	29	25	25
chr1	2546376	2547700	172	218	236	161	100	193
chr1	2585557	2586654	174	170	205	149	101	147
chr1	2586808	2587636	95	97	80	85	53	80
chr1	2642276	2643269	184	184	193	196	106	215
chr1	3069478	3070605	85	60	27	64	35	63
chr1	3312798	3313269	66	65	72	34	16	36
chr1	3313370	3314316	114	128	136	66	54	88
chr1	3319570	3320119	47	43	37	31	13	23
chr1	3454052	3455402	126	155	95	100	62	91
chr1	3471006	3471971	43	61	67	30	20	34
chr1	3482053	3482330	10	7	21	4	4	5
chr1	3482493	3483075	25	30	30	18	15	22
chr1	3503863	3505015	50	98	90	45	30	46
chr1	3530562	3531399	69	99	79	83	48	80
chr1	3531609	3531992	18	38	18	23	17	22
chr1	3542627	3544037	113	109	164	80	53	110
chr1	3587224	3587863	27	28	37	17	20	27
chr1	3611183	3611475	16	13	5	6	11	8
chr1	3613839	3614052	8	7	8	14	8	6
chr1	3624118	3624783	83	72	75	69	40	50
chr1	3624989	3625679	85	80	61	73	44	63
chr1	3649449	3650123	91	77	51	67	44	60
chr1	3695804	3696153	25	22	8	25	17	17
chr1	3746856	3747638	69	59	59	69	38	64
chr1	3771870	3772500	53	65	25	56	30	59
chr1	3772683	3773108	47	39	21	34	17	30
chr1	3776220	3776503	14	4	5	8	4	3
chr1	3795546	3796508	134	124	97	118	70	136
chr1	3796583	3797111	95	64	70	89	42	97
chr1	3856472	3857259	133	112	64	105	40	101
chr1	3857386	3858032	98	75	46	68	60	76
chr1	3899672	3901362	344	343	426	282	168	315
chr1	3911011	3911238	16	15	5	12	5	8
chr1	3924486	3924879	6	35	3	9	3	4
chr1	3942512	3942770	5	16	5	0	0	3
chr1	3948178	3948417	1	14	4	1	0	1
chr1	4173552	4173790	1	10	5	4	0	4
chr1	4267081	4267566	20	22	30	8	7	10
chr1	4267669	4268344	21	45	58	14	10	15
chr1	4379851	4380384	40	64	48	36	21	45
chr1	4381048	4381764	75	101	108	61	25	48
chr1	4650189	4650431	23	10	15	14	10	12
chr1	4650793	4651185	24	37	25	16	9	20
chr1	4652717	4653200	49	66	70	47	26	45
chr1	4655715	4656409	63	86	25	51	26	45
chr1	4668567	4668777	10	13	12	2	2	5
chr1	4669130	4669342	7	8	16	2	4	1
chr1	5983167	5983439	19	4	2	13	4	5
chr1	5991480	5991843	46	28	20	40	24	29
chr1	5991887	5992518	127	119	154	93	58	115
chr1	5992739	5993104	39	38	29	33	13	34
chr1	6025326	6026850	117	143	72	135	81	134
chr1	6148407	6148729	22	6	9	19	6	14
chr1	6148813	6149140	13	16	1	13	13	17
chr1	6156769	6157764	156	41	22	87	51	100
chr1	6158135	6158681	97	28	17	51	26	71
chr1	6179205	6180366	76	46	19	72	48	104
chr1	6198370	6199627	352	258	305	294	140	305
chr1	6199732	6200387	155	121	210	120	79	155
chr1	6204764	6205275	100	88	121	98	48	101
chr1	6205405	6206888	372	370	485	351	226	387
chr1	6234960	6235987	222	168	195	181	97	193
chr1	6236112	6236599	91	84	85	73	42	89
chr1	6259790	6261112	119	63	31	118	77	127
chr1	6261276	6261501	13	12	3	23	7	16
chr1	6343795	6344438	45	28	19	30	20	29
chr1	6353598	6354367	64	23	56	44	43	45
chr1	6359626	6360409	45	30	39	19	11	23
chr1	6384979	6386887	478	159	159	395	241	527
chr1	6392578	6393354	143	75	67	92	53	111
chr1	6393468	6394483	240	150	225	172	103	188
chr1	6414304	6415225	110	128	36	143	67	152
chr1	6419452	6420038	38	41	14	55	27	49
chr1	6490099	6491661	303	361	354	268	147	304
chr1	6496886	6498033	68	109	52	89	51	103
chr1	6553752	6555113	166	156	156	173	102	179
chr1	6579367	6579860	64	69	69	72	49	72
chr1	6579961	6580620	95	89	72	88	40	107
chr1	6600616	6602850	388	333	402	292	196	282
chr1	6603039	6603429	69	47	44	54	29	71
chr1	6612782	6613488	125	127	174	118	72	126
chr1	6613762	6615481	281	326	284	233	165	273
chr1	6624847	6626035	186	160	183	164	112	170
chr1	6700850	6701877	187	197	162	175	109	202
chr1	6702062	6702333	19	28	16	22	15	21
chr1	6724052	6724545	32	14	8	31	8	31
chr1	6724873	6725392	38	14	16	21	15	32
chr1	6743745	6743961	11	3	9	5	4	3
chr1	6783934	6785025	218	194	253	183	118	204
chr1	6785435	6786365	94	149	167	98	81	170
chr1	6794537	6796528	174	218	254	127	67	99
chr1	6796603	6796827	14	17	36	3	11	7
chr1	6800677	6800940	23	12	38	20	12	13
chr1	6801141	6801531	26	35	44	23	18	34
chr1	6859476	6860065	54	29	51	48	19	53
chr1	6860336	6860693	38	23	25	19	13	23
chr1	6868576	6868803	15	3	8	8	10	8
chr1	6961740	6962411	79	96	76	73	45	72
chr1	6962708	6962931	11	17	26	7	6	11
chr1	6963414	6963993	62	79	90	54	40	49
chr1	7042279	7043399	48	118	75	36	11	21
chr1	7070290	7071017	21	51	42	9	12	11
chr1	7117337	7118158	44	44	60	20	20	40
chr1	7169221	7169449	17	1	1	6	4	3
chr1	7218514	7218865	23	25	46	15	0	5
chr1	7223293	7223633	26	42	64	9	8	11
chr1	7223788	7224417	55	87	115	38	14	32
chr1	7255584	7255781	9	12	15	3	5	6
chr1	7264877	7266203	376	419	619	284	149	277
chr1	7266272	7267292	347	393	600	232	132	258
chr1	7282014	7282262	12	32	17	2	3	4
chr1	7298045	7299336	420	596	885	355	182	320
chr1	7299648	7300898	438	521	824	376	164	370
chr1	7301346	7301999	202	304	421	130	74	166
chr1	7334372	7335193	45	122	133	16	9	26
chr1	7335443	7335740	32	34	57	14	6	7
chr1	7335819	7336488	45	112	157	22	17	16
chr1	7401256	7401857	135	194	158	105	24	58
chr1	7402106	7403295	289	449	548	210	72	192
chr1	7403409	7403751	35	97	94	25	11	33
chr1	7419536	7419871	14	16	23	6	4	4
chr1	7470516	7471029	86	139	154	61	29	63
chr1	7471146	7472202	161	314	359	136	56	120
chr1	7526290	7526591	26	9	14	7	5	13
chr1	7526668	7527185	34	24	26	16	21	30
chr1	7539183	7539437	7	20	27	2	5	5
chr1	7539501	7539817	8	12	36	3	2	3
chr1	7548791	7550878	266	492	520	197	119	165
chr1	7646701	7647327	26	99	67	21	15	27
chr1	7647442	7647822	35	55	25	23	7	27
chr1	7648807	7649040	14	12	4	6	3	20
chr1	7667838	7668115	10	8	14	9	7	15
chr1	7669727	7670179	23	17	10	20	17	25
chr1	7679890	7681189	213	193	145	188	86	212
chr1	7703945	7704608	37	65	28	54	36	47
chr1	7704719	7704922	5	14	18	12	7	13
chr1	7705082	7705495	16	23	3	15	14	7
chr1	7752627	7752964	14	17	11	15	10	18
chr1	7770707	7771165	59	32	43	62	37	54
chr1	7771249	7772004	137	94	94	95	69	126
chr1	7783179	7783929	62	72	78	61	52	79
chr1	7784253	7784789	41	47	31	55	23	65
chr1	7893527	7893838	11	13	32	7	9	6
chr1	7894096	7894552	33	28	55	10	21	15
chr1	7902582	7902841	11	16	9	11	7	12
chr1	7953593	7954938	258	228	254	259	156	268
chr1	7960910	7961474	122	109	150	115	55	132
chr1	7961658	7962783	204	171	244	238	110	246
chr1	7975525	7976323	85	15	16	77	38	84
chr1	7982182	7982410	37	5	11	39	20	36
chr1	7982452	7983238	174	55	58	161	99	184
chr1	7988830	7989573	90	8	20	81	40	71
chr1	8003246	8005218	755	280	421	573	325	747
chr1	8005407	8006866	575	269	421	469	231	483
chr1	8015255	8015761	81	68	75	85	36	81
chr1	8016019	8016309	26	15	45	45	20	31
chr1	8025732	8026184	121	142	168	101	61	125
chr1	8026503	8027421	451	397	486	439	212	452
chr1	8027710	8028614	380	245	358	325	171	300
chr1	8039989	8040714	145	86	134	112	57	96
chr1	8040918	8041483	121	73	81	79	57	67
chr1	8046662	8048926	771	512	637	646	324	573
chr1	8055820	8056037	53	25	31	54	32	47
chr1	8056319	8056820	141	73	64	120	62	126
chr1	8061032	8061370	110	62	125	92	54	100
chr1	8061497	8062862	571	478	668	457	262	568
chr1	8070149	8071104	386	134	160	329	162	323
chr1	8071170	8071976	281	46	37	215	124	256
chr1	8076781	8077319	203	98	173	146	104	150
chr1	8077510	8078862	543	275	354	460	239	482
chr1	8083180	8084681	486	265	314	401	212	389
chr1	8089583	8090095	157	75	75	125	78	121
chr1	8090303	8090506	61	35	46	49	32	38
chr1	8090512	8090807	88	48	76	64	51	73
chr1	8094392	8094943	210	130	226	151	90	158
chr1	8094992	8096766	782	509	691	659	313	662
chr1	8096848	8097510	317	230	355	325	139	294
chr1	8097693	8098286	270	181	212	232	95	238
chr1	8117013	8117614	165	91	110	105	71	131
chr1	8120268	8122239	595	308	433	465	276	544
chr1	8133808	8134081	37	10	27	25	32	36
chr1	8137434	8138592	239	96	115	205	125	228
chr1	8154248	8156337	469	197	183	405	253	424
chr1	8169251	8169846	242	131	148	190	118	206
chr1	8170052	8170602	250	136	168	199	126	228
chr1	8173918	8175676	622	318	435	520	282	582
chr1	8181558	8182482	406	226	312	356	196	434
chr1	8182655	8183231	260	135	177	213	95	213
chr1	8183339	8183728	221	79	66	127	91	181
chr1	8184009	8184383	183	71	47	141	66	150
chr1	8184693	8185056	142	64	43	94	50	126
chr1	8189553	8189944	164	40	33	131	81	147
chr1	8193907	8194549	322	201	273	277	154	308
chr1	8194877	8195417	283	200	276	243	115	251
chr1	8197141	8197767	269	196	238	206	134	237
chr1	8197998	8198484	238	137	205	213	103	229
chr1	8201613	8202148	271	137	163	199	104	246
chr1	8202432	8203111	262	139	176	226	140	280
chr1	8211069	8212061	438	295	338	348	196	406
chr1	8212220	8213169	398	259	298	348	199	392
chr1	8218445	8218740	58	13	15	65	26	59
chr1	8224459	8224778	65	28	23	51	34	73
chr1	8225006	8225652	144	67	49	77	82	118
chr1	8237640	8239866	744	471	521	552	337	646
chr1	8257411	8258027	234	33	28	148	106	182
chr1	8258375	8260499	798	187	217	641	366	719
chr1	8313895	8314375	164	63	60	121	64	164
chr1	8314533	8315270	232	103	80	206	134	211
chr1	8317704	8318617	265	124	78	216	136	243
chr1	8342410	8344607	803	401	439	639	376	838
chr1	8348165	8348751	167	22	10	123	77	147
chr1	8348812	8349161	102	26	10	98	44	99
chr1	8349351	8349578	71	7	4	43	18	60
chr1	8395629	8396953	318	29	33	266	149	339
chr1	8397273	8398602	336	30	45	287	218	348
chr1	8412533	8413152	33	27	37	14	18	21
chr1	8422982	8424645	272	169	191	255	165	320
chr1	8525533	8526176	45	32	50	43	31	38
chr1	8563128	8563562	24	19	41	14	12	16
chr1	8563813	8564088	14	13	30	12	7	13
chr1	8660925	8661314	28	16	15	11	10	11
chr1	8661425	8661785	11	14	30	12	9	11
chr1	8662268	8662465	4	8	19	7	7	3
chr1	8701386	8703402	423	422	625	407	201	363
chr1	8703668	8703881	37	44	66	38	16	31
chr1	8711204	8713800	490	544	825	463	236	458
chr1	8816790	8817675	200	178	177	175	115	215
chr1	8817772	8818598	186	163	192	201	91	177
chr1	8878149	8878633	248	220	333	237	122	250
chr1	8878889	8880090	637	551	903	568	263	624
chr1	8880204	8881168	433	399	661	417	185	452
chr1	8889074	8891093	666	504	812	633	317	681
chr1	8899636	8899887	24	51	44	24	24	37
chr1	8902903	8903998	225	232	371	273	134	245
chr1	8904200	8904740	97	119	210	147	68	135
chr1	8907996	8909313	316	316	518	285	182	297
chr1	8911433	8912017	106	76	111	67	49	87
chr1	8918458	8918733	21	10	9	16	18	7
chr1	8985548	8986335	73	73	93	53	35	58
chr1	8986482	8986965	48	54	64	41	27	47
chr1	8987779	8988163	38	30	44	29	31	29
chr1	9001478	9001880	56	8	13	20	15	24
chr1	9005050	9005247	20	3	13	13	10	12
chr1	9039292	9039519	14	2	3	11	7	11
chr1	9077926	9078640	58	8	13	43	38	69
chr1	9078996	9079223	22	3	5	11	9	15
chr1	9109873	9110750	56	72	89	34	29	45
chr1	9128088	9129159	183	183	141	160	96	131
chr1	9129370	9129984	54	62	56	48	41	66
chr1	9145001	9145287	18	17	16	17	9	12
chr1	9145439	9145889	30	46	39	30	17	19
chr1	9151008	9151303	19	25	6	7	4	16
chr1	9151504	9151849	25	19	8	19	7	11
chr1	9162523	9164120	265	307	459	161	118	182
chr1	9164350	9165080	112	95	173	51	28	57
chr1	9181004	9181367	48	69	87	35	26	38
chr1	9181468	9183223	558	656	688	651	340	766
chr1	9196232	9196526	15	15	24	13	17	8
chr1	9234178	9234569	42	33	55	45	29	33
chr1	9234666	9235822	284	258	304	327	149	304
chr1	9266737	9267199	25	10	10	17	10	20
chr1	9267355	9267596	11	11	10	12	10	16
chr1	9280594	9281224	52	42	30	36	21	36
chr1	9290427	9290848	99	69	84	94	55	115
chr1	9292157	9292780	146	139	143	139	70	146
chr1	9292973	9294442	376	382	375	301	189	341
chr1	9294769	9295040	57	52	77	51	34	50
chr1	9299826	9300235	97	74	155	65	52	86
chr1	9300308	9301206	259	208	381	163	138	212
chr1	9302357	9303214	217	139	285	142	81	197
chr1	9303472	9303812	76	20	57	39	35	52
chr1	9315174	9316582	241	193	262	156	127	161
chr1	9331003	9331745	81	23	68	71	46	59
chr1	9332054	9332653	54	27	46	47	41	60
chr1	9388289	9389011	101	92	107	69	55	100
chr1	9400119	9400789	104	98	122	64	74	74
chr1	9400906	9401893	106	157	187	93	78	132
chr1	9401968	9402554	81	96	121	67	65	109
chr1	9412550	9414148	214	189	315	145	148	227
chr1	9428451	9428917	78	47	54	70	42	88
chr1	9429107	9429670	79	57	50	69	45	74
chr1	9435384	9435611	59	6	8	58	31	59
chr1	9435639	9436190	147	23	22	145	80	175
chr1	9437027	9438562	365	135	145	327	184	385
chr1	9438581	9439842	233	166	177	240	141	306
chr1	9455625	9455852	14	5	7	6	6	13
chr1	9473370	9473583	11	10	9	16	7	15
chr1	9490666	9491193	26	28	13	43	28	43
chr1	9494957	9495255	5	16	4	9	12	15
chr1	9538957	9539190	19	10	11	20	10	20
chr1	9539449	9540375	129	109	96	134	76	116
chr1	9588316	9588515	11	13	21	13	6	9
chr1	9588780	9589932	122	115	125	90	71	122
chr1	9626581	9627119	56	48	24	28	21	32
chr1	9687067	9687988	145	118	98	114	77	117
chr1	9689582	9690192	62	72	49	67	31	59
chr1	9699988	9700229	17	10	5	5	6	15
chr1	9700719	9701208	36	9	19	15	11	13
chr1	9718358	9719270	133	129	175	63	56	74
chr1	9719331	9720082	89	118	129	70	41	51
chr1	9766173	9766384	10	11	18	7	3	8
chr1	9814915	9815232	13	5	20	7	14	6
chr1	9823222	9824001	178	190	182	159	87	184
chr1	9824198	9825493	229	195	277	161	86	177
chr1	9825799	9826291	71	66	111	53	26	43
chr1	9909521	9910261	80	108	92	72	65	102
chr1	9910663	9911398	152	92	143	132	75	149
chr1	9942521	9944011	320	254	339	298	158	333
chr1	9997251	9997892	30	26	5	16	16	16
chr1	10032153	10032642	91	60	83	73	43	78
chr1	10032937	10034123	194	178	227	178	96	173
chr1	10056093	10056323	15	10	11	17	6	6
chr1	10073956	10074304	10	12	22	3	8	5
chr1	10074660	10074998	15	18	22	3	5	9
chr1	10209656	10210371	154	131	195	158	95	165
chr1	10210606	10211527	216	165	209	177	88	183
chr1	10377776	10378583	307	285	409	265	149	278
chr1	10378656	10379660	400	318	505	322	164	338
chr1	10379726	10379930	79	63	108	48	34	52
chr1	10380105	10380574	166	137	213	135	70	146
chr1	10380876	10381615	325	253	427	293	118	309
chr1	10386848	10387564	362	276	428	314	180	367
chr1	10387773	10389872	1002	798	1292	885	422	1006
chr1	10398205	10398750	216	164	252	174	82	213
chr1	10399091	10401076	719	578	872	639	311	664
chr1	10401212	10401659	196	121	190	149	74	125
chr1	10414080	10416666	725	760	1166	557	333	568
chr1	10423753	10424085	56	34	41	27	27	28
chr1	10424102	10424636	70	41	79	42	38	54
chr1	10430023	10431339	195	170	225	180	99	182
chr1	10458684	10459192	29	22	54	15	12	16
chr1	10459250	10459918	35	28	59	29	26	32
chr1	10471878	10472566	110	114	103	120	64	122
chr1	10472692	10473037	68	45	58	58	29	43
chr1	10474593	10475868	227	219	264	237	145	261
chr1	10494859	10495212	33	14	20	24	20	21
chr1	10495302	10495669	14	13	26	12	13	8
chr1	10510743	10510997	11	1	14	4	4	7
chr1	10527921	10528437	49	32	35	28	15	40
chr1	10528595	10529365	73	40	51	32	25	40
chr1	10575249	10575759	36	18	28	33	14	24
chr1	10598746	10599742	207	149	266	151	101	181
chr1	10599801	10600610	140	114	165	119	73	115
chr1	10693586	10694396	71	54	44	65	45	61
chr1	10694792	10695352	40	37	27	49	26	57
chr1	10724513	10724751	13	16	6	6	3	4
chr1	10731362	10731847	33	30	12	37	16	30
chr1	10743908	10744369	19	20	10	44	14	32
chr1	10778707	10780216	113	122	94	88	57	89
chr1	10796130	10796641	44	54	48	44	19	48
chr1	10818429	10818662	11	2	0	10	8	10
chr1	10824701	10825030	14	15	7	15	6	21
chr1	10866909	10867740	72	39	34	57	43	41
chr1	10900528	10901646	35	43	32	31	40	55
chr1	11011727	11012251	77	57	50	60	50	71
chr1	11012315	11013363	301	217	312	256	131	270
chr1	11058875	11060011	222	207	177	186	103	218
chr1	11060211	11060958	163	155	159	176	90	156
chr1	11098847	11100531	293	217	254	277	155	289
chr1	11157937	11158694	42	8	5	59	26	76
chr1	11159486	11159904	27	0	2	15	4	26
chr1	11261885	11262602	142	133	100	123	77	123
chr1	11262817	11263249	67	45	61	64	37	64
chr1	11273158	11274138	195	161	198	171	86	210
chr1	11478810	11479540	69	69	53	61	43	62
chr1	11650652	11651059	43	44	15	30	18	23
chr1	11654203	11655431	105	182	95	138	89	131
chr1	11664104	11664963	84	102	50	96	55	103
chr1	11680512	11681840	160	146	153	151	99	168
chr1	11719417	11719988	36	50	16	32	20	28
chr1	11736097	11737900	321	318	381	355	218	422
chr1	11784979	11785341	12	20	11	14	8	10
chr1	11805086	11805960	211	212	248	198	125	217
chr1	11806144	11806874	163	168	184	173	109	150
chr1	11907827	11908235	136	108	196	133	51	137
chr1	11908476	11910209	384	348	464	337	179	338
chr1	11919116	11919350	11	8	16	5	4	10
chr1	11925941	11926471	52	81	77	54	46	75
chr1	11926589	11926969	41	21	24	39	15	23
chr1	11934022	11935269	192	174	208	181	97	216
chr1	11980133	11981058	150	149	165	145	107	181
chr1	12001129	12001740	44	18	21	27	15	42
chr1	12019026	12019224	19	15	20	13	9	16
chr1	12019475	12020183	114	108	96	84	46	82
chr1	12161590	12161969	22	21	9	19	12	10
chr1	12166916	12167215	14	11	5	14	11	8
chr1	12188681	12188936	11	0	0	10	8	17
chr1	12206943	12207272	6	5	5	16	4	20
chr1	12230003	12231101	161	152	158	169	95	171
chr1	12314552	12315367	42	68	68	36	32	30
chr1	12315435	12315689	11	6	25	8	5	3
chr1	12346952	12347576	22	43	48	15	7	12
chr1	12355549	12357397	282	325	493	159	106	147
chr1	12380289	12382089	209	235	297	121	78	109
chr1	12406792	12407009	7	8	12	15	13	8
chr1	12407117	12407435	9	27	16	12	16	16
chr1	12432973	12433472	47	77	109	31	42	48
chr1	12433626	12434698	163	197	291	145	96	140
chr1	12434747	12434963	27	21	37	26	15	16
chr1	12437304	12437705	68	40	72	55	45	45
chr1	12454566	12454814	19	6	30	13	14	18
chr1	12457302	12457547	17	17	22	25	13	19
chr1	12477505	12478307	158	165	292	123	103	148
chr1	12478519	12479448	210	230	422	163	138	203
chr1	12480111	12480752	116	163	209	102	84	99
chr1	12481075	12481593	111	150	215	88	58	80
chr1	12485915	12486461	68	34	46	52	37	73
chr1	12525158	12525526	61	55	70	43	39	56
chr1	12525644	12526196	120	130	139	77	72	85
chr1	12527730	12528343	103	124	189	100	71	96
chr1	12528547	12529451	168	165	233	135	86	125
chr1	12539414	12539862	62	29	55	32	28	43
chr1	12540135	12541202	104	89	153	107	73	112
chr1	12541281	12541584	34	24	22	17	20	20
chr1	12548965	12550691	193	267	331	168	134	177
chr1	12556260	12556532	14	19	32	13	17	11
chr1	12567001	12567215	12	11	24	4	5	4
chr1	12572777	12573948	222	185	313	165	90	163
chr1	12574137	12574996	184	175	237	97	71	128
chr1	12580539	12580784	13	9	14	7	7	18
chr1	12586718	12586929	27	22	53	27	10	17
chr1	12587353	12588263	90	129	229	57	47	67
chr1	12588508	12589193	72	112	198	67	48	51
chr1	12593160	12593572	112	96	139	96	44	127
chr1	12593853	12594394	183	146	264	144	94	156
chr1	12594604	12595363	296	310	475	247	134	302
chr1	12595554	12595890	80	99	156	109	62	103
chr1	12596122	12596628	214	238	327	235	117	245
chr1	12596725	12597203	128	200	257	118	60	153
chr1	12602869	12603113	42	58	62	24	29	52
chr1	12603467	12604442	205	254	352	210	129	197
chr1	12615668	12615969	73	86	149	79	45	88
chr1	12616044	12617674	448	638	894	503	237	499
chr1	12617963	12618302	104	122	181	97	55	118
chr1	12618434	12619062	251	300	388	279	131	280
chr1	12619278	12619876	201	236	353	182	97	188
chr1	13699613	13700937	252	231	166	233	106	217
chr1	13748581	13749265	112	85	115	104	48	111
chr1	13749381	13750213	123	131	159	151	83	145
chr1	13948516	13948772	11	1	0	9	14	17
chr1	13949463	13950066	12	0	2	21	4	43
chr1	14741414	14742249	81	77	50	65	30	57
chr1	14742595	14743144	62	79	75	61	30	52
chr1	14923708	14923958	8	18	5	11	6	8
chr1	14924089	14925033	82	101	47	103	53	83
chr1	15046180	15046652	14	16	12	24	9	37
chr1	15152569	15153584	158	198	280	135	65	144
chr1	15153807	15154685	182	168	169	155	70	161
chr1	15158124	15158984	211	151	217	115	84	162
chr1	15159068	15159489	87	65	108	70	52	87
chr1	15168091	15168607	104	71	95	66	43	85
chr1	15168748	15169317	103	67	98	90	59	95
chr1	15172341	15173140	113	116	107	103	50	94
chr1	15178168	15178890	118	146	155	71	47	78
chr1	15179054	15180153	166	180	245	120	56	107
chr1	15188909	15189199	33	43	73	23	15	17
chr1	15189317	15190771	242	249	505	128	118	143
chr1	15199709	15200727	142	180	275	93	70	76
chr1	15200857	15201311	65	88	158	37	44	42
chr1	15201455	15201972	85	100	176	53	37	52
chr1	15202210	15202537	39	51	93	18	14	29
chr1	15246946	15247898	95	77	59	52	31	53
chr1	15261060	15261920	61	42	49	48	24	34
chr1	15272340	15273039	46	34	41	23	23	31
chr1	15283914	15284234	42	47	69	18	24	11
chr1	15284498	15285288	94	101	173	69	47	72
chr1	15285543	15285829	41	32	65	28	21	21
chr1	15304420	15304937	39	20	30	4	13	24
chr1	15323125	15324343	143	101	137	92	72	98
chr1	15341323	15342763	198	172	213	155	105	149
chr1	15352009	15352430	153	88	103	91	81	122
chr1	15352686	15353251	201	139	184	158	88	228
chr1	15355304	15356131	290	180	336	182	121	228
chr1	15356358	15356970	202	149	247	154	73	164
chr1	15357181	15357856	194	140	221	146	99	203
chr1	15393836	15394503	28	19	17	20	12	27
chr1	15409362	15411244	424	429	406	383	226	425
chr1	15416158	15417642	287	217	262	191	115	219
chr1	15426202	15426874	178	126	150	154	89	143
chr1	15427134	15427826	188	136	211	149	97	188
chr1	15523788	15524226	67	64	82	64	32	79
chr1	15524560	15524878	54	72	104	67	30	78
chr1	15525213	15526095	146	129	149	140	89	120
chr1	15526183	15526484	42	24	48	38	18	29
chr1	15526852	15527435	133	119	128	111	69	118
chr1	15584282	15585473	222	217	183	194	106	209
chr1	15602955	15604094	134	108	105	99	67	84
chr1	15616706	15617208	58	58	74	64	43	50
chr1	15617464	15618728	262	224	310	251	144	263
chr1	15683691	15685067	265	349	291	300	158	351
chr1	15741545	15741899	26	17	15	21	23	24
chr1	15758281	15759831	330	358	259	324	191	372
chr1	15779677	15781707	338	370	526	301	184	294
chr1	15787026	15787341	35	51	31	32	22	37
chr1	15788398	15789156	127	143	159	151	60	147
chr1	15794083	15794310	81	58	62	66	40	70
chr1	15794644	15794978	99	86	123	94	55	99
chr1	15795807	15796786	480	393	434	451	203	498
chr1	15799353	15800142	327	332	406	349	152	355
chr1	15800707	15801659	383	272	354	322	180	373
chr1	15832949	15833525	144	128	165	155	70	132
chr1	15833612	15834313	195	145	174	188	80	198
chr1	15834426	15835805	515	476	685	482	236	534
chr1	15836104	15836491	104	90	160	96	65	107
chr1	15847038	15847513	121	93	161	104	58	112
chr1	15847830	15850223	615	552	694	557	324	601
chr1	15885886	15886490	84	72	73	60	36	73
chr1	15886713	15886940	21	5	10	10	7	12
chr1	15892902	15893939	135	54	169	74	43	72
chr1	15916180	15917153	54	32	56	44	12	37
chr1	15939079	15939804	42	24	60	13	29	22
chr1	15949245	15949641	41	50	76	37	23	40
chr1	15949952	15950219	22	35	48	27	11	25
chr1	15952132	15952859	74	120	133	69	40	83
chr1	15953088	15953605	68	88	94	39	21	59
chr1	15975207	15976722	200	183	188	172	117	181
chr1	16007414	16007824	40	9	6	33	20	34
chr1	16012629	16013618	174	141	90	141	91	154
chr1	16016342	16016717	46	10	1	27	28	64
chr1	16032600	16032833	10	3	2	14	7	16
chr1	16048663	16049294	53	37	35	40	31	47
chr1	16055852	16056198	20	10	12	16	17	9
chr1	16066782	16067159	52	16	14	32	20	36
chr1	16067365	16068057	103	32	18	48	40	86
chr1	16072924	16073654	210	169	90	178	92	183
chr1	16075494	16076055	111	131	128	81	55	97
chr1	16076279	16076968	196	205	197	126	53	155
chr1	16079158	16079522	65	63	78	43	33	48
chr1	16082217	16082456	32	32	29	17	16	28
chr1	16082608	16082965	29	46	21	35	22	28
chr1	16112591	16113595	30	60	65	34	39	53
chr1	16120635	16121093	28	18	24	14	31	29
chr1	16121804	16122017	10	9	9	15	12	10
chr1	16139166	16139596	62	62	107	62	33	94
chr1	16139907	16140178	47	35	105	40	28	51
chr1	16144203	16146392	727	882	1258	760	401	941
chr1	16146545	16147382	226	296	410	244	130	285
chr1	16152089	16153724	379	494	511	484	198	531
chr1	16153961	16154364	84	115	126	119	54	125
chr1	16154879	16156028	318	396	424	334	179	413
chr1	16163837	16164267	48	68	90	45	27	50
chr1	16164788	16165054	44	58	51	23	25	29
chr1	16167202	16168084	291	314	336	227	144	287
chr1	16172942	16173660	284	242	400	242	136	308
chr1	16173850	16174816	296	295	389	255	166	334
chr1	16175518	16176088	235	214	321	171	119	228
chr1	16176155	16176950	241	305	386	197	128	249
chr1	16181432	16182013	205	206	312	172	108	225
chr1	16182126	16182826	223	281	415	241	141	287
chr1	16187631	16187877	52	51	67	42	27	61
chr1	16188082	16190140	491	297	493	309	262	412
chr1	16206050	16206556	84	68	77	88	57	81
chr1	16206746	16207703	157	132	163	135	111	141
chr1	16216990	16217440	39	23	18	34	16	39
chr1	16217625	16218087	32	41	29	40	22	30
chr1	16236382	16237943	223	206	215	191	124	220
chr1	16248073	16249017	133	74	37	83	45	93
chr1	16334914	16335414	19	9	32	13	10	10
chr1	16351659	16353160	335	288	323	271	165	310
chr1	16366562	16366918	68	46	63	44	36	61
chr1	16367190	16368447	349	321	539	343	195	353
chr1	16372038	16372619	114	120	227	95	67	118
chr1	16372832	16373240	91	83	182	76	48	104
chr1	16376038	16376293	30	16	48	36	21	39
chr1	16385504	16385771	18	26	27	10	7	12
chr1	16385787	16387071	119	107	236	57	59	74
chr1	16440206	16441549	256	236	215	223	126	219
chr1	16498476	16499992	267	227	239	235	152	262
chr1	16513576	16513977	20	19	41	16	18	11
chr1	16514224	16515035	99	79	119	86	45	90
chr1	16533927	16534709	60	49	39	58	30	44
chr1	16535324	16535788	25	13	13	16	21	7
chr1	16544758	16545597	44	64	76	54	38	49
chr1	16612774	16614179	638	576	498	612	386	586
chr1	16620587	16621259	82	44	82	44	29	42
chr1	16643849	16645443	713	603	560	677	440	656
chr1	16651498	16651898	33	13	8	37	13	17
chr1	16727663	16727993	10	10	7	15	15	10
chr1	16764257	16764982	171	117	241	117	95	124
chr1	16765021	16765607	98	82	155	68	64	69
chr1	16766620	16767077	62	27	83	25	27	31
chr1	16770720	16771055	17	13	30	9	8	8
chr1	16862438	16862757	18	18	20	10	13	12
chr1	16872737	16873028	13	12	20	10	14	17
chr1	16873197	16873963	96	121	88	108	55	103
chr1	16888693	16889954	219	194	225	194	111	189
chr1	16895199	16896042	106	90	118	93	66	107
chr1	16896520	16897158	56	50	79	58	31	53
chr1	16903676	16905270	396	381	506	372	188	387
chr1	16913537	16913926	53	29	45	32	34	42
chr1	16914142	16915017	128	134	108	114	77	126
chr1	16951772	16952151	17	18	18	18	13	12
chr1	16960392	16961464	139	136	155	163	80	140
chr1	16966604	16967320	23	46	71	18	6	12
chr1	16967562	16967882	15	22	26	9	8	20
chr1	17004168	17004930	37	32	101	20	31	42
chr1	17011302	17012495	124	133	109	135	73	125
chr1	17053292	17054079	139	150	133	140	85	140
chr1	17054340	17054786	58	35	68	52	30	46
chr1	17119604	17119817	11	16	12	17	3	9
chr1	17125992	17126457	76	105	131	66	51	79
chr1	17127492	17129358	305	395	587	342	181	361
chr1	17135115	17135568	14	28	47	7	9	9
chr1	17167444	17168024	30	45	104	25	17	29
chr1	17168206	17169291	82	106	217	50	53	70
chr1	17189639	17189987	16	21	59	14	12	16
chr1	17190221	17190842	31	61	109	32	29	38
chr1	17201338	17202006	36	57	99	23	23	19
chr1	17207708	17208219	44	55	70	26	18	24
chr1	17208276	17208897	30	82	51	33	17	19
chr1	17232418	17233154	233	312	445	228	128	254
chr1	17233320	17233818	140	196	299	127	67	164
chr1	17234065	17234593	165	186	261	144	73	161
chr1	17250094	17250730	53	108	86	42	27	50
chr1	17250795	17251821	106	220	221	89	60	75
chr1	17258535	17259047	11	36	42	9	8	7
chr1	17259794	17260113	9	24	27	6	11	3
chr1	17274511	17274778	14	40	32	6	10	13
chr1	17276767	17277196	38	86	85	35	17	40
chr1	17286590	17287540	80	184	189	102	43	85
chr1	17287751	17288353	40	122	106	39	33	50
chr1	17288411	17288708	16	49	38	18	8	14
chr1	17309583	17310133	24	28	15	28	5	24
chr1	17335817	17336252	8	35	25	10	7	10
chr1	17348094	17348694	39	34	31	18	17	24
chr1	17348864	17349186	13	19	8	6	7	7
chr1	17437719	17439539	503	499	623	451	203	510
chr1	17439871	17440497	214	180	164	166	73	208
chr1	17440817	17441558	239	180	115	216	77	269
chr1	17441626	17442057	118	102	74	127	46	122
chr1	17476238	17477126	95	20	13	77	31	94
chr1	17539354	17540789	204	204	229	178	113	220
chr1	17545202	17545936	59	49	74	24	20	22
chr1	17559559	17560432	42	33	64	30	41	27
chr1	17569143	17570385	141	126	135	105	77	116
chr1	17576000	17576197	8	6	20	6	4	6
chr1	17579793	17580364	35	35	53	32	32	33
chr1	17580507	17580848	32	13	28	23	17	36
chr1	17581919	17582183	26	9	12	18	7	30
chr1	17587856	17588791	79	56	115	51	46	60
chr1	17624392	17624959	54	17	43	23	15	38
chr1	17625284	17625676	28	2	9	10	6	18
chr1	17765814	17766084	33	28	50	20	11	34
chr1	17768191	17768701	72	70	126	32	33	43
chr1	17768772	17769537	91	86	133	61	44	74
chr1	17865844	17866683	66	88	136	57	44	64
chr1	17866833	17867059	12	12	27	12	4	9
chr1	17873814	17874253	28	28	35	28	12	35
chr1	17874504	17875522	67	84	67	44	26	77
chr1	18480045	18481675	161	192	293	189	110	167
chr1	18597708	18598019	22	10	6	25	12	25
chr1	18618229	18618550	23	14	15	26	15	20
chr1	18618748	18619497	59	42	69	41	24	58
chr1	18630893	18632001	115	83	36	114	62	110
chr1	18667639	18668825	329	221	328	311	208	325
chr1	18669031	18669855	315	208	296	270	146	324
chr1	18670566	18671219	191	62	56	156	107	219
chr1	18681218	18681522	39	15	18	39	25	22
chr1	18902092	18903387	203	190	186	195	126	205
chr1	18907321	18907518	6	8	23	5	2	4
chr1	18913256	18913824	32	33	65	17	17	23
chr1	18922511	18923373	91	152	190	84	57	94
chr1	18926304	18927401	127	176	182	81	77	116
chr1	18927606	18927864	17	25	41	20	13	6
chr1	18944599	18944887	39	8	11	16	12	21
chr1	18948946	18950675	261	218	313	202	148	292
chr1	18955341	18956568	137	200	206	123	84	112
chr1	18956939	18957337	45	63	61	43	25	56
chr1	18965678	18965923	15	17	11	12	6	20
chr1	19007889	19008143	42	62	146	26	26	27
chr1	19009237	19009938	156	253	435	155	81	181
chr1	19010214	19011143	325	461	649	313	143	316
chr1	19011472	19012429	279	362	594	254	142	265
chr1	19033850	19034088	9	19	6	2	4	3
chr1	19065905	19066472	62	45	39	30	19	41
chr1	19066541	19067345	110	86	93	48	35	51
chr1	19067727	19068144	35	39	25	12	15	16
chr1	19079561	19080070	43	74	125	41	40	58
chr1	19080223	19081661	190	302	418	180	119	200
chr1	19081796	19082050	24	46	68	27	12	21
chr1	19087217	19088040	36	37	77	19	21	11
chr1	19095997	19096327	6	21	22	14	10	10
chr1	19178737	19178968	18	1	3	3	9	12
chr1	19209438	19210334	187	171	195	173	108	169
chr1	19210410	19211289	213	160	219	194	89	209
chr1	19250973	19252547	387	327	375	353	187	325
chr1	19311466	19312129	137	96	92	96	53	100
chr1	19312298	19313014	110	111	77	116	54	127
chr1	19430436	19430635	10	7	16	8	5	2
chr1	19448174	19448382	16	21	28	5	6	9
chr1	19468592	19469492	75	46	62	29	40	25
chr1	19484564	19485582	286	287	295	259	126	327
chr1	19485700	19486750	282	231	314	250	160	263
chr1	19505477	19506136	45	9	12	44	36	41
chr1	19514188	19514415	14	0	0	5	9	7
chr1	19596244	19597793	376	261	309	285	163	340
chr1	19616243	19617569	154	89	36	129	54	154
chr1	19640249	19641013	221	32	36	171	96	183
chr1	19643438	19645132	348	255	172	325	193	362
chr1	19664760	19665309	42	26	16	18	16	33
chr1	19765369	19765669	22	9	28	8	3	6
chr1	19765883	19766211	8	6	33	8	4	1
chr1	19799189	19800621	300	283	265	257	200	298
chr1	19881906	19882220	32	23	18	41	17	26
chr1	19882347	19883360	145	110	117	124	91	126
chr1	19894544	19894741	11	8	12	7	2	12
chr1	20151888	20152499	67	70	29	45	46	69
chr1	20191949	20192200	27	3	5	13	5	14
chr1	20210677	20211546	138	61	159	61	78	127
chr1	20211915	20213018	200	102	245	145	93	181
chr1	20213176	20213515	50	28	39	28	24	31
chr1	20249963	20251342	128	86	135	56	77	60
chr1	20255936	20256410	31	19	12	14	12	13
chr1	20301549	20301941	40	6	2	22	21	31
chr1	20302473	20302988	52	8	7	32	27	50
chr1	20303074	20303321	20	4	1	20	12	16
chr1	20347936	20348329	18	3	3	4	12	21
chr1	20358103	20358350	18	3	2	2	4	5
chr1	20359064	20359403	23	3	1	9	7	12
chr1	20366967	20367200	12	8	5	4	4	12
chr1	20380175	20380592	22	23	32	15	27	32
chr1	20380871	20381345	38	39	47	23	24	35
chr1	20410703	20411238	23	31	29	14	18	18
chr1	20411486	20411946	18	31	19	10	9	15
chr1	20426691	20427013	13	23	9	11	10	6
chr1	20427164	20427560	23	14	24	10	9	18
chr1	20440600	20440974	16	18	18	11	15	15
chr1	20474750	20475255	133	123	242	98	69	100
chr1	20475953	20476480	169	182	330	141	103	171
chr1	20476762	20477297	168	200	290	122	96	155
chr1	20479840	20480368	163	161	330	174	97	178
chr1	20480582	20481258	198	259	377	167	109	198
chr1	20485273	20486782	364	440	525	340	207	402
chr1	20493646	20493977	14	25	30	22	23	21
chr1	20494031	20494556	56	38	37	38	27	28
chr1	20507409	20508655	162	141	135	167	84	170
chr1	20522571	20522956	25	13	20	17	14	13
chr1	20551804	20553086	109	140	114	136	90	129
chr1	20575393	20576078	36	36	22	23	27	27
chr1	20588497	20590415	210	212	257	194	127	186
chr1	20603364	20604265	78	94	208	88	65	104
chr1	20604490	20605248	66	81	156	59	49	98
chr1	20612839	20613980	264	251	474	204	155	224
chr1	20614166	20614824	111	136	248	84	49	125
chr1	20632897	20634008	141	139	145	131	88	124
chr1	20634104	20634357	13	17	29	17	13	18
chr1	20660509	20661410	175	176	157	170	86	195
chr1	20661649	20662338	119	114	134	120	69	122
chr1	20696319	20697596	395	267	278	337	227	417
chr1	20697655	20698527	229	80	89	188	119	247
chr1	20698810	20699346	111	32	47	105	68	137
chr1	20717425	20718493	70	57	30	57	41	63
chr1	20731615	20732185	80	88	52	94	59	107
chr1	20732328	20733185	214	221	205	197	114	290
chr1	20733326	20734028	161	112	108	163	75	175
chr1	20738883	20739402	48	38	56	34	28	37
chr1	20739411	20739955	51	47	72	41	21	52
chr1	20785900	20786670	188	138	241	181	83	176
chr1	20786904	20788314	432	351	546	416	230	473
chr1	20813321	20813925	49	37	43	38	31	22
chr1	20813967	20814664	54	24	51	47	44	46
chr1	20830166	20830422	7	0	7	12	14	8
chr1	20840817	20841165	31	15	40	24	21	25
chr1	20841697	20842007	29	13	55	23	19	24
chr1	20846500	20847639	353	231	447	339	171	341
chr1	20847841	20848961	289	205	344	339	186	355
chr1	20883212	20884991	166	178	88	257	117	268
chr1	20895877	20896917	365	138	253	319	196	374
chr1	20897245	20898402	465	153	200	377	223	380
chr1	20949417	20949614	8	4	14	6	12	8
chr1	21021688	21022292	134	67	126	58	46	63
chr1	21022482	21023219	296	221	276	207	109	207
chr1	21090323	21091746	139	91	91	78	47	62
chr1	21149929	21150810	58	55	63	46	32	58
chr1	21174940	21176877	374	341	381	353	186	371
chr1	21177045	21177519	106	79	115	89	55	97
chr1	21194725	21195343	55	26	16	47	26	52
chr1	21195462	21195732	24	6	7	11	16	17
chr1	21251668	21252024	40	10	23	22	13	23
chr1	21252419	21252931	69	25	36	37	28	39
chr1	21260981	21261899	382	287	344	278	157	291
chr1	21262086	21263331	490	415	581	360	232	460
chr1	21264594	21264898	100	77	143	44	36	69
chr1	21265500	21266169	216	185	332	123	77	165
chr1	21275658	21276330	96	21	47	43	56	59
chr1	21276804	21277421	88	29	59	48	31	60
chr1	21289262	21291079	455	408	430	451	254	489
chr1	21302922	21303224	16	19	15	4	9	9
chr1	21308992	21309391	19	15	29	16	12	8
chr1	21319362	21319658	67	47	68	33	30	39
chr1	21324120	21325693	446	405	635	354	197	411
chr1	21334272	21334804	93	88	112	66	46	67
chr1	21334988	21335274	39	31	41	27	27	30
chr1	21338454	21338691	25	21	46	8	18	10
chr1	21344799	21345520	127	112	82	82	50	87
chr1	21345580	21346306	76	87	68	64	48	66
chr1	21368267	21368658	27	23	20	15	16	18
chr1	21379499	21379759	14	5	11	3	1	2
chr1	21439519	21440703	165	146	131	133	93	150
chr1	21509036	21509269	7	14	5	6	6	11
chr1	21586441	21586938	30	30	35	17	8	17
chr1	21587282	21587604	14	20	21	9	6	8
chr1	21622177	21622540	44	51	39	45	25	35
chr1	21622697	21623714	210	176	233	112	118	119
chr1	21624018	21624393	54	43	53	22	15	23
chr1	21638450	21638794	70	50	80	27	17	33
chr1	21638900	21639725	160	145	161	74	50	64
chr1	21639974	21640353	60	42	31	25	13	17
chr1	21651246	21652308	95	115	76	95	63	79
chr1	21669016	21669535	22	26	9	25	17	14
chr1	21703574	21703984	14	4	28	14	10	9
chr1	21764080	21764551	31	19	13	30	19	24
chr1	21765432	21765865	40	6	18	23	23	32
chr1	21782004	21783700	406	319	450	406	224	406
chr1	21783788	21784401	84	86	105	89	54	74
chr1	21788692	21788925	10	3	4	11	10	17
chr1	21869476	21869891	21	14	27	17	8	18
chr1	21870097	21870590	29	20	28	33	23	29
chr1	21895008	21895264	18	4	4	7	7	11
chr1	21919858	21920233	37	20	51	17	8	15
chr1	21920260	21920938	65	42	96	40	41	42
chr1	21926913	21927600	182	114	159	173	110	229
chr1	21927943	21928314	118	41	85	88	58	104
chr1	21930811	21931076	78	51	113	75	44	96
chr1	21931395	21932278	374	280	458	315	180	374
chr1	21936043	21937204	329	275	411	306	183	339
chr1	21937529	21937955	104	116	126	102	50	101
chr1	21956618	21956928	28	16	17	18	19	23
chr1	21957092	21957328	12	9	10	5	7	13
chr1	21963776	21964125	21	10	14	19	15	20
chr1	21973242	21974012	55	42	75	39	24	43
chr1	22018751	22019144	15	25	20	3	4	10
chr1	22024392	22026237	262	252	353	238	173	276
chr1	22052173	22052535	40	46	47	48	39	35
chr1	22052640	22053729	292	269	332	266	143	303
chr1	22142793	22143093	8	21	15	9	12	11
chr1	22143211	22143748	39	34	22	41	25	31
chr1	22229172	22229440	9	15	10	2	4	7
chr1	22259272	22259657	28	31	30	26	9	17
chr1	22332930	22333157	13	6	5	5	2	4
chr1	22347716	22348504	118	19	19	47	18	43
chr1	22348704	22349295	69	9	5	15	15	20
chr1	22414562	22415094	56	26	21	20	24	34
chr1	22428821	22429310	32	29	24	21	16	21
chr1	22451180	22451753	48	67	55	53	36	63
chr1	22451886	22452779	187	138	146	145	78	175
chr1	22710068	22711994	186	431	386	281	166	288
chr1	22735500	22735742	38	54	81	20	15	31
chr1	22739307	22740759	335	373	573	266	194	316
chr1	22745613	22746046	66	117	167	59	43	68
chr1	22746587	22747345	187	285	336	118	83	151
chr1	22747805	22748147	60	118	141	64	36	60
chr1	22749665	22750445	172	255	334	103	87	134
chr1	22750569	22751347	165	191	279	93	92	95
chr1	22817314	22817973	11	29	24	38	17	34
chr1	22831439	22832159	166	87	99	85	53	93
chr1	22832328	22832810	94	53	56	54	50	69
chr1	22861795	22862091	8	8	22	8	5	14
chr1	22969687	22969977	34	5	3	16	12	9
chr1	22975946	22976911	131	86	62	110	69	117
chr1	23010169	23010957	127	37	42	88	52	125
chr1	23011029	23011582	71	15	28	47	32	78
chr1	23011657	23011973	37	3	4	21	18	20
chr1	23018744	23019306	129	98	142	129	77	130
chr1	23019448	23020543	260	192	267	213	109	241
chr1	23098995	23099302	59	43	47	55	20	44
chr1	23099774	23100380	96	92	108	89	39	67
chr1	23100461	23101453	174	160	143	147	77	137
chr1	23101781	23102421	97	99	122	84	44	84
chr1	23148474	23149765	151	44	99	69	66	55
chr1	23167307	23168833	208	257	251	230	155	256
chr1	23177194	23178478	228	177	158	234	102	231
chr1	23187472	23188492	371	278	347	300	153	356
chr1	23188669	23190160	453	373	520	371	213	388
chr1	23194155	23195301	447	363	535	412	181	458
chr1	23195550	23196085	202	144	207	167	71	165
chr1	23196467	23197027	237	206	274	163	109	210
chr1	23197145	23197476	124	104	186	109	71	102
chr1	23198526	23198783	82	57	125	74	44	73
chr1	23202781	23203045	55	33	39	30	33	31
chr1	23215805	23217941	573	525	523	518	251	500
chr1	23224914	23225576	61	37	38	24	26	42
chr1	23248795	23249081	4	14	3	9	6	11
chr1	23249741	23250005	15	4	5	3	9	3
chr1	23273199	23273433	30	31	25	15	12	28
chr1	23273658	23274578	161	113	175	109	67	103
chr1	23274625	23274884	50	22	19	20	18	18
chr1	23276342	23277032	144	71	70	80	45	84
chr1	23282608	23283126	66	44	54	56	38	73
chr1	23283313	23284088	97	39	71	64	38	61
chr1	23284101	23284401	20	7	19	30	16	23
chr1	23302769	23303506	54	1	8	34	52	52
chr1	23303988	23304428	29	3	6	28	37	39
chr1	23343296	23344338	330	292	390	318	151	337
chr1	23344661	23345458	253	222	320	230	123	254
chr1	23367767	23368319	113	129	137	104	65	96
chr1	23368487	23369952	410	358	500	355	223	477
chr1	23376573	23377586	208	163	257	188	119	193
chr1	23402666	23404404	187	140	187	143	91	131
chr1	23483579	23484739	136	129	132	125	60	129
chr1	23484747	23485235	56	35	31	48	21	33
chr1	23497210	23497829	41	38	18	47	40	50
chr1	23528025	23528254	19	18	34	18	10	25
chr1	23528516	23528821	34	30	40	36	10	30
chr1	23530578	23531232	65	45	110	62	35	77
chr1	23531488	23532006	70	49	69	61	46	70
chr1	23537520	23537938	37	17	20	18	10	12
chr1	23539498	23540020	42	46	27	26	27	39
chr1	23544951	23545336	67	45	52	48	38	47
chr1	23546740	23547956	203	146	179	155	98	154
chr1	23554189	23554870	316	276	407	282	143	289
chr1	23555180	23555939	360	290	454	281	138	357
chr1	23556316	23556601	144	94	144	110	42	117
chr1	23561695	23562329	270	204	408	209	82	263
chr1	23567995	23568648	168	169	144	126	79	167
chr1	23568746	23568982	68	54	55	38	30	46
chr1	23576069	23577221	436	311	519	322	207	387
chr1	23577428	23578693	532	429	664	429	205	487
chr1	23585143	23585664	252	183	312	199	106	230
chr1	23585919	23586778	357	311	464	288	144	345
chr1	23591300	23591618	135	97	189	100	56	126
chr1	23591738	23593665	746	668	878	639	350	814
chr1	23593760	23594014	78	74	123	79	35	88
chr1	23594245	23594726	163	124	144	144	93	171
chr1	23634429	23635911	416	360	424	301	188	401
chr1	23637684	23638043	85	56	46	59	33	57
chr1	23650830	23651763	50	51	44	23	25	34
chr1	23691329	23691677	45	32	53	33	31	44
chr1	23691774	23692872	268	199	232	210	100	250
chr1	23727098	23727487	39	10	15	9	14	10
chr1	23732259	23732874	37	27	31	15	13	17
chr1	23742832	23744422	340	254	256	300	156	318
chr1	23777689	23778315	89	76	106	111	65	98
chr1	23778364	23779160	112	103	112	118	55	116
chr1	23790280	23791943	325	325	325	286	170	315
chr1	23799212	23800758	281	363	414	284	172	308
chr1	23800902	23801406	107	100	115	100	62	132
chr1	23824728	23826024	270	235	213	252	137	268
chr1	23838412	23838645	10	9	5	7	13	14
chr1	23838757	23839253	27	30	15	46	29	32
chr1	23867596	23868981	97	104	71	128	73	101
chr1	23919866	23920553	57	46	57	44	36	57
chr1	23920716	23920913	16	3	15	5	5	8
chr1	23931172	23931422	7	1	5	14	5	12
chr1	23950962	23951642	111	76	117	99	50	116
chr1	23951916	23952876	158	136	197	134	80	148
chr1	23958780	23959655	285	197	331	225	130	236
chr1	23959797	23960823	322	273	371	280	140	313
chr1	23979391	23980393	328	230	343	256	144	278
chr1	23980518	23981039	174	104	201	130	80	161
chr1	23983962	23984484	121	13	30	117	96	158
chr1	23984863	23985490	153	6	19	135	109	164
chr1	23997877	23998105	17	0	1	8	10	14
chr1	24003519	24003901	38	6	12	20	20	15
chr1	24018375	24018923	151	113	197	168	91	186
chr1	24019111	24019760	250	181	274	194	117	226
chr1	24022444	24022788	71	33	94	54	42	76
chr1	24027927	24028202	32	7	7	19	14	17
chr1	24045620	24047893	385	216	349	277	179	333
chr1	24070526	24070944	43	9	9	25	20	19
chr1	24070998	24071422	38	23	9	19	27	23
chr1	24107496	24109428	421	349	480	318	208	429
chr1	24117571	24117834	14	4	15	13	7	6
chr1	24118114	24118522	20	15	19	6	7	24
chr1	24142354	24143534	145	85	95	116	78	111
chr1	24150032	24151163	152	124	93	134	84	140
chr1	24186872	24187889	145	111	118	130	92	137
chr1	24191581	24192025	55	32	58	32	32	30
chr1	24192177	24192817	74	58	59	49	38	52
chr1	24199496	24199725	29	15	16	32	17	16
chr1	24202039	24202909	188	96	111	128	105	138
chr1	24216190	24216493	11	6	22	12	10	15
chr1	24216784	24217360	31	17	19	27	26	28
chr1	24236369	24236878	42	14	15	21	23	26
chr1	24266506	24267383	68	24	39	42	32	45
chr1	24283373	24283898	80	67	90	46	32	45
chr1	24284031	24285292	230	139	164	168	95	167
chr1	24293602	24294406	349	211	286	253	161	316
chr1	24294552	24295877	479	288	448	377	243	444
chr1	24319269	24320015	75	34	25	65	35	63
chr1	24362460	24363047	102	16	27	66	53	70
chr1	24363311	24363779	92	24	22	67	44	51
chr1	24364212	24364458	53	14	19	19	9	20
chr1	24364665	24365303	125	53	76	85	56	75
chr1	24365570	24366090	93	35	61	54	37	70
chr1	24374164	24376119	431	102	228	294	203	378
chr1	24391008	24391260	44	18	17	29	14	21
chr1	24391646	24392315	114	39	58	71	55	78
chr1	24413056	24413784	173	141	157	156	88	153
chr1	24413921	24414212	52	38	48	36	14	38
chr1	24414900	24415581	103	72	102	122	47	124
chr1	24501754	24503762	446	374	481	365	250	437
chr1	24515393	24515801	28	20	22	18	14	13
chr1	24515885	24516596	44	21	26	17	21	36
chr1	24539918	24541077	274	208	281	195	101	189
chr1	24541237	24542148	253	211	289	175	121	178
chr1	24556038	24556363	34	38	16	29	20	20
chr1	24558422	24558704	38	19	20	23	17	16
chr1	24559239	24559910	120	111	123	95	58	115
chr1	24567588	24568598	84	81	87	68	60	70
chr1	24587087	24587343	17	8	10	16	8	16
chr1	24642416	24642938	150	151	172	147	86	162
chr1	24643273	24644352	269	238	290	211	124	279
chr1	24682664	24683825	191	80	131	128	122	163
chr1	24683972	24684544	78	38	56	70	51	91
chr1	24688324	24688605	31	4	9	13	8	24
chr1	24704916	24705436	75	51	83	64	37	54
chr1	24705493	24706177	88	76	140	89	61	84
chr1	24712744	24713201	16	10	13	17	12	32
chr1	24724482	24725420	69	63	55	48	41	51
chr1	24735964	24736419	27	4	11	13	18	20
chr1	24745462	24746885	386	311	304	311	151	379
chr1	24769481	24770208	61	54	75	54	39	52
chr1	24770463	24770789	19	11	35	23	18	16
chr1	24770790	24771113	21	22	25	24	16	24
chr1	24786044	24786300	22	3	7	21	15	17
chr1	24792742	24793880	207	25	32	177	91	245
chr1	24794067	24795004	169	15	30	128	82	177
chr1	24814085	24814544	34	4	4	24	17	24
chr1	24848129	24848903	49	54	31	64	57	50
chr1	24929717	24930842	101	110	61	99	61	124
chr1	25021814	25022302	23	33	52	18	19	14
chr1	25022585	25022942	24	33	35	15	14	29
chr1	25023149	25023516	24	28	40	18	15	16
chr1	25063471	25063790	9	10	18	1	9	2
chr1	25167351	25167589	10	17	17	7	7	3
chr1	25167818	25168351	20	29	39	11	15	18
chr1	25168761	25169131	22	30	38	8	14	10
chr1	25169368	25169771	11	20	28	6	11	8
chr1	25231903	25233281	347	278	316	307	190	386
chr1	25239457	25240759	223	177	225	191	105	174
chr1	25246456	25247497	236	229	293	241	106	258
chr1	25247626	25248343	174	132	169	150	76	188
chr1	25338288	25339465	191	144	215	166	102	182
chr1	25351986	25352199	14	2	8	11	3	9
chr1	25429730	25430227	84	56	59	88	47	88
chr1	25430889	25431789	107	135	96	109	68	126
chr1	25501426	25501917	9	9	31	7	12	9
chr1	25543544	25544415	114	102	96	158	75	125
chr1	25573029	25573568	35	17	12	42	19	44
chr1	25615911	25616559	54	55	62	71	29	69
chr1	25616861	25617635	40	51	24	61	39	56
chr1	25661413	25661875	23	17	12	9	17	10
chr1	25681302	25681916	57	5	4	56	36	74
chr1	25682245	25682485	25	2	2	21	7	22
chr1	25682543	25682778	17	3	3	24	14	14
chr1	25694821	25695054	13	11	11	23	11	14
chr1	25695287	25695959	50	35	62	67	51	67
chr1	25772749	25773546	96	98	85	78	61	91
chr1	25773697	25774680	110	105	149	106	74	101
chr1	25799684	25800127	52	44	36	55	33	56
chr1	25800183	25800928	95	101	112	87	60	126
chr1	25819104	25820817	289	282	246	270	146	310
chr1	25858747	25860197	224	133	232	170	111	206
chr1	25867549	25868407	66	28	81	45	39	39
chr1	25874728	25876040	202	225	168	206	126	242
chr1	25881011	25881283	6	2	4	21	13	24
chr1	25889809	25890325	119	47	70	90	59	117
chr1	25890752	25891100	79	40	62	93	38	91
chr1	25891380	25893551	482	450	651	543	290	619
chr1	25904655	25905455	81	52	74	95	47	82
chr1	25905669	25906441	118	65	109	84	73	83
chr1	25922235	25923636	187	144	109	169	101	213
chr1	25997205	25998105	188	146	189	187	102	195
chr1	25998367	25998952	67	61	64	62	46	76
chr1	26035036	26035351	31	31	10	30	21	41
chr1	26035529	26036601	155	77	63	160	100	188
chr1	26036846	26037207	36	4	4	31	31	45
chr1	26079585	26080468	76	27	44	39	34	37
chr1	26110612	26111703	251	244	279	256	126	293
chr1	26111818	26112683	132	94	119	128	66	126
chr1	26123763	26124001	7	17	6	8	4	5
chr1	26161548	26162361	73	83	33	89	51	84
chr1	26164273	26164889	94	92	53	98	58	85
chr1	26169858	26170688	168	141	144	154	96	148
chr1	26233526	26233884	44	30	50	47	35	50
chr1	26234203	26235210	206	141	209	198	108	214
chr1	26237098	26238124	231	150	172	159	65	156
chr1	26275812	26276313	53	35	60	37	27	34
chr1	26279417	26280768	214	229	253	195	124	194
chr1	26306053	26306684	74	68	51	56	33	55
chr1	26306812	26307350	65	38	67	43	31	48
chr1	26321390	26321711	20	12	11	13	6	10
chr1	26335916	26337304	178	122	91	129	83	152
chr1	26349918	26352283	271	325	491	167	181	290
chr1	26377448	26377976	53	28	24	42	31	41
chr1	26378236	26378887	70	54	71	76	38	79
chr1	26404076	26404614	55	22	30	45	10	38
chr1	26404987	26405345	34	19	21	23	11	26
chr1	26405505	26405771	22	7	21	18	3	29
chr1	26431483	26432172	121	84	70	95	42	97
chr1	26432313	26433096	140	94	92	140	62	130
chr1	26471863	26473102	261	269	349	233	153	263
chr1	26473293	26473537	28	18	31	29	15	15
chr1	26487115	26487774	40	14	16	39	18	41
chr1	26500254	26501870	449	389	509	427	282	442
chr1	26529282	26530615	213	221	188	231	136	253
chr1	26530707	26531282	69	69	64	68	38	66
chr1	26531334	26531812	58	70	65	54	34	68
chr1	26619639	26622072	843	611	904	707	422	852
chr1	26636579	26637429	126	116	126	132	84	134
chr1	26677097	26677739	65	42	32	35	34	49
chr1	26677852	26678086	14	6	4	15	8	10
chr1	26692322	26693027	262	214	341	191	97	229
chr1	26693214	26693850	230	196	288	200	103	216
chr1	26694996	26695561	194	162	216	182	108	195
chr1	26695720	26695927	95	83	111	75	39	94
chr1	26696065	26697584	631	593	696	555	233	641
chr1	26704962	26705700	148	88	109	140	81	162
chr1	26706064	26707288	313	202	263	314	156	352
chr1	26733491	26733829	17	2	3	25	19	26
chr1	26734287	26734812	30	3	1	28	15	35
chr1	26771307	26771797	20	5	34	16	11	15
chr1	26771915	26772415	14	20	34	12	18	14
chr1	26787072	26789279	688	617	758	684	356	741
chr1	26799940	26800406	26	9	19	18	9	19
chr1	26810262	26810570	18	18	5	21	16	28
chr1	26811688	26812198	39	4	1	39	23	70
chr1	26813043	26813775	80	5	3	76	45	95
chr1	26825872	26827686	299	304	296	267	206	360
chr1	26839760	26840077	19	5	12	5	7	4
chr1	26848024	26849427	473	319	394	301	195	408
chr1	26849623	26850370	216	116	107	137	72	178
chr1	26862297	26862838	150	96	81	106	74	134
chr1	26863195	26865049	504	399	437	419	238	453
chr1	26865384	26865892	137	136	194	131	70	158
chr1	26889478	26890844	281	193	190	224	126	261
chr1	26899683	26901030	272	185	207	220	126	247
chr1	26914383	26914584	14	12	13	8	4	9
chr1	26921305	26921502	15	15	21	15	10	20
chr1	26921721	26922769	190	148	167	161	81	169
chr1	26960135	26960475	69	16	3	55	45	73
chr1	26960603	26961933	327	19	30	300	208	336
chr1	26962196	26962763	174	12	15	131	82	167
chr1	26966665	26966994	80	27	15	60	31	51
chr1	26967220	26967957	117	60	40	91	48	125
chr1	26990858	26991449	267	279	415	233	146	290
chr1	26991572	26992469	388	352	505	392	180	454
chr1	26992949	26993466	210	153	239	172	86	195
chr1	26993841	26994332	170	203	202	186	76	190
chr1	26998182	26998997	358	145	172	309	146	368
chr1	26999086	26999452	151	72	94	134	68	159
chr1	26999826	27000646	327	95	138	255	160	323
chr1	27010434	27011045	105	35	51	83	56	116
chr1	27011312	27011907	87	58	43	104	53	124
chr1	27013087	27013414	51	32	31	57	35	46
chr1	27044751	27045142	26	17	7	20	9	16
chr1	27046210	27046487	15	9	3	11	8	7
chr1	27074516	27074970	17	31	16	18	14	14
chr1	27098871	27100355	193	106	194	126	90	151
chr1	27111722	27112679	88	76	85	73	36	56
chr1	27122223	27122760	41	23	55	20	22	21
chr1	27122853	27123232	29	25	23	21	17	16
chr1	27145205	27146791	251	147	172	148	96	184
chr1	27154499	27155100	133	126	108	128	80	145
chr1	27155223	27156094	182	151	111	178	81	185
chr1	27163384	27163908	47	42	21	31	19	37
chr1	27191600	27193376	234	211	169	225	130	235
chr1	27198058	27198454	16	24	4	28	16	27
chr1	27233846	27234316	57	51	42	43	49	37
chr1	27234578	27235346	94	107	81	116	59	109
chr1	27298539	27299440	94	22	30	82	45	115
chr1	27299798	27300861	129	35	38	98	59	147
chr1	27321695	27322055	49	31	41	45	32	41
chr1	27322186	27323144	235	214	198	188	116	212
chr1	27341571	27342528	61	49	38	49	38	57
chr1	27348965	27350283	164	171	120	168	89	186
chr1	27365650	27367722	540	356	533	485	308	569
chr1	27392106	27392349	18	19	13	17	13	6
chr1	27392563	27393180	80	99	81	86	44	82
chr1	27398652	27398987	20	8	7	4	7	8
chr1	27418204	27418839	41	23	35	25	24	21
chr1	27436177	27436675	40	17	28	14	16	11
chr1	27436793	27437194	27	5	19	8	11	12
chr1	27489545	27491100	460	391	486	383	245	456
chr1	27504102	27504896	46	31	22	33	35	45
chr1	27525735	27526151	41	21	24	24	20	35
chr1	27539808	27540392	256	169	222	191	99	250
chr1	27540572	27541334	284	197	244	243	83	285
chr1	27541733	27542395	234	155	197	204	112	212
chr1	27542675	27543467	323	233	261	255	133	330
chr1	27556899	27558358	275	245	334	190	150	226
chr1	27563416	27564882	309	262	369	224	149	313
chr1	27568084	27568373	65	28	62	28	31	45
chr1	27568778	27569001	34	28	30	31	16	29
chr1	27574775	27576217	330	310	344	325	147	339
chr1	27589788	27590057	14	7	19	8	11	6
chr1	27590221	27590664	29	17	32	20	17	17
chr1	27603130	27604483	215	168	216	179	119	204
chr1	27659534	27660147	69	64	46	74	59	77
chr1	27660223	27660563	21	31	16	27	7	15
chr1	27671837	27672917	77	70	79	77	35	60
chr1	27725170	27725640	52	48	44	35	22	41
chr1	27725961	27726920	175	129	126	161	96	156
chr1	27772528	27772991	49	36	45	56	22	62
chr1	27773190	27773946	127	107	91	125	72	115
chr1	27816935	27817264	20	18	14	13	7	11
chr1	27830118	27831506	281	240	263	249	138	256
chr1	27858368	27859128	23	7	5	14	21	41
chr1	27862929	27863227	9	3	4	14	15	9
chr1	27872527	27872925	29	28	17	22	22	25
chr1	27913794	27914633	153	117	146	131	71	125
chr1	27914890	27915224	29	20	22	38	18	28
chr1	27934608	27935507	84	59	35	59	32	64
chr1	27959082	27960452	206	171	163	172	126	174
chr1	27968202	27968675	26	14	9	13	8	19
chr1	28087810	28088674	164	132	139	140	79	131
chr1	28088777	28089152	50	29	45	48	18	46
chr1	28122825	28123984	112	121	164	71	41	75
chr1	28128933	28129247	27	15	26	12	13	18
chr1	28139426	28139838	5	22	23	10	4	7
chr1	28152864	28153332	20	33	34	14	20	10
chr1	28153414	28153907	33	41	31	21	19	12
chr1	28190210	28190511	9	13	22	8	5	7
chr1	28190570	28191325	38	30	57	15	15	21
chr1	28232464	28233027	120	90	106	93	72	127
chr1	28235315	28235974	136	114	112	101	68	132
chr1	28236118	28236844	116	109	144	116	79	142
chr1	28246671	28247137	72	67	81	60	38	59
chr1	28247500	28247920	45	61	91	46	38	42
chr1	28248146	28248569	60	64	79	63	38	55
chr1	28248749	28249598	213	173	195	157	90	175
chr1	28249651	28250280	148	99	114	100	74	130
chr1	28258434	28259238	198	175	75	166	56	213
chr1	28259531	28260713	279	293	278	347	134	331
chr1	28296305	28297307	60	36	63	40	40	46
chr1	28313349	28314162	88	25	63	41	35	48
chr1	28328396	28328930	71	51	47	46	43	68
chr1	28328978	28329910	220	200	213	184	109	193
chr1	28351384	28352833	186	219	242	215	99	209
chr1	28369129	28370828	376	380	525	316	200	402
chr1	28391721	28392216	66	72	88	57	35	73
chr1	28392280	28392588	23	18	45	9	12	13
chr1	28394973	28395462	62	47	85	27	26	34
chr1	28409960	28410371	49	18	23	30	18	34
chr1	28416383	28417475	275	176	77	189	59	193
chr1	28417562	28418570	302	235	146	236	103	282
chr1	28436822	28438039	263	132	170	201	98	177
chr1	28438212	28438623	59	23	37	48	16	34
chr1	28438689	28439120	75	16	9	32	16	28
chr1	28471220	28472249	69	90	122	55	39	55
chr1	28505347	28505835	201	134	224	179	89	169
chr1	28506134	28508907	1325	991	1202	1009	502	1158
chr1	28509071	28509310	107	64	104	63	43	101
chr1	28517765	28519259	329	218	330	233	153	268
chr1	28527072	28527508	19	24	27	13	9	8
chr1	28552367	28552883	80	60	61	80	41	76
chr1	28553049	28553897	208	156	200	162	96	197
chr1	28580876	28581845	259	177	245	238	108	211
chr1	28582019	28583346	345	284	333	293	150	326
chr1	28592286	28592716	27	17	18	32	18	27
chr1	28602293	28602691	24	7	17	12	11	17
chr1	28642331	28643086	170	148	132	164	102	166
chr1	28643142	28643941	268	205	274	191	131	223
chr1	28647921	28648660	209	175	269	213	103	232
chr1	28648810	28649643	105	124	165	95	70	130
chr1	28668014	28669904	449	480	706	435	255	528
chr1	28718488	28719542	66	48	92	43	24	38
chr1	28736098	28736746	170	120	192	157	86	163
chr1	28736958	28738115	308	269	344	225	154	293
chr1	28785345	28785572	9	11	8	14	6	11
chr1	28846046	28846274	16	9	4	6	9	2
chr1	28884427	28885065	155	134	147	99	61	87
chr1	28885241	28885831	93	81	109	71	42	73
chr1	28886776	28887883	151	190	141	146	117	177
chr1	28913937	28914396	28	27	30	27	15	30
chr1	28914472	28915118	59	30	28	27	23	30
chr1	28927201	28928694	164	139	44	152	35	117
chr1	28971990	28972265	3	14	23	8	6	4
chr1	28972712	28973115	22	30	36	18	8	15
chr1	28973625	28973941	22	26	12	11	9	18
chr1	28974193	28974533	24	22	18	17	8	19
chr1	29106177	29106408	13	7	15	7	1	3
chr1	29123907	29125291	197	297	204	214	118	225
chr1	29145443	29146135	51	47	113	25	25	46
chr1	29146198	29146836	41	51	122	35	30	34
chr1	29180839	29181933	260	260	382	241	132	255
chr1	29182183	29182677	102	87	105	109	45	104
chr1	29202573	29202806	6	10	9	9	4	15
chr1	29230363	29231495	191	151	119	160	110	166
chr1	29236522	29238101	164	174	97	200	121	185
chr1	29238933	29239166	23	13	10	30	16	26
chr1	29256775	29257918	58	40	88	53	49	41
chr1	29270946	29271850	256	127	165	220	117	244
chr1	29271988	29272806	248	136	212	195	120	258
chr1	29282649	29282950	20	12	14	19	13	22
chr1	29283201	29284062	63	43	51	48	45	61
chr1	29708282	29710492	247	357	496	168	100	167
chr1	29793299	29793601	12	16	13	9	6	12
chr1	29973979	29974306	9	15	18	17	3	16
chr1	29974670	29975090	9	19	23	15	5	20
chr1	30058806	30059044	5	11	14	4	1	4
chr1	30083340	30084663	100	194	160	60	54	57
chr1	30511608	30511983	5	8	21	6	4	7
chr1	30512295	30512938	8	32	27	11	6	4
chr1	30677848	30678152	26	0	2	13	6	19
chr1	30717792	30717989	11	7	19	9	7	12
chr1	30718750	30719443	148	118	124	125	74	112
chr1	30735331	30735558	18	6	1	8	3	8
chr1	30735861	30736193	18	5	2	15	9	19
chr1	30748183	30748583	11	11	10	11	6	25
chr1	30810019	30810273	7	11	15	2	2	5
chr1	30823420	30824530	137	139	182	109	57	78
chr1	30824725	30824978	15	26	12	7	0	10
chr1	30887922	30888301	12	17	2	4	9	15
chr1	30902490	30902800	19	14	18	9	8	8
chr1	30908021	30909379	66	131	77	83	64	105
chr1	31047344	31047885	13	16	29	19	8	25
chr1	31064803	31065730	263	220	292	208	115	239
chr1	31065875	31066352	115	93	114	93	58	102
chr1	31154393	31154957	134	113	148	126	68	136
chr1	31155069	31156090	228	207	274	201	109	210
chr1	31162452	31162858	32	32	28	35	17	17
chr1	31162897	31163183	16	19	20	10	4	11
chr1	31170310	31171676	184	175	294	146	108	153
chr1	31181713	31182073	21	12	7	8	7	9
chr1	31239296	31239974	28	34	18	30	12	32
chr1	31295917	31296820	182	180	176	195	90	165
chr1	31297002	31297573	80	64	91	73	41	80
chr1	31305885	31306914	61	39	19	53	21	40
chr1	31327022	31327530	16	16	6	21	12	29
chr1	31327711	31327986	10	7	5	12	7	16
chr1	31394373	31395184	61	49	30	46	34	40
chr1	31413137	31414230	165	152	104	141	83	180
chr1	31421796	31422034	14	19	8	14	7	12
chr1	31422324	31422908	48	39	38	40	26	42
chr1	31444095	31444784	106	122	133	79	51	100
chr1	31444988	31445919	132	111	184	103	64	93
chr1	31482553	31482937	50	15	30	19	17	12
chr1	31483264	31483521	25	11	26	11	12	12
chr1	31483726	31484147	42	18	21	17	9	19
chr1	31523584	31523822	5	12	6	1	1	5
chr1	31548576	31549022	41	48	41	14	17	15
chr1	31549047	31549959	133	131	160	128	85	119
chr1	31573376	31573648	29	24	32	13	22	9
chr1	31574220	31574521	10	19	36	13	7	12
chr1	31574813	31575071	17	17	30	7	3	5
chr1	31575310	31575795	22	44	45	11	15	14
chr1	31587548	31587749	4	4	14	0	2	1
chr1	31617718	31618351	31	61	23	37	30	31
chr1	31643982	31645716	387	326	403	369	191	381
chr1	31665867	31666642	132	113	118	104	57	138
chr1	31666703	31667561	155	125	139	125	80	142
chr1	31689474	31689970	50	53	49	31	32	45
chr1	31690062	31690611	53	58	67	23	37	50
chr1	31700224	31702315	482	546	702	344	175	439
chr1	31714295	31715228	158	212	266	188	98	212
chr1	31715340	31715769	69	95	121	86	50	106
chr1	31760609	31761322	89	110	91	84	48	82
chr1	31762883	31763389	49	69	63	54	31	62
chr1	31763605	31764389	50	81	52	64	39	83
chr1	31787853	31789339	231	256	297	234	159	239
chr1	31798071	31798812	25	70	53	26	30	25
chr1	31815376	31816082	45	43	41	38	30	47
chr1	31843186	31843590	29	7	10	27	17	28
chr1	31843850	31844206	17	6	5	16	9	24
chr1	31876490	31876745	16	4	5	5	3	3
chr1	31910275	31911025	101	18	31	57	34	42
chr1	31911373	31911912	64	9	29	29	16	25
chr1	31921414	31921731	36	20	29	16	12	17
chr1	31937471	31938319	219	235	286	178	105	217
chr1	31938677	31939012	94	71	132	69	42	89
chr1	31939446	31939966	185	189	272	173	118	212
chr1	31940059	31940496	150	115	190	123	97	131
chr1	31943768	31944359	212	158	266	193	108	232
chr1	31944597	31945623	318	328	442	318	187	348
chr1	31954235	31956055	679	743	1021	602	340	654
chr1	31956162	31956706	205	185	319	170	90	188
chr1	31963519	31964273	129	107	93	103	58	98
chr1	32003439	32003667	19	10	9	11	4	10
chr1	32012948	32013618	174	157	181	159	84	163
chr1	32013837	32014866	283	236	256	224	116	245
chr1	32072147	32073575	235	215	299	232	142	202
chr1	32107429	32107969	82	71	75	79	44	69
chr1	32108042	32108978	150	155	149	144	93	151
chr1	32133008	32133440	16	26	27	22	11	13
chr1	32138744	32138981	25	8	13	5	8	11
chr1	32178931	32180842	413	340	448	398	237	399
chr1	32200136	32201053	56	67	54	47	48	52
chr1	32205211	32206317	143	120	107	91	76	112
chr1	32221471	32223211	377	336	352	315	188	349
chr1	32235528	32236178	67	81	118	60	31	89
chr1	32240508	32241957	285	302	315	259	147	291
chr1	32291271	32291955	153	149	225	110	79	115
chr1	32292049	32292885	176	183	184	142	94	140
chr1	32316284	32316571	13	15	44	17	10	16
chr1	32321227	32323008	226	305	611	128	117	150
chr1	32334826	32336197	242	283	270	243	128	221
chr1	32350875	32351502	92	89	97	99	60	101
chr1	32351564	32352425	179	193	166	187	86	198
chr1	32393836	32394450	90	73	84	64	44	88
chr1	32394639	32395404	124	104	124	97	65	121
chr1	32401062	32401448	25	17	19	15	11	18
chr1	32447777	32448322	22	27	7	28	12	21
chr1	32500042	32501511	271	248	278	324	159	369
chr1	32520620	32521302	61	47	44	54	37	52
chr1	32538882	32540362	223	193	251	292	151	317
chr1	32611854	32612851	105	106	126	124	66	109
chr1	32636843	32637371	15	11	31	12	14	10
chr1	32637407	32637694	18	5	11	6	7	6
chr1	32649973	32650992	313	282	371	307	161	310
chr1	32651209	32652035	204	185	248	193	102	220
chr1	32701830	32704844	737	726	917	713	399	896
chr1	32711858	32712681	78	82	95	79	56	90
chr1	32716311	32716717	39	40	64	33	25	33
chr1	32716924	32717396	29	58	55	35	24	38
chr1	32724564	32726016	466	495	625	317	203	404
chr1	32729607	32729930	48	65	67	34	20	38
chr1	32730166	32730498	34	55	81	45	23	43
chr1	32741046	32743211	540	683	872	543	324	655
chr1	32758878	32760185	447	400	628	437	212	537
chr1	32760391	32762212	547	593	850	520	320	611
chr1	32775119	32775887	55	34	90	24	23	25
chr1	32788726	32789439	35	52	50	56	25	38
chr1	32816304	32817379	418	360	436	360	157	371
chr1	32817610	32818661	345	296	464	289	162	323
chr1	32870429	32871272	20	43	26	22	27	43
chr1	32893024	32893743	58	60	68	58	28	60
chr1	32900887	32902102	230	272	193	280	136	267
chr1	32912138	32913762	203	199	143	118	71	141
chr1	32933561	32934674	165	124	176	110	94	105
chr1	32937001	32937448	24	21	57	18	19	14
chr1	32948312	32948957	75	39	60	28	33	41
chr1	32949085	32949837	74	29	69	38	33	47
chr1	32963721	32964841	128	120	153	146	71	158
chr1	32965041	32965480	46	43	36	46	33	36
chr1	32972810	32973430	38	48	21	34	24	33
chr1	32980516	32982231	224	262	316	184	138	208
chr1	32988793	32989958	166	212	234	156	79	159
chr1	32991736	32992384	72	91	97	49	45	60
chr1	32992682	32993140	61	52	73	34	45	47
chr1	33036051	33036884	157	128	150	129	67	146
chr1	33037156	33037410	15	22	16	19	14	17
chr1	33049477	33051000	242	296	132	215	116	238
chr1	33055364	33055774	39	32	30	18	19	20
chr1	33080460	33081031	64	41	39	59	38	36
chr1	33081127	33081808	56	42	32	46	32	52
chr1	33126598	33127283	144	108	129	118	77	118
chr1	33127485	33128066	87	50	110	68	49	94
chr1	33181541	33182114	37	46	17	32	18	27
chr1	33255667	33257898	337	473	625	385	272	465
chr1	33338400	33338668	24	5	8	31	27	48
chr1	33341862	33342250	87	51	44	73	24	86
chr1	33342613	33343096	131	85	116	91	59	120
chr1	33346515	33346865	111	83	100	85	53	105
chr1	33347177	33347912	176	149	240	186	111	203
chr1	33348131	33348396	60	54	69	51	44	58
chr1	33348529	33349850	367	299	414	376	195	395
chr1	33350124	33350645	148	145	136	116	90	117
chr1	33430393	33431026	40	40	26	44	25	40
chr1	33472046	33472354	19	20	20	23	15	26
chr1	33472632	33473329	81	63	69	66	58	100
chr1	34762772	34764274	104	110	84	59	41	63
chr1	34781036	34781833	81	62	23	78	44	65
chr1	34858950	34859804	150	132	99	160	82	147
chr1	34859911	34860342	61	54	35	48	42	43
chr1	34865739	34866834	144	139	77	156	77	138
chr1	34929279	34929537	12	9	4	19	5	9
chr1	34984466	34985844	275	253	312	244	126	310
chr1	35030908	35032098	227	192	259	249	150	260
chr1	35078872	35080198	225	188	253	208	121	204
chr1	35192117	35193132	303	298	340	243	161	267
chr1	35193471	35193817	63	20	67	43	13	49
chr1	35196998	35197373	65	47	46	49	35	46
chr1	35197528	35197826	40	23	25	32	16	30
chr1	35202314	35202787	41	41	15	34	21	30
chr1	35264807	35265041	28	14	36	18	24	15
chr1	35268184	35268496	49	28	32	53	26	44
chr1	35268666	35269717	299	263	327	275	147	302
chr1	35556664	35558477	475	422	401	419	253	466
chr1	35573031	35573868	61	50	26	59	39	65
chr1	35640765	35642050	284	249	282	230	123	279
chr1	35642281	35642635	44	39	46	47	25	50
chr1	35707711	35708384	40	47	22	37	21	35
chr1	35718101	35719471	408	307	428	337	212	369
chr1	35768481	35769979	216	175	228	180	113	189
chr1	35807698	35809129	255	262	260	257	140	287
chr1	35883154	35883989	148	152	124	122	106	127
chr1	35893946	35894207	5	9	18	3	5	4
chr1	35930078	35931926	434	345	416	372	223	447
chr1	36008113	36008511	25	16	5	16	11	7
chr1	36008904	36009134	20	11	9	13	5	9
chr1	36088312	36089992	298	213	186	233	152	303
chr1	36099781	36100460	48	26	16	47	25	45
chr1	36124929	36125493	14	36	10	22	12	35
chr1	36148851	36149489	129	111	112	133	82	129
chr1	36149859	36150921	406	341	482	341	183	426
chr1	36151192	36151435	68	43	78	58	36	66
chr1	36155286	36157271	640	656	826	589	338	683
chr1	36160960	36161551	103	62	98	55	38	75
chr1	36172765	36173156	22	17	20	18	10	21
chr1	36173331	36173705	32	25	16	14	16	34
chr1	36187387	36188762	317	94	134	177	147	277
chr1	36199416	36200056	166	11	7	134	112	183
chr1	36200503	36201054	166	21	19	117	59	151
chr1	36203159	36204352	266	85	191	210	153	309
chr1	36204426	36204928	143	41	67	137	74	179
chr1	36216969	36217643	79	13	15	61	50	71
chr1	36217887	36218257	28	16	8	23	29	39
chr1	36223233	36224119	274	174	244	230	116	254
chr1	36224381	36225445	305	210	312	213	140	225
chr1	36247844	36248435	137	112	144	94	60	122
chr1	36248517	36249690	238	178	269	164	90	176
chr1	36269087	36269300	12	7	18	9	6	8
chr1	36269797	36270100	15	6	10	5	15	8
chr1	36285191	36285546	29	5	6	18	12	16
chr1	36300240	36300589	24	12	17	20	9	10
chr1	36306360	36306963	52	45	45	47	42	47
chr1	36322997	36324355	136	142	164	125	76	148
chr1	36343011	36343608	25	21	66	15	17	17
chr1	36349808	36350256	48	25	41	27	22	50
chr1	36350355	36352389	318	201	488	199	170	236
chr1	36373274	36373846	86	85	147	74	55	84
chr1	36373980	36374723	174	243	336	187	103	206
chr1	36374939	36375291	41	73	79	46	27	43
chr1	36385208	36385908	141	164	182	136	78	152
chr1	36386169	36386613	171	144	249	174	65	189
chr1	36386642	36387677	320	270	356	233	151	258
chr1	36397060	36397968	197	159	180	180	83	185
chr1	36398053	36398354	25	21	25	27	16	29
chr1	36420494	36420852	18	18	7	17	2	17
chr1	36420900	36421673	52	63	32	51	23	49
chr1	36450011	36450452	40	51	38	28	18	38
chr1	36450557	36451190	112	106	140	121	52	123
chr1	36463548	36465203	392	307	363	335	188	365
chr1	36486177	36487064	104	113	160	122	85	102
chr1	36487292	36488030	77	68	91	56	51	80
chr1	37454584	37456096	363	248	355	327	186	366
chr1	37460991	37461482	126	24	46	116	49	132
chr1	37462073	37462451	71	26	28	69	36	75
chr1	37471227	37471794	208	193	311	204	113	227
chr1	37471957	37473184	534	420	555	449	228	509
chr1	37478873	37479706	312	256	322	308	158	365
chr1	37480038	37480457	165	126	139	137	78	173
chr1	37485419	37485632	45	18	36	49	21	33
chr1	37485745	37487486	374	228	307	301	192	385
chr1	37497974	37498269	82	11	5	61	25	50
chr1	37498499	37499192	231	20	53	196	86	239
chr1	37499424	37500238	225	22	47	209	95	220
chr1	37507342	37507881	46	2	5	60	27	63
chr1	37508276	37508697	25	1	6	60	23	54
chr1	37508772	37509037	28	3	1	31	8	25
chr1	37513944	37515458	443	249	285	346	205	460
chr1	37533428	37534495	346	65	45	289	142	373
chr1	37534749	37535124	91	33	45	96	39	112
chr1	37553409	37554334	156	115	98	153	85	167
chr1	37595141	37595985	177	120	120	150	81	159
chr1	37596077	37596389	30	21	23	41	12	24
chr1	37682297	37682510	7	5	6	11	2	7
chr1	37689741	37690542	120	88	89	103	49	99
chr1	37691540	37692254	98	88	80	95	51	105
chr1	37692482	37693052	86	45	103	47	34	92
chr1	37752594	37753261	67	42	23	64	36	65
chr1	37793477	37794847	174	185	137	184	110	204
chr1	37807339	37809160	463	385	418	480	260	503
chr1	37859047	37859622	145	128	116	132	76	140
chr1	37859766	37860241	175	127	136	144	64	154
chr1	37860330	37860755	115	38	45	81	44	106
chr1	37861995	37862407	158	62	67	121	45	128
chr1	37862716	37863197	172	72	62	121	70	140
chr1	37931322	37931728	35	9	28	16	13	15
chr1	37945799	37947588	376	348	371	374	228	442
chr1	37989271	37990073	149	131	149	120	92	146
chr1	37990211	37990769	80	79	70	63	36	102
chr1	37999210	38001111	320	262	383	200	157	218
chr1	38005068	38005631	115	102	65	83	55	75
chr1	38012137	38012523	52	31	46	41	28	35
chr1	38012689	38013491	182	130	164	136	88	159
chr1	38015958	38016292	23	14	35	12	11	9
chr1	38047084	38047322	9	12	3	10	7	2
chr1	38858836	38859742	111	107	101	127	62	179
chr1	38859937	38860719	152	100	87	147	74	112
chr1	38872692	38873361	75	57	68	58	24	64
chr1	38873509	38874191	113	94	106	109	63	104
chr1	38940991	38942106	105	72	94	71	66	77
chr1	38958649	38959541	60	35	78	23	26	33
chr1	38985479	38986311	120	56	63	64	61	68
chr1	38990364	38991112	203	175	263	184	104	223
chr1	38991272	38992104	228	230	264	197	111	224
chr1	38997174	38997766	53	6	10	35	27	39
chr1	38998116	38998551	44	6	11	17	22	17
chr1	39025605	39027343	374	293	315	298	167	311
chr1	39047035	39047677	45	5	4	32	21	35
chr1	39081011	39081896	35	40	22	41	31	51
chr1	39104661	39106551	370	444	461	387	198	396
chr1	39132740	39133366	53	42	70	24	33	33
chr1	39154748	39154946	15	11	28	12	8	15
chr1	39158411	39158743	31	30	38	29	16	22
chr1	39158858	39159395	46	40	78	39	28	32
chr1	39173509	39174061	97	86	130	95	43	94
chr1	39174727	39174924	46	41	65	31	27	43
chr1	39177698	39178970	279	350	468	284	122	270
chr1	39179181	39179741	108	176	218	137	51	121
chr1	39184140	39184635	70	137	148	83	27	72
chr1	39185699	39186194	64	114	132	61	32	62
chr1	39191447	39192228	110	170	201	137	54	120
chr1	39192336	39192717	65	71	108	60	26	69
chr1	39204228	39205679	129	132	246	114	85	136
chr1	39231349	39231683	20	15	9	13	6	9
chr1	39258228	39258594	12	6	20	12	7	5
chr1	39269557	39270251	48	52	37	54	38	64
chr1	39270265	39270641	33	20	11	23	13	25
chr1	39347000	39347331	8	12	12	6	8	19
chr1	39387179	39387551	25	42	54	25	15	25
chr1	39391781	39392134	26	86	112	42	17	29
chr1	39392403	39393064	97	177	203	100	62	95
chr1	39395352	39395559	29	48	73	32	20	34
chr1	39395832	39396146	53	72	124	62	28	52
chr1	39398033	39398705	149	193	234	162	90	158
chr1	39398895	39399561	118	160	157	173	65	188
chr1	39407089	39408653	187	308	354	245	144	276
chr1	39409045	39409623	59	90	124	76	56	80
chr1	39490960	39491893	56	44	19	55	34	58
chr1	39515544	39515822	21	10	9	22	13	19
chr1	39558768	39559834	171	129	161	170	86	155
chr1	39575578	39576835	285	212	216	250	111	205
chr1	39577043	39577327	25	29	15	27	13	24
chr1	39606073	39607020	58	50	60	54	35	46
chr1	39614847	39615677	39	39	39	29	18	22
chr1	39639126	39640334	166	158	109	140	100	155
chr1	39671725	39672139	11	25	10	8	10	13
chr1	39738317	39738756	41	34	42	48	28	35
chr1	39738803	39739632	150	123	128	153	93	155
chr1	39788440	39789692	174	154	102	144	119	153
chr1	39798904	39799826	94	58	38	64	61	76
chr1	39882646	39883903	199	178	171	214	106	186
chr1	39892826	39893250	26	24	25	31	13	30
chr1	39900902	39902024	129	114	68	119	63	101
chr1	39902085	39902396	31	21	16	28	11	24
chr1	39933655	39934357	129	120	110	128	95	151
chr1	39934609	39935223	84	83	94	92	60	94
chr1	39944351	39944656	29	8	4	10	15	18
chr1	39954485	39955000	42	43	17	61	30	62
chr1	39955194	39956011	84	70	45	98	66	94
chr1	39976664	39976958	13	8	4	28	5	15
chr1	40039172	40040488	383	315	496	432	202	455
chr1	40040746	40041560	212	188	181	225	77	244
chr1	40059334	40059610	11	6	15	2	3	7
chr1	40096697	40097900	147	137	104	149	93	146
chr1	40139945	40140290	24	9	25	10	11	8
chr1	40140549	40140754	9	2	17	6	3	7
chr1	40160866	40162264	214	166	171	191	116	172
chr1	40257084	40257973	224	193	201	227	105	222
chr1	40258216	40258895	140	117	138	132	66	145
chr1	40315101	40315359	17	9	6	18	4	3
chr1	40315535	40315882	14	18	8	15	11	11
chr1	40316463	40316973	28	23	10	29	12	27
chr1	40373677	40374425	100	89	73	92	53	92
chr1	40390625	40390852	16	1	1	4	5	11
chr1	40449473	40450774	206	158	153	178	91	166
chr1	40508217	40509293	97	110	88	100	51	100
chr1	40531030	40532199	141	74	107	98	57	133
chr1	40665233	40666207	97	90	69	88	56	96
chr1	40668798	40669011	9	6	4	19	6	7
chr1	40691139	40691487	55	43	43	62	19	45
chr1	40691638	40693090	352	347	480	339	163	371
chr1	40708964	40709657	57	51	90	49	33	51
chr1	40711607	40712066	44	28	53	46	26	47
chr1	40783615	40784378	32	55	20	38	31	60
chr1	40801866	40802501	25	33	33	45	34	38
chr1	40824317	40824834	24	18	14	16	21	42
chr1	40824887	40825777	50	23	43	36	44	67
chr1	40849179	40849466	19	9	10	27	11	11
chr1	40849888	40850180	34	13	8	12	18	22
chr1	40850255	40850650	43	18	14	34	21	32
chr1	40860905	40862219	310	261	236	315	145	325
chr1	40862644	40863151	136	100	126	140	75	126
chr1	40866030	40866417	128	63	62	105	50	131
chr1	40868011	40868373	120	53	42	98	58	95
chr1	40868597	40869447	288	143	112	271	151	298
chr1	40875198	40875725	124	130	157	121	69	146
chr1	40876031	40876692	152	156	179	142	90	185
chr1	40877164	40877887	133	142	227	107	88	171
chr1	40878106	40878488	57	78	92	49	33	65
chr1	40897340	40897661	52	34	58	29	30	39
chr1	40898121	40898499	65	24	54	39	26	40
chr1	40902316	40902809	70	47	78	36	28	57
chr1	40910995	40911451	31	8	14	21	19	44
chr1	40939360	40939889	127	111	152	104	52	119
chr1	40940037	40940250	52	58	47	60	21	59
chr1	40944004	40944396	93	67	118	117	44	137
chr1	40944640	40945758	308	176	257	260	142	307
chr1	40948547	40949030	159	81	161	120	56	177
chr1	40952216	40952508	61	41	17	45	25	58
chr1	40952706	40953215	133	81	73	108	45	127
chr1	40954787	40955713	161	105	119	126	59	135
chr1	40966452	40966803	93	91	86	70	34	103
chr1	40967005	40967909	309	289	389	277	145	318
chr1	40968154	40968923	274	265	342	259	109	287
chr1	40976086	40976703	260	238	248	223	108	260
chr1	40977278	40978419	469	402	463	471	199	547
chr1	40978945	40979532	247	217	310	225	108	284
chr1	40979718	40979931	65	63	107	61	37	71
chr1	40980011	40980745	226	218	326	266	113	292
chr1	41003104	41003665	67	25	37	50	37	53
chr1	41004002	41004624	52	25	29	52	25	75
chr1	41102074	41102296	22	9	18	13	10	15
chr1	41102493	41102954	43	22	31	28	26	32
chr1	41108299	41111041	1155	513	632	1003	505	1009
chr1	41150169	41150562	124	71	108	111	64	129
chr1	41151285	41152725	619	431	613	505	268	558
chr1	41153073	41154005	386	294	366	315	158	393
chr1	41154007	41154273	110	57	70	73	44	80
chr1	41240768	41242792	652	548	644	573	287	647
chr1	41267944	41268208	20	8	4	7	12	7
chr1	41268379	41268782	20	13	7	16	18	22
chr1	41317746	41318184	30	3	3	11	9	13
chr1	41341904	41342473	22	31	14	15	20	13
chr1	41361146	41362096	66	63	51	57	45	55
chr1	41366141	41366760	52	56	27	43	21	45
chr1	41381734	41383356	319	331	408	314	179	376
chr1	41418634	41419307	37	29	17	35	16	26
chr1	41432124	41433690	202	177	201	168	101	172
chr1	41466061	41466317	13	1	3	13	14	11
chr1	41482093	41482480	46	55	27	69	38	62
chr1	41484859	41485810	249	148	151	213	117	270
chr1	41485857	41486378	127	56	95	109	56	116
chr1	41486630	41487239	107	53	77	117	59	155
chr1	41493393	41493879	149	69	72	150	49	191
chr1	41495782	41496328	236	92	86	219	114	257
chr1	41496379	41497144	267	151	103	261	152	289
chr1	41515816	41516190	29	9	13	31	10	18
chr1	41516267	41516862	60	53	35	67	39	64
chr1	41578797	41579124	15	14	4	15	3	8
chr1	41661933	41662167	14	9	8	24	7	20
chr1	41662410	41662953	50	33	22	66	30	47
chr1	41782861	41783185	14	18	13	16	11	11
chr1	41811935	41812542	26	27	42	28	18	43
chr1	41813149	41813390	17	16	4	11	3	15
chr1	41848826	41849236	21	4	2	27	27	34
chr1	41861368	41862456	185	222	313	155	99	154
chr1	41862554	41863032	87	114	162	78	47	94
chr1	41863170	41863798	120	115	134	102	62	124
chr1	41895036	41895535	89	22	23	52	44	104
chr1	41895905	41896413	96	16	13	64	37	92
chr1	41900363	41900804	51	60	78	64	37	84
chr1	41900918	41902167	174	146	235	153	105	213
chr1	41902479	41902816	37	27	61	37	13	40
chr1	41917851	41918883	93	97	96	89	59	75
chr1	41955165	41955852	26	29	37	17	12	18
chr1	41955875	41956166	9	9	29	11	7	9
chr1	42035070	42036003	135	120	138	112	83	138
chr1	42036109	42036586	61	53	38	53	40	54
chr1	42165127	42165425	22	4	11	12	14	19
chr1	42214097	42214678	48	23	67	32	31	49
chr1	42214834	42215488	49	40	70	52	41	32
chr1	42312278	42312559	26	2	1	23	23	26
chr1	42312895	42313792	68	6	6	85	59	97
chr1	42334387	42335257	207	214	275	188	136	230
chr1	42335349	42336091	138	175	249	169	87	158
chr1	42340613	42340853	23	26	19	18	11	17
chr1	42380346	42381317	69	72	40	55	32	58
chr1	42385176	42385711	54	33	38	22	23	24
chr1	42455670	42457420	482	468	582	389	233	466
chr1	42462565	42463014	23	14	31	22	18	23
chr1	42463305	42463931	56	27	22	40	18	43
chr1	42484491	42484724	15	5	7	3	3	11
chr1	42657757	42659172	227	174	193	164	105	196
chr1	42681213	42682181	267	226	240	209	137	245
chr1	42682415	42683670	319	266	298	255	144	271
chr1	42766133	42767000	162	148	151	133	85	165
chr1	42767235	42767931	138	111	104	102	76	143
chr1	42816439	42817441	216	198	295	207	108	197
chr1	42822759	42823852	121	71	93	62	41	46
chr1	42846045	42846395	41	26	35	37	18	30
chr1	42846583	42847606	155	164	157	146	90	161
chr1	42913950	42914147	11	6	11	9	2	7
chr1	42923173	42924309	242	213	284	253	134	272
chr1	42924391	42925403	220	228	258	220	108	240
chr1	42935676	42936374	275	257	272	262	114	301
chr1	42936858	42937240	169	149	214	139	74	164
chr1	42937583	42938278	276	270	318	274	135	288
chr1	42941279	42941795	236	219	335	240	104	241
chr1	42942036	42942794	339	295	450	283	146	288
chr1	42943542	42944052	190	143	268	148	73	142
chr1	42949726	42949949	31	15	29	17	18	13
chr1	42957002	42957287	50	38	57	46	23	41
chr1	42957768	42958166	83	49	69	63	26	73
chr1	42958316	42958741	72	90	104	88	55	87
chr1	42959086	42959433	75	72	92	88	41	74
chr1	42962264	42962605	86	101	87	45	33	55
chr1	42963049	42963927	223	232	265	164	81	187
chr1	42966679	42967179	97	132	146	84	38	70
chr1	42967327	42967800	132	136	172	105	42	108
chr1	43034443	43034849	28	8	9	13	7	6
chr1	43073354	43074062	66	64	36	44	27	52
chr1	43120194	43121161	71	57	38	61	43	76
chr1	43152712	43152996	16	8	8	14	6	9
chr1	43171403	43172549	159	142	139	144	85	155
chr1	43205706	43208073	574	364	557	523	227	612
chr1	43227179	43227858	38	26	15	52	26	52
chr1	43348325	43349975	325	315	325	328	182	323
chr1	43357877	43358718	266	173	254	212	121	261
chr1	43358958	43359582	108	59	123	78	38	94
chr1	43366615	43368830	574	464	612	524	275	671
chr1	43372561	43374252	208	254	399	168	105	180
chr1	43389050	43390556	333	287	273	326	180	343
chr1	43453128	43454601	144	152	131	135	80	141
chr1	43471858	43472499	235	163	190	202	96	239
chr1	43472953	43473798	301	236	265	291	92	311
chr1	43475338	43475966	243	210	235	213	65	250
chr1	43476323	43476820	152	151	172	163	64	186
chr1	43522646	43523213	105	94	60	68	47	102
chr1	43523435	43523853	68	54	49	64	18	67
chr1	43530330	43530767	101	79	80	98	46	109
chr1	43530787	43532183	264	324	296	256	147	301
chr1	43545219	43545787	62	37	74	12	30	34
chr1	43546021	43546516	54	44	86	27	34	27
chr1	43547906	43548446	53	51	83	27	24	26
chr1	43581724	43582306	29	56	44	36	24	39
chr1	43582468	43583020	49	76	59	55	23	49
chr1	43649405	43649887	130	100	124	108	53	126
chr1	43650051	43651213	253	254	323	240	151	272
chr1	43706711	43707334	94	77	82	85	58	99
chr1	43707467	43708507	268	223	268	258	125	272
chr1	43757189	43757776	68	10	17	32	42	38
chr1	43758133	43758540	41	5	14	22	26	18
chr1	43763669	43764275	63	20	18	56	38	42
chr1	43776670	43776972	36	7	15	15	10	17
chr1	43782595	43782901	102	19	23	44	36	36
chr1	43783017	43783782	227	121	154	151	98	202
chr1	43783955	43784285	51	43	72	59	37	59
chr1	43784344	43785395	236	56	83	149	119	197
chr1	43821439	43822173	120	62	59	80	34	74
chr1	43822220	43823081	149	76	86	97	58	87
chr1	43912461	43912996	17	4	5	20	15	35
chr1	43921449	43921806	14	8	21	13	13	17
chr1	43929047	43929614	39	37	54	27	16	28
chr1	43929848	43930530	58	41	113	38	25	32
chr1	43937279	43937873	36	41	48	24	23	19
chr1	43945841	43947603	469	361	380	376	242	397
chr1	43969970	43970640	113	95	98	98	52	118
chr1	43974373	43974824	78	69	78	84	46	88
chr1	43974956	43975480	105	111	96	91	58	113
chr1	43978794	43980456	303	341	350	327	178	414
chr1	43990860	43992491	270	257	259	210	157	246
chr1	44005804	44006170	26	13	18	9	13	14
chr1	44024594	44024876	25	30	26	9	12	16
chr1	44029594	44031895	606	630	635	578	310	603
chr1	44036449	44036692	29	9	23	16	10	21
chr1	44047432	44048866	345	311	416	318	167	329
chr1	44049001	44049867	242	186	308	201	104	212
chr1	44050109	44050665	120	88	142	115	52	119
chr1	44067719	44067980	17	4	9	7	3	6
chr1	44101873	44102082	15	8	18	8	5	14
chr1	44153993	44156182	376	265	249	324	159	358
chr1	44212782	44214039	179	162	182	212	119	202
chr1	44239655	44240151	38	3	2	22	27	27
chr1	44240312	44240907	33	2	3	24	13	38
chr1	44326775	44327757	250	134	241	156	115	186
chr1	44328257	44329180	201	77	123	104	81	153
chr1	44354545	44355339	149	113	110	112	91	123
chr1	44355476	44355885	42	27	34	52	19	39
chr1	44404853	44406776	262	186	117	205	115	211
chr1	44485032	44485297	18	4	3	15	14	18
chr1	44485461	44485785	39	14	6	25	13	15
chr1	44485906	44486547	45	27	16	39	23	38
chr1	44531549	44532213	95	69	108	51	31	50
chr1	44532334	44533179	150	92	125	55	40	63
chr1	44553438	44553865	64	5	12	28	27	44
chr1	44553930	44554550	71	7	11	48	38	53
chr1	44594999	44595244	17	4	6	8	1	8
chr1	44631212	44632798	388	297	392	283	183	298
chr1	44673672	44674550	139	151	171	144	103	161
chr1	44674697	44675246	70	69	91	85	42	65
chr1	44700908	44701292	20	13	25	16	10	12
chr1	44706740	44707212	70	41	38	43	27	52
chr1	44707372	44708482	187	135	107	147	83	165
chr1	44721815	44722654	157	118	166	117	65	138
chr1	44730453	44731456	190	162	320	172	109	167
chr1	44731536	44732082	54	35	44	48	25	33
chr1	44739132	44739693	110	85	123	111	75	103
chr1	44739831	44740595	105	52	126	55	42	76
chr1	44774804	44775527	252	180	211	201	113	217
chr1	44775567	44776855	360	296	321	292	174	349
chr1	44785876	44786976	177	143	93	132	97	162
chr1	44799467	44800269	154	143	226	155	96	177
chr1	44800364	44801028	134	165	133	175	76	148
[truncated: 74,177 more rows]
