# Supplementary material for: ChromTag: an interactive R-shiny platform for analysis and visualization of CUT&Tag and ChIP-seq peak profiling data
Source: Front Bioinform. 2026 Jun 25;6:1805772. doi: 10.3389/fbinf.2026.1805772 (PMC13346215; doi:10.3389/fbinf.2026.1805772)
Supplement: Supplementary file 3 [file DataSheet2.csv]

seqnames	start	end	A549_0h_rep1	A549_0h_rep2	A549_0h_rep3	A549_4h_rep1	A549_4h_rep2	A549_4h_rep3	A549_0h_rep1_norm	A549_0h_rep2_norm	A549_0h_rep3_norm	A549_4h_rep1_norm	A549_4h_rep2_norm	A549_4h_rep3_norm	average expression	log2FoldChange	log2 FC Std. Error	Wald Statistic	pvalue	padj
chr1	629727	630151	31	12	5	19	18	23	24.2365640992429	11.6620113542017	4.30951297457088	18.0385141864553	28.3955286185214	21.6717095215433	18.0523067924226	0.740585103615435	0.65737983570031	1.12657106804392	0.25992387728204	0.74823706951714
chr1	633792	634272	44	24	10	17	48	25	34.4002845279577	23.3240227084033	8.61902594914175	16.13972321946	75.7214096493903	23.5562060016775	30.2934453426718	0.768351485203655	0.627758968859895	1.2239593909731	0.220967547174328	0.714396332148431
chr1	778021	778694	46	54	59	69	26	64	35.963933824683	52.4790510939075	50.8522530999363	65.5082883613376	41.0157635600864	60.3038873642945	51.0205295507076	0.276973402009659	0.373713787328012	0.74113776746095	0.45860991211579	0.875040867367813
chr1	778877	779438	69	53	57	66	37	70	53.9459007370246	51.5072168143907	49.128447910108	62.6601019108447	58.3685866047383	65.9573768046971	56.9279384636339	0.277801712732427	0.332162440528641	0.836342941996398	0.40296200176614	0.846902435617317
chr1	779666	779906	20	18	22	23	12	29	15.6364929672535	17.4930170313025	18.9618570881119	21.8360961204459	18.9303524123476	27.3251989619459	20.0305024302345	0.39803961397267	0.531763953780927	0.74852688141523	0.454142417027755	0.873174199002086
chr1	826707	827761	97	90	94	88	47	100	75.8369908911794	87.4650851565124	81.0188439219325	83.5468025477929	74.1438802816946	94.2248240067101	82.7060711343037	0.0519770823527157	0.291728539448593	0.178169343496387	0.858589984834733	0.978956774738585
chr1	870010	870297	9	17	4	12	6	12	7.03642183526407	16.5211827517857	3.4476103796567	11.3927458019718	9.46517620617379	11.3069788808052	9.86168597594287	0.27160704252018	0.803564154196773	0.338002934926426	0.735360976061628	0.956406201945435
chr1	904028	905405	205	231	182	178	107	185	160.274052914348	224.493718568382	156.86627227438	168.992396062581	168.795642343432	174.315924412414	175.623001095923	-0.0781268279672726	0.241973514129649	-0.322873469223629	0.746791069607006	0.957843654524313
chr1	906957	907195	28	31	38	18	13	24	21.8910901541549	30.126862665021	32.7522986067387	17.0891187029576	20.5078817800432	22.6139577616104	24.1635349450876	-0.492392206113416	0.49799510946724	-0.988749079564621	0.322785923384976	0.797723933159142
chr1	910946	911195	18	17	15	13	6	21	14.0728436705281	16.5211827517857	12.9285389237126	12.3421412854694	9.46517620617379	19.7872130414091	14.1861826465131	-0.0418130531068264	0.637445514092522	-0.065594709167186	0.94770050151614	0.992258833281898
chr1	923904	925654	312	427	462	316	146	324	243.929290289154	414.973237353676	398.198998850349	300.008972785256	230.319287683562	305.288429781741	315.453036123956	-0.33361177180321	0.245651084805917	-1.3580716407859	0.174440952863002	0.6627042645538
chr1	939906	940118	43	73	102	40	13	53	33.618459879595	70.9439024047268	87.9140646812459	37.9758193399059	20.5078817800432	49.9391567235563	50.1498808015122	-0.803330793439654	0.452599764957639	-1.77492534384069	0.0759102149696206	0.494916969539782
chr1	940480	941653	351	417	506	354	147	356	274.420451575299	405.254894558508	436.122713026573	336.086001158167	231.896817051258	335.440373463888	336.536875138949	-0.298309026458488	0.241132237166394	-1.23711798125374	0.216043285119588	0.709708009153261
chr1	942131	943176	321	383	501	348	143	321	250.965712124419	372.212529054936	431.813200052002	330.389628257181	225.586699580475	302.461685061539	318.904909021759	-0.291660639289631	0.248096728993103	-1.17559244119555	0.239757777521665	0.733376619452282
chr1	943698	944152	115	129	203	100	47	95	89.9098345617076	125.366622057668	174.966226767578	94.9395483497646	74.1438802816946	89.5135828063746	108.139949137464	-0.586023417122506	0.310872994669958	-1.88508949690102	0.0594177558280522	0.450625557735488
chr1	958582	959280	137	130	113	121	54	147	107.109976825686	126.338456337185	97.3949932253018	114.876853503215	85.1865858555641	138.510491289864	111.569559506136	0.0453931557959322	0.284528873610085	0.15953795908298	0.87324505425584	0.981256976226055
chr1	959969	960448	44	70	37	36	18	24	34.4002845279577	68.0283995661763	31.8903960118245	34.1782374059153	28.3955286185214	22.6139577616104	36.5844673153343	-0.651424517107122	0.46085480301036	-1.41351356837758	0.157504774732627	0.641331340801633
chr1	960566	961263	81	133	103	116	61	112	63.3277965173766	129.253959175735	88.7759672761601	110.129876085727	96.2292914294335	105.531802887515	98.8747822286579	0.156397284151358	0.316103798982498	0.494765594892511	0.620765593006204	0.931132514634383
chr1	965982	967479	240	247	280	181	122	245	187.637915607042	240.043067040651	241.332726575969	171.840582513074	192.458582858867	230.85081881644	210.693948902007	-0.166389539312615	0.232033006918837	-0.717094268277171	0.473315932166542	0.881143666236883
chr1	975949	976673	53	65	94	50	33	37	41.4367063632218	63.1692281685923	81.0188439219325	47.4697741748823	52.0584691339558	34.8631848824827	53.3360344408446	-0.473163742133994	0.387328101491232	-1.22160963873339	0.221855281884067	0.714897291139104
chr1	984281	984585	9	18	14	15	11	12	7.03642183526407	17.4930170313025	12.0666363287985	14.2409322524647	17.3528230446519	11.3069788808052	13.2494682288811	0.226018968603276	0.671150186774179	0.336763623190831	0.736295097364799	0.956406201945435
chr1	999049	999424	35	62	44	49	27	37	27.3638626926936	60.2537253300419	37.9237141762237	46.5203786913847	42.593292927782	34.8631848824827	41.5863597834348	-0.0129045518161786	0.425372089719151	-0.0303370910505641	0.975798215796036	0.99651720322627
chr1	999660	1000105	72	80	84	65	47	69	56.2913746821126	77.7467423613444	72.3998179727907	61.710706427347	74.1438802816946	65.01512856463	67.8846083816532	-0.0427613724024594	0.320745429070987	-0.133318727335614	0.893941317532912	0.983960094660091
chr1	1000143	1001941	394	429	428	324	196	371	308.038911454894	416.916905912709	368.894310623267	307.604136653238	309.195756068344	349.574097064894	343.370686296224	-0.17624020374194	0.203070306875579	-0.867877763389217	0.385461253340898	0.837066897568841
chr1	1012755	1013865	82	90	85	80	38	69	64.1096211657393	87.4650851565124	73.2617205677049	75.9516386798117	59.946115972434	65.01512856463	70.9582183511387	-0.153562440488806	0.316557635169264	-0.485101047733994	0.627604668890444	0.932798340126924
chr1	1019577	1020010	95	73	130	95	59	114	74.2733415944541	70.9439024047268	112.047337338843	90.1925709322764	93.0742326940422	107.41629936765	91.324614055332	0.177355018206507	0.303544324383811	0.584280462388926	0.559031634696789	0.914179637253902
chr1	1020099	1021843	400	523	608	503	205	526	312.72985934507	508.269328187289	524.036777707819	477.545928199316	323.393520377604	495.622574275295	440.266331348732	-0.0480378430950249	0.246475139674254	-0.194899344244261	0.845471747566062	0.976779506845403
chr1	1024896	1025455	105	100	111	101	54	172	82.0915880780808	97.1834279516805	95.6711880354735	95.8889438332623	85.1865858555641	162.066697291541	103.0147385076	0.330189663409953	0.312161069492086	1.05775413938452	0.290167545782217	0.773426303498283
chr1	1059079	1060108	76	113	101	96	66	109	59.4186732755633	109.817273585399	87.0521620863317	91.1419664157741	104.116938267912	102.705058167314	92.3753452997156	0.219936902451306	0.310348330266008	0.70867757613773	0.47852458328692	0.883275946619097
chr1	1063719	1064320	42	94	63	52	21	45	32.8366352312323	91.3524222745797	54.299863479593	49.3685651418776	33.1281167216082	42.4011708030195	50.5644622753184	-0.498911163183198	0.430093949942331	-1.16000507156656	0.246046741257069	0.738994822493603
chr1	1064459	1064821	31	64	22	24	16	21	24.2365640992429	62.1973938890755	18.9618570881119	22.7854916039435	25.2404698831301	19.7872130414091	28.8681649341522	-0.635401376924313	0.541218023174089	-1.17402109633723	0.240386575699849	0.733899974501735
chr1	1069084	1069814	49	55	71	59	34	43	38.3094077697711	53.4508853734243	61.1950842389065	56.0143335263611	53.6359985016514	40.5166743228853	50.5203972888333	-0.0282220371974399	0.373408605484608	-0.0755795040149475	0.939753643242457	0.991328904000265
chr1	1079325	1080699	254	265	326	285	156	275	198.583460684119	257.536084071953	280.980245942021	270.577712796829	246.094581360518	259.118266018453	252.148391812316	0.0765815885256997	0.218666595919937	0.350220792542724	0.726173003511739	0.95435688962077
chr1	1115297	1116221	68	69	68	61	41	74	53.1640760886619	67.0565652866595	58.6093764541639	57.9131244933564	64.6787040755209	69.7263697649655	61.8580360272213	0.106850158224484	0.326926987569606	0.326831868542925	0.743795054325158	0.957412405821859
chr1	1116454	1116946	35	39	18	32	20	35	27.3638626926936	37.9015369011554	15.5142467084552	30.3806554719247	31.5505873539126	32.9786884023485	29.2815962550817	0.237356126916109	0.481989180108256	0.492451151834567	0.622400446091605	0.931474607385604
chr1	1157503	1158695	183	163	192	126	86	153	143.073910650369	158.408987561239	165.485298223522	119.623830920703	135.667525621824	144.163980730266	144.403922284654	-0.225538592285001	0.240999426028847	-0.935847010100364	0.349351963379577	0.816558629139007
chr1	1164816	1165667	36	54	43	27	10	28	28.1456873410563	52.4790510939075	37.0618115813095	25.6336780544365	15.7752936769563	26.3829507218788	30.9130787449241	-0.769373430885687	0.473572708168329	-1.62461522299595	0.104244571416702	0.560198142459466
chr1	1201177	1201756	32	28	10	41	20	22	25.0183887476056	27.2113598264705	8.61902594914175	38.9252148234035	31.5505873539126	20.7294612814762	25.3423396636684	0.583927184583726	0.552223473705936	1.05741101635001	0.290324045980582	0.773442679557697
chr1	1230997	1232012	265	232	295	208	111	245	207.183531816109	225.465552847899	254.261265499682	197.47426056751	175.105759814215	230.85081881644	215.056864893642	-0.18141878319247	0.223523682034052	-0.81163115040684	0.417003311416066	0.85499790633464
chr1	1232207	1232812	68	119	155	107	73	142	53.1640760886619	115.6482792625	133.594902211697	101.585316734248	115.159643841781	133.799250089528	108.825244704736	0.216710067483881	0.341126578728421	0.63527758022165	0.5252473931047	0.902891635935113
chr1	1250775	1251054	3	6	8	7	3	15	2.34547394508802	5.83100567710083	6.8952207593134	6.64576838448353	4.73258810308689	14.1337236010065	6.76396341167986	0.792594952888487	0.94138084982383	0.841949305678795	0.399816329967664	0.84539477334741
chr1	1272923	1274672	330	342	302	326	175	347	258.002133959683	332.367323594747	260.294583664081	309.502927620233	276.067639346735	326.960139303284	293.865791248127	0.105562959048922	0.208469074456536	0.506372272837669	0.612595335479962	0.928910853731604
chr1	1304881	1306050	147	181	177	130	72	138	114.928223309313	175.902004592542	152.556759299809	123.421412854694	113.582114474085	130.03025712926	135.070128609951	-0.266711585077103	0.263366190695705	-1.01270244435158	0.311202309972564	0.788878477621492
chr1	1307366	1307925	72	73	102	67	24	94	56.2913746821126	70.9439024047268	87.9140646812459	63.6094973943423	37.8607048246951	88.5713345663075	67.5318130922384	-0.159870094637135	0.371391773683464	-0.43046213181176	0.666859507351481	0.941816506113946
chr1	1308104	1308432	59	60	77	72	34	70	46.1276542533978	58.3100567710083	66.3664998083915	68.3564748118306	53.6359985016514	65.9573768046971	59.7923434918294	0.147710406887322	0.339815107469918	0.434678752181135	0.663795623332484	0.940795071776988
chr1	1308636	1309243	96	120	92	100	54	120	75.0551662428168	116.620113542017	79.2950387321041	94.9395483497646	85.1865858555641	113.069788808052	94.0277069217197	0.12323961716567	0.302466534632922	0.407448768886896	0.683678414225584	0.944802089544744
chr1	1324184	1325554	200	218	192	180	115	210	156.364929672535	211.859872934663	165.485298223522	170.891187029576	181.415877284998	197.872130414091	180.648215926564	0.0464254996390953	0.234942726511471	0.197603476934318	0.84335531424726	0.976221193303829
chr1	1330807	1331063	7	5	4	4	13	1	5.47277253853872	4.85917139758402	3.4476103796567	3.79758193399059	20.5078817800432	0.942248240067101	6.50454437831339	0.807458847109225	1.08622261152263	0.743364056818295	0.457261299218742	0.874419014031348
chr1	1331433	1331630	1	3	14	7	4	1	0.781824648362675	2.91550283855041	12.0666363287985	6.64576838448353	6.31011747078252	0.942248240067101	4.94368298517412	-0.201073278047882	1.22241962247362	-0.164487933890493	0.869347044737293	0.980976251978816
chr1	1344311	1344823	117	142	147	100	40	111	91.4734838584329	138.000467691386	126.699681452384	94.9395483497646	63.1011747078252	104.589554647448	103.133985117874	-0.42395725119177	0.304350844010996	-1.39298858384783	0.163623242913985	0.649813386189793
chr1	1345095	1346217	263	361	414	289	125	304	205.619882519383	350.832174905567	356.827674294469	274.37529473082	197.191170961954	286.443464980399	278.548277065432	-0.262191464913213	0.259634950180219	-1.00984657393475	0.312568802502534	0.789994295961943
chr1	1347943	1348422	95	120	133	83	39	90	74.2733415944541	116.620113542017	114.633045123585	78.7998251303047	61.5236453401296	84.8023416060391	88.4420520560882	-0.428440139548686	0.312306486454353	-1.37185796046957	0.170107659684179	0.657616471900487
chr1	1348656	1349368	133	201	219	152	74	217	103.982678232236	195.338690182878	188.756668286204	144.308113491642	116.737173209477	204.467868094561	158.9318652495	-0.0590592534360554	0.30596255588913	-0.193027716298253	0.846937261798619	0.977070357845207
chr1	1349590	1349929	93	116	145	111	72	104	72.7096922977288	112.732776423949	124.975876262555	105.382898668239	113.582114474085	97.9938169669785	104.562862515589	0.0293524456218049	0.295405492129897	0.0993632359715841	0.920849871713735	0.988210126188895
chr1	1355397	1355876	18	25	11	26	20	13	14.0728436705281	24.2958569879201	9.48092854405593	24.6842825709388	31.5505873539126	12.2492271208723	19.3889543747047	0.505613907423515	0.607114811652523	0.832814317356663	0.40494945874192	0.848049265218833
chr1	1360534	1360772	2	11	6	3	10	9	1.56364929672535	10.6901770746849	5.17141556948505	2.84818645049294	15.7752936769563	8.48023416060391	7.42149270482474	0.618753458536165	0.982595023588984	0.62971360904733	0.528881976983451	0.904156248214699
chr1	1374381	1375261	155	173	187	177	85	180	121.182820496215	168.127330356407	161.175785248951	168.043000579083	134.089996254129	169.604683212078	153.703936024477	0.0744681933563093	0.251709745895885	0.295849463799116	0.767345046256113	0.962181169606426
chr1	1375570	1376236	86	73	81	92	59	84	67.23691975919	70.9439024047268	69.8141101880482	87.3443844817835	93.0742326940422	79.1488521656365	77.9270669489045	0.315992510955478	0.293928508136483	1.07506588237691	0.28234523300694	0.767837994168342
chr1	1398448	1399357	204	200	189	193	94	225	159.492228265986	194.366855903361	162.899590438779	183.233328315046	148.287760563389	212.005854015098	176.71426958361	0.0811939135749715	0.24059208620683	0.337475412658301	0.735758544003024	0.956406201945435
chr1	1399517	1400427	217	187	216	204	112	224	169.6559486947	181.733010269643	186.170960501462	193.67667863352	176.683289181911	211.063605775031	186.497248842711	0.117399819962367	0.220586439974889	0.532216848758842	0.594575814823718	0.923748946950907
chr1	1406578	1408060	319	327	341	325	196	336	249.402062827693	317.789809401995	293.908784865734	308.553532136735	309.195756068344	316.595408662546	299.240892327174	0.11933112742649	0.199642367111158	0.597724466771365	0.550023797246797	0.910496440542371
chr1	1427525	1427980	49	69	34	48	30	51	38.3094077697711	67.0565652866595	29.304688227082	45.570983207887	47.3258810308689	48.0546602434221	45.9370309609484	0.0712923288101344	0.411858816814642	0.173098950173063	0.86257365013648	0.980003811286615
chr1	1435319	1436164	73	67	56	68	57	52	57.0731993304753	65.1128967276259	48.2665453151938	64.55889287784	89.919173958651	48.9969084834892	62.3212694488792	0.241128210697829	0.353385161568352	0.682338244276253	0.495025095558643	0.890379986788133
chr1	1437780	1438694	75	79	88	61	40	69	58.6368486272006	76.7749080818276	75.8474283524474	57.9131244933564	63.1011747078252	65.01512856463	66.2147688045479	-0.182254329701422	0.320766200153542	-0.568184333680363	0.569909808066854	0.917255853524858
chr1	1504774	1506251	86	66	72	78	64	89	67.23691975919	64.1410624481091	62.0569868338206	74.0528477128164	100.96187953252	83.860093365972	75.3849649420714	0.411280354130357	0.304469441563009	1.3508099598404	0.176756316786037	0.665982562661286
chr1	1511161	1512045	219	193	233	191	115	213	171.219597991426	187.564015946743	200.823304615003	181.334537348051	181.415877284998	200.698875134292	187.176034720085	0.0119349590176858	0.22060004825409	0.0541022502585266	0.956853699428309	0.993216960932422
chr1	1512173	1512664	42	52	35	27	23	41	32.8366352312323	50.5353825348739	30.1665908219961	25.6336780544365	36.2831754569995	38.6321778427511	35.6812733237149	-0.175603507075402	0.435827916570305	-0.402919364269486	0.687007545424743	0.945496828117654
chr1	1574024	1575612	432	388	450	355	203	431	337.748248092675	377.07170045252	387.856167711379	337.035396641665	320.238461642213	406.10899146892	361.009827668229	-0.0489932762386694	0.196054069158217	-0.249896757812925	0.80266719058849	0.969797125131335
chr1	1599463	1600098	24	40	26	36	19	45	18.7637915607042	38.8733711806722	22.4094674677686	34.1782374059153	29.973057986217	42.4011708030195	31.0998494007161	0.429142724121742	0.469598239951375	0.913850793321069	0.36079525254949	0.824161713935164
chr1	1600159	1600584	15	22	14	23	17	25	11.7273697254401	21.3803541493697	12.0666363287985	21.8360961204459	26.8179992508257	23.5562060016775	19.5641102627596	0.679276416879803	0.554319737646097	1.2254234708732	0.220415708133463	0.714284259054879
chr1	1615387	1616564	256	266	287	264	146	282	200.147109980845	258.50791835147	247.366044740368	250.640407643379	230.319287683562	265.714003698922	242.115795349758	0.0848531739766769	0.214176435796818	0.396183518793702	0.691969648798214	0.947233962237031
chr1	1658733	1659880	149	134	159	121	85	126	116.491872606039	130.225793455252	137.042512591354	114.876853503215	134.089996254129	118.723278248455	125.241717776407	-0.0657463246342406	0.25099473588995	-0.261943041957132	0.793365355128003	0.967982656474434
chr1	1685601	1686303	55	61	45	35	27	40	43.0003556599471	59.2818910505251	38.7856167711379	33.2288419224176	42.593292927782	37.689929602684	42.4299879890823	-0.318317488311399	0.393815998825912	-0.808289884769544	0.418923724164083	0.855911389823871
chr1	1686455	1686999	50	68	64	48	24	55	39.0912324181337	66.0847310071427	55.1617660745072	45.570983207887	37.8607048246951	51.8236532036905	49.2655117893427	-0.231593599479379	0.3791861106623	-0.610764985760869	0.541355176803773	0.908072379718389
chr1	1692338	1693181	100	88	99	79	44	67	78.1824648362675	85.5214165974788	85.3283568965034	75.0022431963141	69.4112921786078	63.1306320844958	76.0960676316112	-0.262431148172827	0.298512122084986	-0.879130624042506	0.379330454945861	0.833276472952866
chr1	1724044	1724725	54	56	60	49	33	56	42.2185310115844	54.4227196529411	51.7141556948505	46.5203786913847	52.0584691339558	52.7659014437576	49.950025938079	0.02937454348334	0.355909627336031	0.0825337142555185	0.934222309678026	0.990438295600646
chr1	1724791	1724988	9	11	14	8	6	11	7.03642183526407	10.6901770746849	12.0666363287985	7.59516386798117	9.46517620617379	10.3647306407381	9.53638432560674	-0.117957154248434	0.755518839933713	-0.156127349860374	0.875932640635853	0.98172033417863
chr1	1745646	1746702	120	115	144	88	56	122	93.818957803521	111.760942144433	124.113973667641	83.5468025477929	88.3416445909553	114.954285288186	102.756101007088	-0.195831118042814	0.283821448445909	-0.689979982538691	0.490206775682611	0.887894657587678
chr1	1758154	1759625	217	211	237	145	89	174	169.6559486947	205.057032978046	204.27091499466	137.662345107159	140.400113724911	163.951193771676	170.166258211859	-0.385994835739823	0.233457776151314	-1.65338178964595	0.0982531866321279	0.546820460574555
chr1	1777673	1779170	394	341	343	358	195	370	308.038911454894	331.39548931523	295.632590055562	339.883583092157	307.618226700648	348.631848824827	321.86677490722	0.0942003965954909	0.191019171568834	0.493146294279396	0.621909222147129	0.931364374319851
chr1	1817262	1817472	1	5	14	5	1	1	0.781824648362675	4.85917139758402	12.0666363287985	4.74697741748823	1.57752936769563	0.942248240067101	4.16239789999935	-1.25346417369379	1.31179125468311	-0.955536309011746	0.339306552828549	0.810251467400467
chr1	1858197	1858472	29	4	6	8	10	10	22.6729148025176	3.88733711806722	5.17141556948505	7.59516386798117	15.7752936769563	9.42248240067101	10.7541012392797	0.00948146923937815	0.838161927737915	0.0113122165605486	0.990974349554721	0.998940545823711
chr1	1858806	1859937	98	54	77	62	54	59	76.6188155395421	52.4790510939075	66.3664998083915	58.8625199768541	85.1865858555641	55.5926461639589	65.851019739703	0.0126942680903399	0.340332846019839	0.0372995678753849	0.970246150039989	0.996023528122538
chr1	1883504	1883758	4	4	17	5	8	6	3.1272985934507	3.88733711806722	14.652344113541	4.74697741748823	12.620234941565	5.6534894404026	7.44794693741913	0.0488261432422886	0.947440449925398	0.051534788541204	0.958899381423106	0.993532283799845
chr1	1889690	1891100	400	385	507	390	207	456	312.72985934507	374.15619761397	436.984615621487	370.264238564082	326.548579112996	429.665197470598	375.058114621367	0.0070937575107413	0.210694010740065	0.0336685294746841	0.973141474578946	0.99605854121054
chr1	1891158	1891894	159	162	151	142	68	166	124.310119089665	157.437153281722	130.14729183204	134.814158656666	107.271997003303	156.413207851139	135.065654619089	-0.0375339471026349	0.26121528949035	-0.143689701992048	0.885745503427717	0.982904451086936
chr1	1906949	1907697	73	55	29	80	34	89	57.0731993304753	53.4508853734243	24.9951752525111	75.9516386798117	53.6359985016514	83.860093365972	58.1611650839743	0.664461342840133	0.393409916764833	1.6889796482617	0.0912233301695264	0.531986820052059
chr1	1908300	1909131	161	162	120	139	84	143	125.873768386391	157.437153281722	103.428311389701	131.965972206173	132.512466886433	134.741498329595	130.993195080003	0.0480094772185743	0.261813641410799	0.183372711062236	0.854505586223266	0.978525518671509
chr1	1909352	1909597	23	15	25	20	13	15	17.9819669123415	14.5775141927521	21.5475648728544	18.9879096699529	20.5078817800432	14.1337236010065	17.9560935048251	-0.0254610803240256	0.564045640587389	-0.0451401065656864	0.96399563357145	0.99475092578261
chr1	1918827	1919302	25	20	17	29	24	28	19.5456162090669	19.4366855903361	14.652344113541	27.5324690214318	37.8607048246951	26.3829507218788	24.2351284134916	0.761821131307086	0.495782836366661	1.5366024707311	0.124390687166642	0.593618564244289
chr1	1919583	1920257	51	62	45	76	49	68	39.8730570664964	60.2537253300419	38.7856167711379	72.1540567458211	77.2989390170859	64.0728803245629	58.7397125425244	0.621209811506223	0.349031689944517	1.77980919613624	0.0751071921117654	0.492998795290804
chr1	1959708	1960141	15	15	9	12	7	8	11.7273697254401	14.5775141927521	7.75712335422758	11.3927458019718	11.0427055738694	7.53798592053681	10.6725740947996	-0.189051420568474	0.724631109114492	-0.260893326536169	0.794174771330227	0.968230143369059
chr1	2019374	2019612	8	12	7	11	2	5	6.2545971869014	11.6620113542017	6.03331816439923	10.4433503184741	3.15505873539126	4.7112412003355	7.04326282661719	-0.346133095782653	0.912488954628214	-0.379328532172405	0.704443914487657	0.950489995147606
chr1	2044482	2045121	43	46	20	30	25	60	33.618459879595	44.704376857773	17.2380518982835	28.4818645049294	39.4382341923908	56.534894404026	36.669313622833	0.387088308838768	0.475490226578632	0.814082576678903	0.415597646516267	0.854520118288792
chr1	2049660	2050202	53	78	53	53	37	57	41.4367063632218	75.8030738023108	45.6808375304513	50.3179606253753	58.3685866047383	53.7081496838248	54.2192191016537	-0.00310640157037345	0.372855406255159	-0.00833138401176252	0.993352594228561	0.999122730136257
chr1	2050400	2051118	80	107	58	77	50	106	62.545971869014	103.986267908298	49.9903505050222	73.1034522293188	78.8764683847815	99.8783134471127	78.0634707239246	0.225079972956962	0.348853606866908	0.645198927362197	0.518798281220998	0.900136825730898
chr1	2132786	2133021	17	5	7	10	7	9	13.2910190221655	4.85917139758402	6.03331816439923	9.49395483497647	11.0427055738694	8.48023416060391	8.86673385893308	0.24160346915645	0.806392250744255	0.299610355795785	0.764474384089943	0.961583540184654
chr1	2133198	2133527	6	15	14	6	5	12	4.69094789017605	14.5775141927521	12.0666363287985	5.69637290098588	7.88764683847815	11.3069788808052	9.3710161719993	-0.31920537789179	0.807018325919603	-0.395536715387539	0.692446831008599	0.947400594017307
chr1	2189230	2189606	30	23	23	20	22	24	23.4547394508802	22.3521884288865	19.823759683026	18.9879096699529	34.7056460893039	22.6139577616104	23.6563668472767	0.194347680103401	0.505410408090946	0.384534384318475	0.700582416186965	0.949349964494479
chr1	2189673	2190095	50	41	42	50	28	52	39.0912324181337	39.845205460189	36.1999089863954	47.4697741748823	44.1708222954777	48.9969084834892	42.6289753030946	0.292466009783894	0.374641402721147	0.780655868944582	0.435004922871322	0.864375804181792
chr1	2194243	2195611	229	272	306	229	151	209	179.037844475053	264.338924028571	263.742194043738	217.411565720961	238.20693452204	196.929882174024	226.611224160731	-0.117369363498058	0.235807060749239	-0.49773472908375	0.618671026421697	0.930692163223556
chr1	2199550	2199795	20	15	29	22	13	31	15.6364929672535	14.5775141927521	24.9951752525111	20.8867006369482	20.5078817800432	29.2096954420801	20.9689100452647	0.361265716110716	0.537893847758242	0.671630132258154	0.501819190544725	0.893413403331161
chr1	2205365	2205846	75	56	53	61	37	68	58.6368486272006	54.4227196529411	45.6808375304513	57.9131244933564	58.3685866047383	64.0728803245629	56.5158328722084	0.185238467384874	0.337657186785695	0.548599214334037	0.583280525138581	0.921373276336235
chr1	2207964	2208354	76	74	140	64	38	77	59.4186732755633	71.9157366842436	120.666363287985	60.7613109438494	59.946115972434	72.5531144851668	74.2102191082069	-0.378881801798863	0.351343145037581	-1.07838108456147	0.280863724836512	0.766922850766443
chr1	2208497	2208813	56	82	89	56	41	61	43.7821803083098	79.690410920378	76.7093309473616	53.1661470758682	64.6787040755209	57.4771426440931	62.5839859952553	-0.192919054769731	0.355937622284901	-0.542002425962473	0.58781683466251	0.922466484355591
chr1	2212112	2213722	504	505	669	450	273	537	394.039622774788	490.776311155986	576.612835997583	427.227967573941	430.665517380907	505.987304916033	470.884926633207	-0.0979597872328331	0.204113135063948	-0.479928874749498	0.631277968576028	0.933447555818882
chr1	2226734	2227700	253	245	287	249	133	301	197.801636035757	238.099398481617	247.366044740368	236.399475390914	209.811405903519	283.616720260197	235.515780135395	0.100680528636062	0.222887371217604	0.451710332828897	0.651477673438105	0.937784309619689
chr1	2228868	2229121	32	23	30	37	16	26	25.0183887476056	22.3521884288865	25.8570778474253	35.1276328894129	25.2404698831301	24.4984542417446	26.3490353397008	0.218003880346925	0.472095769359012	0.461778932361372	0.644239860367868	0.936216894325532
chr1	2233839	2235024	137	124	172	131	99	131	107.109976825686	120.507450660084	148.247246325238	124.370808338192	156.175407401867	123.43451944879	129.97423483331	0.0977077468035487	0.262490999042479	0.372232751446599	0.709719563164617	0.951672131535649
chr1	2314251	2315492	217	250	198	217	125	243	169.6559486947	242.958569879201	170.656713793007	206.018819918989	197.191170961954	228.966322336305	202.574590930693	0.120693316479638	0.237274345253363	0.508665681284512	0.610986581676219	0.928604996144433
chr1	2390983	2391578	122	106	136	102	62	115	95.3826071002463	103.014433628781	117.218752908328	96.8383393167599	97.8068207971291	108.358547607717	103.103250226494	-0.0566099292159044	0.268914499239744	-0.210512744295856	0.833267506003834	0.974480985952386
chr1	2391770	2392695	208	165	179	199	93	207	162.619526859436	160.352656120273	154.280564489637	188.929701216032	146.710231195694	195.04538569389	167.989677595827	0.160108953334024	0.233846113312447	0.684676563856756	0.493548041085711	0.889565963264127
chr1	2411836	2412600	175	163	151	159	86	180	136.819313463468	158.408987561239	130.14729183204	150.953881876126	135.667525621824	169.604683212078	146.933613927796	0.107099884750941	0.243086212536907	0.440583954281983	0.659514221245218	0.939872486054634
chr1	2412747	2413847	235	225	254	184	110	209	183.728792365229	218.662712891281	218.923259108201	174.688768963567	173.528230446519	196.929882174024	194.410274324803	-0.185620234019006	0.221632108477723	-0.837515084316691	0.402303101659255	0.84646305261414
chr1	2451366	2451784	50	117	83	60	27	80	39.0912324181337	113.704610703466	71.5379153778766	56.9637290098588	42.593292927782	75.3798592053681	66.5451066070809	-0.342797847249395	0.411293330659525	-0.833463179915184	0.404583555301432	0.847934094911105
chr1	2452027	2453436	236	323	331	186	123	241	184.510617013591	313.902472283928	285.289758916592	176.587559930562	194.036112226563	227.081825856171	230.234724371235	-0.38811282684276	0.25240101873466	-1.53768328189978	0.124126073282396	0.593398080052694
chr1	2494527	2495113	25	52	23	22	18	25	19.5456162090669	50.5353825348739	19.823759683026	20.8867006369482	28.3955286185214	23.5562060016775	27.123865614019	-0.304769989549602	0.530808409083046	-0.57416194682387	0.565858217183992	0.916115207041317
chr1	2525614	2526235	76	78	84	69	47	93	59.4186732755633	75.8030738023108	72.3998179727907	65.5082883613376	74.1438802816946	87.6290863262404	72.4838033366562	0.13394375060887	0.313573304333223	0.427152913714021	0.669267954652454	0.942077097676751
chr1	2526289	2527015	132	118	149	121	74	126	103.200853583873	114.676444982983	128.423486642212	114.876853503215	116.737173209477	118.723278248455	116.106348361702	0.0174594170621703	0.257076618363119	0.067915227659907	0.945853116822048	0.99191712921912
chr1	2534244	2535693	129	106	76	110	80	169	100.855379638785	103.014433628781	65.5045972134773	104.433503184741	126.20234941565	159.23995257134	109.875035942129	0.535006007066985	0.299227393747577	1.78795798194301	0.0737827871264773	0.490655856783747
chr1	2545766	2546087	30	39	27	29	25	25	23.4547394508802	37.9015369011554	23.2713700626827	27.5324690214318	39.4382341923908	23.5562060016775	29.1924259383697	0.0845019197910472	0.474343112353344	0.178145139225929	0.858608992982723	0.978956774738585
chr1	2546376	2547700	172	218	236	161	100	193	134.47383951838	211.859872934663	203.409012399745	152.852672843121	157.752936769563	181.85391033295	173.700374133071	-0.155042941890396	0.255309717877773	-0.60727395407887	0.543669120447391	0.908253078381972
chr1	2585557	2586654	174	170	205	149	101	147	136.037488815105	165.211827517857	176.690031957406	141.459927041149	159.330466137259	138.510491289864	152.87337212644	-0.124549979548983	0.241460236717313	-0.515819835357813	0.605980247580231	0.927284789389231
chr1	2586808	2587636	95	97	80	85	53	80	74.2733415944541	94.2679251131301	68.952207593134	80.6986160973	83.6090564878684	75.3798592053681	79.5301676818758	0.0131583329909119	0.300559009547362	0.0437795327138194	0.965080141967643	0.994956557737597
chr1	2642276	2643269	184	184	193	196	106	215	143.855735298732	178.817507431092	166.347200818436	186.081514765539	167.218112975737	202.583371614427	174.150573817327	0.190444084616914	0.230982587658791	0.824495415638168	0.409658119564141	0.851335288700683
chr1	3069478	3070605	85	60	27	64	35	63	66.4550951108273	58.3100567710083	23.2713700626827	60.7613109438494	55.2135278693471	59.3616391242274	53.8954999803237	0.245725107880332	0.413792951211656	0.593835895852763	0.552621877857497	0.911181712261717
chr1	3312798	3313269	66	65	72	34	16	36	51.6004267919365	63.1692281685923	62.0569868338206	32.27944643892	25.2404698831301	33.9209366424156	44.7112491264692	-0.936195018533909	0.382001830327516	-2.45076055717127	0.0142554746851234	0.251432219607379
chr1	3313370	3314316	114	128	136	66	54	88	89.1280099133449	124.394787778151	117.218752908328	62.6601019108447	85.1865858555641	82.9178451259049	93.5843472486896	-0.523150598744173	0.296519948846776	-1.76430152770095	0.077681226911353	0.499681373038573
chr1	3319570	3320119	47	43	37	31	13	23	36.7457584730457	41.7888740192226	31.8903960118245	29.431259988427	20.5078817800432	21.6717095215433	30.3393132990177	-0.612967569341579	0.450465223129954	-1.36074337788501	0.173594801169637	0.661903945740598
chr1	3454052	3455402	126	155	95	100	62	91	98.509905693697	150.634313325105	81.8807465168467	94.9395483497646	97.8068207971291	85.7445898461062	101.585987421441	-0.248541505717788	0.306604371947829	-0.810626098182575	0.417580424708132	0.855095395672614
chr1	3471006	3471971	43	61	67	30	20	34	33.618459879595	59.2818910505251	57.7474738592498	28.4818645049294	31.5505873539126	32.0364401622814	40.4527861350822	-0.708403797836048	0.415497140808202	-1.70495468743323	0.0882028757126149	0.525022374079094
chr1	3482053	3482330	10	7	21	4	4	5	7.81824648362675	6.80283995661763	18.0999544931977	3.79758193399059	6.31011747078252	4.7112412003355	7.92333025642511	-1.16975390057938	0.882710776043062	-1.32518366414767	0.185110242171977	0.676426827254342
chr1	3482493	3483075	25	30	30	18	15	22	19.5456162090669	29.1550283855041	25.8570778474253	17.0891187029576	23.6629405154345	20.7294612814762	22.6732071569774	-0.285244702665083	0.509831449197265	-0.559488244819349	0.575828551603807	0.91938727130471
chr1	3503863	3505015	50	98	90	45	30	46	39.0912324181337	95.2397593926469	77.5712335422758	42.7227967573941	47.3258810308689	43.3434190430866	57.549053697401	-0.66647936539315	0.394731385418161	-1.68843773262952	0.0913272324117591	0.532376059261929
chr1	3530562	3531399	69	99	79	83	48	80	53.9459007370246	96.2115936721637	68.0903049982198	78.7998251303047	75.7214096493903	75.3798592053681	74.6914822320785	0.080522917275523	0.327132994477529	0.246147342624756	0.805568176088736	0.970336532985381
chr1	3531609	3531992	18	38	18	23	17	22	14.0728436705281	36.9297026216386	15.5142467084552	21.8360961204459	26.8179992508257	20.7294612814762	22.6500582755616	0.062181777089693	0.557282416485001	0.111580367961182	0.911156138899401	0.986923698945096
chr1	3542627	3544037	113	109	164	80	53	110	88.3461852649822	105.929936467332	141.352025565925	75.9516386798117	83.6090564878684	103.647306407381	99.8060248122167	-0.347467398119295	0.300349989428105	-1.1568750136496	0.247323428496721	0.739873324880986
chr1	3587224	3587863	27	28	37	17	20	27	21.1092655057922	27.2113598264705	31.8903960118245	16.13972321946	31.5505873539126	25.4407024818117	25.5570057332119	-0.15016531205277	0.499616379354882	-0.300561227089206	0.763749101333868	0.961583540184654
chr1	3611183	3611475	16	13	5	6	11	8	12.5091943738028	12.6338456337185	4.30951297457088	5.69637290098588	17.3528230446519	7.53798592053681	10.0066224747111	0.0122753083494362	0.807257609125829	0.0152061847552345	0.987867687512054	0.998353050707612
chr1	3613839	3614052	8	7	8	14	8	6	6.2545971869014	6.80283995661763	6.8952207593134	13.2915367689671	12.620234941565	5.6534894404026	8.58631984229452	0.650463744230275	0.807910027362863	0.805119038259103	0.420750990504882	0.856987131105337
chr1	3624118	3624783	83	72	75	69	40	50	64.891445814102	69.9720681252099	64.6426946185632	65.5082883613376	63.1011747078252	47.112412003355	62.5380139383988	-0.187254761221216	0.329245271992698	-0.568739408429133	0.569532999613745	0.917149074351952
chr1	3624989	3625679	85	80	61	73	44	63	66.4550951108273	77.7467423613444	52.5760582897647	69.3058702953282	69.4112921786078	59.3616391242274	65.8094495600166	0.00843935726863588	0.32741530967425	0.0257756953302896	0.979436247723676	0.99694868351844
chr1	3649449	3650123	91	77	51	67	44	60	71.1460430010034	74.831239522794	43.9570323406229	63.6094973943423	69.4112921786078	56.534894404026	63.2483331402327	-0.00721688104461647	0.346371351695608	-0.0208356753792926	0.983376739072876	0.99761413593507
chr1	3695804	3696153	25	22	8	25	17	17	19.5456162090669	21.3803541493697	6.8952207593134	23.7348870874412	26.8179992508257	16.0182200811407	19.0653829228596	0.468518258373042	0.601548065829912	0.778854234576686	0.436065585526366	0.864744658906375
chr1	3746856	3747638	69	59	59	69	38	64	53.9459007370246	57.3382224914915	50.8522530999363	65.5082883613376	59.946115972434	60.3038873642945	57.9824446710864	0.198836654629454	0.329750169074479	0.602991820102886	0.546514130882481	0.909238832704409
chr1	3771870	3772500	53	65	25	56	30	59	41.4367063632218	63.1692281685923	21.5475648728544	53.1661470758682	47.3258810308689	55.5926461639589	47.0396956125608	0.315832039126539	0.42855443973805	0.736970638595153	0.461140204944933	0.876323279466803
chr1	3772683	3773108	47	39	21	34	17	30	36.7457584730457	37.9015369011554	18.0999544931977	32.27944643892	26.8179992508257	28.267447202013	30.0186904598596	-0.0807183132448114	0.473842956522553	-0.170348239081548	0.864736276304888	0.98026521707774
chr1	3776220	3776503	14	4	5	8	4	3	10.9455450770774	3.88733711806722	4.30951297457088	7.59516386798117	6.31011747078252	2.8267447202013	5.97907020478009	-0.214988978043456	0.989123628865667	-0.217352989827983	0.827933264085567	0.973867492060274
chr1	3795546	3796508	134	124	97	118	70	136	104.764502880598	120.507450660084	83.604551706675	112.028667052722	110.427055738694	128.145760649126	109.91299811465	0.186864528404414	0.273497166146142	0.683241186874176	0.494454450892724	0.89003852130897
chr1	3796583	3797111	95	64	70	89	42	97	74.2733415944541	62.1973938890755	60.3331816439923	84.4961980312905	66.2562334432165	91.3980792865088	73.1590713147563	0.306547640791916	0.312274952689836	0.981659393913646	0.326267676356462	0.800195478132638
chr1	3856472	3857259	133	112	64	105	40	101	103.982678232236	108.845439305882	55.1617660745072	99.6865257672529	63.1011747078252	95.1670722467772	87.6574427224134	-0.0439351854952808	0.342656507200912	-0.128219323351475	0.897975408463953	0.984620258558544
chr1	3857386	3858032	98	75	46	68	60	76	76.6188155395421	72.8875709637604	39.6475193660521	64.55889287784	94.6517620617378	71.6108662450997	69.9959045090053	0.277466703703271	0.355272141897008	0.780997638097129	0.434803883864596	0.86432440708431
chr1	3899672	3901362	344	343	426	282	168	315	268.94767903676	333.339157874264	367.170505433439	267.729526346336	265.024933772866	296.808195621137	299.836666347467	-0.222596238816964	0.208831819397915	-1.06591150457212	0.286463647876813	0.771118106365062
chr1	3911011	3911238	16	15	5	12	5	8	12.5091943738028	14.5775141927521	4.30951297457088	11.3927458019718	7.88764683847815	7.53798592053681	9.70243335035208	-0.216779500609941	0.791422059570249	-0.273911370031377	0.78415273361854	0.965221032097717
chr1	3924486	3924879	6	35	3	9	3	4	4.69094789017605	34.0141997830882	2.58570778474253	8.54455935147882	4.73258810308689	3.7689929602684	9.72283264547348	-1.25398128218546	0.988370782653387	-1.26873568522433	0.204535350419664	0.698076875921005
chr1	3942512	3942770	5	16	5	0	0	3	3.90912324181337	15.5493484722689	4.30951297457088	0	0	2.8267447202013	4.43245490147574	-2.93467637024542	1.45054693196964	-2.02315161651512	0.0430575182517684	0.397827210889578
chr1	3948178	3948417	1	14	4	1	0	1	0.781824648362675	13.6056799132353	3.4476103796567	0.949395483497647	0	0.942248240067101	3.28779311080323	-3.07254341172167	1.67407077480861	-1.83537246928699	0.066450520027348	0.470729582607252
chr1	4173552	4173790	1	10	5	4	0	4	0.781824648362675	9.71834279516805	4.30951297457088	3.79758193399059	0	3.7689929602684	3.72937588539343	-0.88264575191321	1.36272262030898	-0.647707566278659	0.517174109564021	0.899447001190881
chr1	4267081	4267566	20	22	30	8	7	10	15.6364929672535	21.3803541493697	25.8570778474253	7.59516386798117	11.0427055738694	9.42248240067101	15.155712801095	-1.17852938261024	0.632356375803961	-1.86371076137548	0.0623623333437566	0.460871562795505
chr1	4267669	4268344	21	45	58	14	10	15	16.4183176156162	43.7325425782562	49.9903505050222	13.2915367689671	15.7752936769563	14.1337236010065	25.5569607909707	-1.35337518359076	0.558312712010986	-2.42404508168197	0.0153486999912057	0.259012352780265
chr1	4379851	4380384	40	64	48	36	21	45	31.272985934507	62.1973938890755	41.3713245558804	34.1782374059153	33.1281167216082	42.4011708030195	40.758204885001	-0.286047500127795	0.419933034228445	-0.681174084466488	0.495761344130922	0.890488123905692
chr1	4381048	4381764	75	101	108	61	25	48	58.6368486272006	98.1552622311973	93.0854802507309	57.9131244933564	39.4382341923908	45.2279155232208	65.4094775530161	-0.795972109725863	0.353845430522532	-2.24949099540562	0.0244812750753755	0.31406491220442
chr1	4650189	4650431	23	10	15	14	10	12	17.9819669123415	9.71834279516805	12.9285389237126	13.2915367689671	15.7752936769563	11.3069788808052	13.5004429929918	-0.0279504926651295	0.648338664002114	-0.0431109452775723	0.965613094342424	0.995115032869463
chr1	4650793	4651185	24	37	25	16	9	20	18.7637915607042	35.9578683421218	21.5475648728544	15.1903277359623	14.1977643092607	18.844964801342	20.7503802703742	-0.645961687087517	0.550671122893995	-1.17304441840482	0.240777993700452	0.734396032727941
chr1	4652717	4653200	49	66	70	47	26	45	38.3094077697711	64.1410624481091	60.3331816439923	44.6215877243894	41.0157635600864	42.4011708030195	48.4703623248946	-0.34000577766974	0.378601015904599	-0.898058281374015	0.369154478833388	0.829012039472619
chr1	4655715	4656409	63	86	25	51	26	45	49.2549528468485	83.5777480384452	21.5475648728544	48.41916965838	41.0157635600864	42.4011708030195	47.7027282966057	-0.220517355634661	0.463069637549684	-0.476207761755922	0.633926370363967	0.934365119397768
chr1	4668567	4668777	10	13	12	2	2	5	7.81824648362675	12.6338456337185	10.3428311389701	1.89879096699529	3.15505873539126	4.7112412003355	6.76000235983956	-1.64899649314137	0.952131854307171	-1.73189930121735	0.0832914931982543	0.512736057325018
chr1	4669130	4669342	7	8	16	2	4	1	5.47277253853872	7.77467423613444	13.7904415186268	1.89879096699529	6.31011747078252	0.942248240067101	6.03150749519081	-1.67522498771951	1.06603427737268	-1.57145508664902	0.116076979058083	0.579212708092059
chr1	5983167	5983439	19	4	2	13	4	5	14.8546683188908	3.88733711806722	1.72380518982835	12.3421412854694	6.31011747078252	4.7112412003355	7.30488509722897	0.186307504514578	0.986901925321984	0.188780161163222	0.850265121354016	0.977515599925322
chr1	5991480	5991843	46	28	20	40	24	29	35.963933824683	27.2113598264705	17.2380518982835	37.9758193399059	37.8607048246951	27.3251989619459	30.5958447793307	0.350909458034189	0.469496057483907	0.747417262489402	0.45481172843924	0.873362193087514
chr1	5991887	5992518	127	119	154	93	58	115	99.2917303420597	115.6482792625	132.732999616783	88.2937799652811	91.4967033263466	108.358547607717	105.970340020114	-0.267404058933129	0.274989106286087	-0.972416916963005	0.330843179297526	0.803839687395574
chr1	5992739	5993104	39	38	29	33	13	34	30.4911612861443	36.9297026216386	24.9951752525111	31.3300509554223	20.5078817800432	32.0364401622814	29.3817353430068	-0.12045867789996	0.46014337506707	-0.26178509661777	0.793487129664172	0.967982656474434
chr1	6025326	6026850	117	143	72	135	81	134	91.4734838584329	138.972301970903	62.0569868338206	128.168390272182	127.779878783346	126.261264168992	112.452050981279	0.389369267667456	0.314493186340784	1.23808490796852	0.215684579264807	0.70934107285568
chr1	6148407	6148729	22	6	9	19	6	14	17.2001422639788	5.83100567710083	7.75712335422758	18.0385141864553	9.46517620617379	13.1914753609394	11.9139061748126	0.406753892922959	0.727080987560961	0.559434093150256	0.575865499142891	0.91938727130471
chr1	6148813	6149140	13	16	1	13	13	17	10.1637204287148	15.5493484722689	0.861902594914175	12.3421412854694	20.5078817800432	16.0182200811407	12.5738691070919	0.87629494771788	0.80470340713251	1.08896636941116	0.276168716431076	0.763016063370624
chr1	6156769	6157764	156	41	22	87	51	100	121.964645144577	39.845205460189	18.9618570881119	82.5974070642953	80.4539977524772	94.2248240067101	73.0079894193934	0.505003451541406	0.493609647392294	1.023082620466	0.306268783456627	0.785334262844805
chr1	6158135	6158681	97	28	17	51	26	71	75.8369908911794	27.2113598264705	14.652344113541	48.41916965838	41.0157635600864	66.8996250447642	45.6725421824036	0.40897569070406	0.521562338511003	0.784135779189187	0.432960443153183	0.863632297139008
chr1	6179205	6180366	76	46	19	72	48	104	59.4186732755633	44.704376857773	16.3761493033693	68.3564748118306	75.7214096493903	97.9938169669785	60.4284834774842	1.0058773180524	0.428182242258601	2.34918036942993	0.0188147901509667	0.280789726072654
chr1	6198370	6199627	352	258	305	294	140	305	275.202276223661	250.733244115336	262.880291448823	279.122272148308	220.854111477388	287.385713220466	262.696318105664	0.00239682890054222	0.208620332150222	0.0114889516081123	0.990833344552842	0.99890012237873
chr1	6199732	6200387	155	121	210	120	79	155	121.182820496215	117.591947821533	180.999544931977	113.927458019718	124.624820047955	146.048477210401	134.0625114213	-0.125458074534356	0.274651350997954	-0.456790305521892	0.647821774523915	0.937338213485972
chr1	6204764	6205275	100	88	121	98	48	101	78.1824648362675	85.5214165974788	104.290213984615	93.0407573827694	75.7214096493903	95.1670722467772	88.6538891162164	-0.0142528904115698	0.291823817395649	-0.0488407373283246	0.96104621720282	0.99410534843285
chr1	6205405	6206888	372	370	485	351	226	387	290.838769190915	359.578683421218	418.022758533375	333.237814707674	356.521637099213	364.650068905968	353.80828864306	-0.0187392031363922	0.206225494878946	-0.0908675386978324	0.927597843819606	0.989418360367174
chr1	6234960	6235987	222	168	195	181	97	193	173.565071936514	163.268158958823	168.071006008264	171.840582513074	153.020348666476	181.85391033295	168.603179736017	0.00904502899715566	0.226136391374542	0.0399981132721565	0.968094630481581	0.995593826456855
chr1	6236112	6236599	91	84	85	73	42	89	71.1460430010034	81.6340794794116	73.2617205677049	69.3058702953282	66.2562334432165	83.860093365972	74.2440066921061	-0.0360661003264546	0.304548100186193	-0.118424972293062	0.905730939973149	0.986192206021531
chr1	6259790	6261112	119	63	31	118	77	127	93.0371331551583	61.2255596095587	26.7189804423394	112.028667052722	121.469761312564	119.665526488522	89.0242713434774	0.96058040174973	0.382048008794903	2.5142923916282	0.0119271502925308	0.234227612369516
chr1	6261276	6261501	13	12	3	23	7	16	10.1637204287148	11.6620113542017	2.58570778474253	21.8360961204459	11.0427055738694	15.0759718410736	12.0610355171746	0.992176047736528	0.747252070022548	1.32776620840487	0.184255353443497	0.675404482745063
chr1	6343795	6344438	45	28	19	30	20	29	35.1821091763204	27.2113598264705	16.3761493033693	28.4818645049294	31.5505873539126	27.3251989619459	27.6878781878247	0.141779512816936	0.484220207249107	0.292799661588674	0.769675286936981	0.962500297583455
chr1	6353598	6354367	64	23	56	44	43	45	50.0367774952112	22.3521884288865	48.2665453151938	41.7734012738964	67.8337628109121	42.4011708030195	45.4439743545199	0.312070411762908	0.427988247937796	0.72915649732575	0.465905938389208	0.878372641243572
chr1	6359626	6360409	45	30	39	19	11	23	35.1821091763204	29.1550283855041	33.6142012016528	18.0385141864553	17.3528230446519	21.6717095215433	25.8357309193546	-0.773982333558501	0.478109159917097	-1.61884021149628	0.105481647707642	0.562416890409218
chr1	6384979	6386887	478	159	159	395	241	527	373.712181917359	154.521650443172	137.042512591354	375.01121598157	380.184577614647	496.564822515362	319.506160177244	0.910272300178971	0.321458138077553	2.83169779313338	0.00463015868507053	0.155874841392089
chr1	6392578	6393354	143	75	67	92	53	111	111.800924715862	72.8875709637604	57.7474738592498	87.3443844817835	83.6090564878684	104.589554647448	86.3298275259955	0.185146410258004	0.32733386830786	0.565619473521367	0.571652486981585	0.917830809585157
chr1	6393468	6394483	240	150	225	172	103	188	187.637915607042	145.775141927521	193.928083855689	163.296023161595	162.48552487265	177.142669132615	171.710893092852	-0.0687371576490567	0.234783411900036	-0.292768373594992	0.769699203753758	0.962500297583455
chr1	6414304	6415225	110	128	36	143	67	152	86.0007113198942	124.394787778151	31.0284934169103	135.763554140163	105.694467635607	143.221732490199	104.350624463488	0.678615440081853	0.394721123257907	1.71922757637283	0.0855729413798253	0.518854279676919
chr1	6419452	6420038	38	41	14	55	27	49	29.7093366377816	39.845205460189	12.0666363287985	52.2167515923706	42.593292927782	46.1701637632879	37.1002311183683	0.796812844907065	0.470798848287156	1.69246982613913	0.090556428572842	0.53052444288852
chr1	6490099	6491661	303	361	354	268	147	304	236.89286845389	350.832174905567	305.113518599618	254.437989577369	231.896817051258	286.443464980399	277.602805594683	-0.203552630747983	0.223545827219136	-0.910563320640496	0.362525504098051	0.82515974993555
chr1	6496886	6498033	68	109	52	89	51	103	53.1640760886619	105.929936467332	44.8189349355371	84.4961980312905	80.4539977524772	97.0515687269114	77.6524520003683	0.370275293178239	0.36407231153452	1.01703777367077	0.30913546024647	0.787176147199685
chr1	6553752	6555113	166	156	156	173	102	179	129.782891628204	151.606147604622	134.456804806611	164.245418645093	160.907995504954	168.662434972011	151.610282193583	0.250316232155182	0.233143203797136	1.07365871309287	0.282975672290667	0.768427077131404
chr1	6579367	6579860	64	69	69	72	49	72	50.0367774952112	67.0565652866595	59.4712790490781	68.3564748118306	77.2989390170859	67.8418732848313	65.0103181574494	0.27232934592924	0.322000041664573	0.845743200905936	0.397696017473343	0.843985151659864
chr1	6579961	6580620	95	89	72	88	40	107	74.2733415944541	86.4932508769956	62.0569868338206	83.5468025477929	63.1011747078252	100.82056168718	78.3820197080114	0.164157073922646	0.318321495181024	0.515695849660712	0.606066853812907	0.927291213069403
chr1	6600616	6602850	388	333	402	292	196	282	303.347963564718	323.620815079096	346.484843155498	277.223481181313	309.195756068344	265.714003698922	304.264477124649	-0.19503965477998	0.195627648947178	-0.996994319717267	0.318767267122093	0.79488563271167
chr1	6603039	6603429	69	47	44	54	29	71	53.9459007370246	45.6762111372898	37.9237141762237	51.2673561088729	45.7483516631733	66.8996250447642	50.2435264778914	0.260242074514317	0.368575164133457	0.706075991653323	0.480140881087646	0.883785460332515
chr1	6612782	6613488	125	127	174	118	72	126	97.7280810453343	123.422953498634	149.971051515067	112.028667052722	113.582114474085	118.723278248455	119.242690972383	-0.106304098317369	0.270881881691501	-0.392437093442947	0.694735283038334	0.947828584385301
chr1	6613762	6615481	281	326	284	233	165	273	219.692726189912	316.817975122478	244.780336955626	221.209147654952	260.292345669779	257.233769538319	253.337716855178	-0.0807552716645087	0.224136550803001	-0.360294969183703	0.71862656106651	0.953474217406537
chr1	6624847	6626035	186	160	183	164	112	170	145.419384595458	155.493484722689	157.728174869294	155.700859293614	176.683289181911	160.182200811407	158.534565579062	0.0999102141393621	0.229264159032345	0.435786450708444	0.662991675292461	0.940467770621187
chr1	6700850	6701877	187	197	162	175	109	202	146.20120924382	191.451353064811	139.628220376096	166.144209612088	171.950701078824	190.334144493554	167.618306311532	0.149951995262261	0.240647229829618	0.623119557072937	0.533205958847305	0.905405468033304
chr1	6702062	6702333	19	28	16	22	15	21	14.8546683188908	27.2113598264705	13.7904415186268	20.8867006369482	23.6629405154345	19.7872130414091	20.0322206429633	0.205545231777361	0.552496848087852	0.372029691189618	0.709870743075494	0.951712756294023
chr1	6724052	6724545	32	14	8	31	8	31	25.0183887476056	13.6056799132353	6.8952207593134	29.431259988427	12.620234941565	29.2096954420801	19.4634132987044	0.659982567452672	0.627749950056046	1.05134626835693	0.293099584108451	0.775650461798854
chr1	6724873	6725392	38	14	16	21	15	32	29.7093366377816	13.6056799132353	13.7904415186268	19.9373051534506	23.6629405154345	30.1519436821472	21.809607903446	0.362493690076464	0.553429036845209	0.654995791588456	0.51247046360984	0.897306774018739
chr1	6743745	6743961	11	3	9	5	4	3	8.60007113198942	2.91550283855041	7.75712335422758	4.74697741748823	6.31011747078252	2.8267447202013	5.52608948887325	-0.511819820655031	1.0121485781468	-0.505676569335454	0.613083719411746	0.928910853731604
chr1	6783934	6785025	218	194	253	183	118	204	170.437773343063	188.53585022626	218.061356513286	173.739373480069	186.148465388084	192.218640973689	188.190243320742	-0.0636789336879861	0.225256344577716	-0.282695405571656	0.777410338474941	0.964138326154482
chr1	6785435	6786365	94	149	167	98	81	170	73.4915169460914	144.803307648004	143.937733350667	93.0407573827694	127.779878783346	160.182200811407	123.872565820381	0.0756221289236284	0.325492501712936	0.232331400955965	0.816280625157858	0.972098365464476
chr1	6794537	6796528	174	218	254	127	67	99	136.037488815105	211.859872934663	218.923259108201	120.573226404201	105.694467635607	93.282575766643	147.728481777403	-0.824765577286251	0.274130993382182	-3.00865497589467	0.00262406930672973	0.121905481053056
chr1	6796603	6796827	14	17	36	3	11	7	10.9455450770774	16.5211827517857	31.0284934169103	2.84818645049294	17.3528230446519	6.59573768046971	14.2153280702313	-1.19568524341927	0.758830806904186	-1.5756941238289	0.115096312329458	0.576929647784894
chr1	6800677	6800940	23	12	38	20	12	13	17.9819669123415	11.6620113542017	32.7522986067387	18.9879096699529	18.9303524123476	12.2492271208723	18.7606276794091	-0.326689125733605	0.600937512594179	-0.543632439125535	0.586694432387167	0.922246907936174
chr1	6801141	6801531	26	35	44	23	18	34	20.3274408574295	34.0141997830882	37.9237141762237	21.8360961204459	28.3955286185214	32.0364401622814	29.0889032863317	-0.163586299691817	0.475164928848355	-0.344272671992643	0.730641234151028	0.955105473528392
chr1	6859476	6860065	54	29	51	48	19	53	42.2185310115844	28.1831941059873	43.9570323406229	45.570983207887	29.973057986217	49.9391567235563	39.9736592293092	0.145607441832544	0.414065341612821	0.351653295263472	0.725098290954837	0.954353744595273
chr1	6860336	6860693	38	23	25	19	13	23	29.7093366377816	22.3521884288865	21.5475648728544	18.0385141864553	20.5078817800432	21.6717095215433	22.3045325712607	-0.294154089848464	0.508845634012785	-0.578081190416726	0.563209305519409	0.915381737101076
chr1	6868576	6868803	15	3	8	8	10	8	11.7273697254401	2.91550283855041	6.8952207593134	7.59516386798117	15.7752936769563	7.53798592053681	8.74108946479637	0.476079597723532	0.845023199375903	0.563392340086217	0.573167751995911	0.918265469196194
chr1	6961740	6962411	79	96	76	73	45	72	61.7641472206513	93.2960908336133	65.5045972134773	69.3058702953282	70.9888215463034	67.8418732848313	71.4502333990341	-0.0811082674846052	0.32077048964648	-0.252854517801791	0.800380637066736	0.969250587609429
chr1	6962708	6962931	11	17	26	7	6	11	8.60007113198942	16.5211827517857	22.4094674677686	6.64576838448353	9.46517620617379	10.3647306407381	12.3343994304898	-0.845927233548102	0.711556585248761	-1.18884042546295	0.234502466872044	0.728476882057009
chr1	6963414	6963993	62	79	90	54	40	49	48.4731281984858	76.7749080818276	77.5712335422758	51.2673561088729	63.1011747078252	46.1701637632879	60.5596607337625	-0.344595471157892	0.353576979011242	-0.974598154329883	0.329759629510338	0.803005422487546
chr1	7042279	7043399	48	118	75	36	11	21	37.5275831214084	114.676444982983	64.6426946185632	34.1782374059153	17.3528230446519	19.7872130414091	48.0274993691551	-1.58219939553466	0.477435054760314	-3.31395732206754	0.000919855461537753	0.0764162895209354
chr1	7070290	7071017	21	51	42	9	12	11	16.4183176156162	49.563548255357	36.1999089863954	8.54455935147882	18.9303524123476	10.3647306407381	23.3369028769888	-1.46820174522244	0.594404748021881	-2.47003704144098	0.0135099062247488	0.245886109561942
chr1	7117337	7118158	44	44	60	20	20	40	34.4002845279577	42.7607082987394	51.7141556948505	18.9879096699529	31.5505873539126	37.689929602684	36.1839291913495	-0.549833096145342	0.441791360405507	-1.24455375415369	0.213295828565942	0.706638519498062
chr1	7169221	7169449	17	1	1	6	4	3	13.2910190221655	0.971834279516805	0.861902594914175	5.69637290098588	6.31011747078252	2.8267447202013	4.99299849809436	-0.0629922446962335	1.22138705170463	-0.0515743511512739	0.958867856949233	0.993532283799845
chr1	7218514	7218865	23	25	46	15	0	5	17.9819669123415	24.2958569879201	39.6475193660521	14.2409322524647	0	4.7112412003355	16.8129194531856	-2.02762710215442	0.762135424348292	-2.66045513353255	0.00780351231833422	0.196985997880352
chr1	7223293	7223633	26	42	64	9	8	11	20.3274408574295	40.8170397397058	55.1617660745072	8.54455935147882	12.620234941565	10.3647306407381	24.6392952675708	-1.89975857236794	0.572636490345635	-3.31756464073966	0.000908059011422003	0.0761848495404286
chr1	7223788	7224417	55	87	115	38	14	32	43.0003556599471	84.549582317962	99.1187984151302	36.0770283729106	22.0854111477388	30.1519436821472	52.497186599306	-1.34016379278664	0.419794962139866	-3.19242466835543	0.0014108374005785	0.0939274565480502
chr1	7255584	7255781	9	12	15	3	5	6	7.03642183526407	11.6620113542017	12.9285389237126	2.84818645049294	7.88764683847815	5.6534894404026	8.00271580709201	-0.984289661541968	0.860608526449777	-1.14371358322745	0.252742438313057	0.743451898914121
chr1	7264877	7266203	376	419	619	284	149	277	293.966067784366	407.198563117541	533.517706251875	269.628317313332	235.051875786649	261.002762498587	333.394215458725	-0.686539711421759	0.240132364458717	-2.85900533636643	0.0042497163569183	0.150663241078403
chr1	7266272	7267292	347	393	600	232	132	258	271.293152981848	381.930871850104	517.141556948505	220.259752171454	208.233876535823	243.100045937312	306.993209404174	-0.798668296997896	0.250426661307817	-3.18923030330304	0.00142652179362099	0.0945580160343055
chr1	7282014	7282262	12	32	17	2	3	4	9.3818957803521	31.0986969445378	14.652344113541	1.89879096699529	4.73258810308689	3.7689929602684	10.9222181447969	-2.44259757225504	0.862949639490089	-2.8305215744668	0.00464721768778874	0.155874841392089
chr1	7298045	7299336	420	596	885	355	182	320	328.366352312323	579.213230592016	762.783796499045	337.035396641665	287.110344920605	301.519436821472	432.671426297854	-0.849702760242269	0.268349783977923	-3.16640001585458	0.00154338393576288	0.0965833420853718
chr1	7299648	7300898	438	521	824	376	164	370	342.439195982852	506.325659628255	710.20773820928	356.972701795115	258.714816302083	348.631848824827	420.548660123736	-0.688916253116241	0.260915335733408	-2.6403823722349	0.00828125344983041	0.201498029134376
chr1	7301346	7301999	202	304	421	130	74	166	157.92857896926	295.437620973109	362.860992458868	123.421412854694	116.737173209477	156.413207851139	202.133164386091	-1.03624883484892	0.300136861582677	-3.45258769410925	0.000555236965704111	0.062317569531298
chr1	7334372	7335193	45	122	133	16	9	26	35.1821091763204	118.56378210105	114.633045123585	15.1903277359623	14.1977643092607	24.4984542417446	53.7109137813206	-2.29657283480825	0.491334085502008	-4.67415736578053	2.95162953147031e-06	0.00641734859505041
chr1	7335443	7335740	32	34	57	14	6	7	25.0183887476056	33.0423655035714	49.128447910108	13.2915367689671	9.46517620617379	6.59573768046971	22.7569421361492	-1.86466834566018	0.573890010841183	-3.24917372743085	0.00115740768410936	0.085343115436033
chr1	7335819	7336488	45	112	157	22	17	16	35.1821091763204	108.845439305882	135.318707401526	20.8867006369482	26.8179992508257	15.0759718410736	57.0211546020959	-2.17179029514376	0.486502657847065	-4.4640872153806	8.04108079119992e-06	0.010478276553667
chr1	7401256	7401857	135	194	158	105	24	58	105.546327528961	188.53585022626	136.18060999644	99.6865257672529	37.8607048246951	54.6503979238919	103.74340271125	-1.14247197592402	0.363171602089057	-3.14581858645397	0.0016562270293571	0.0997785348550139
chr1	7402106	7403295	289	449	548	210	72	192	225.947323376813	436.353591503045	472.322622012968	199.373051534506	113.582114474085	180.911662092883	271.415060832384	-1.1905566632573	0.296684783462217	-4.01286729087985	5.99856405584183e-05	0.0236305907551359
chr1	7403409	7403751	35	97	94	25	11	33	27.3638626926936	94.2679251131301	81.0188439219325	23.7348870874412	17.3528230446519	31.0941919222143	45.8054222970106	-1.46755636135457	0.488900269570404	-3.00174995330665	0.00268432565985748	0.123200509898984
chr1	7419536	7419871	14	16	23	6	4	4	10.9455450770774	15.5493484722689	19.823759683026	5.69637290098588	6.31011747078252	3.7689929602684	10.3490227607349	-1.57309093922789	0.775614420000874	-2.0281868137858	0.0425411851902473	0.39569906224631
chr1	7470516	7471029	86	139	154	61	29	63	67.23691975919	135.084964852836	132.732999616783	57.9131244933564	45.7483516631733	59.3616391242274	83.012999918261	-1.02746469253005	0.348599133407655	-2.94741034633763	0.00320447658213109	0.133609751413724
chr1	7471146	7472202	161	314	359	136	56	120	125.873768386391	305.155963768277	309.423031574189	129.11778575568	88.3416445909553	113.069788808052	178.496997147257	-1.15536938584633	0.327475648728139	-3.52810778552114	0.000418541692472145	0.0539819468311192
chr1	7526290	7526591	26	9	14	7	5	13	20.3274408574295	8.74650851565124	12.0666363287985	6.64576838448353	7.88764683847815	12.2492271208723	11.3205380076189	-0.617793825869303	0.732543417064044	-0.843354552751774	0.39903018131069	0.844657728365693
chr1	7526668	7527185	34	24	26	16	21	30	26.5820380443309	23.3240227084033	22.4094674677686	15.1903277359623	33.1281167216082	28.267447202013	24.8169033133477	0.0634679380832288	0.506391065331239	0.125333842613738	0.900259260883113	0.985224052744981
chr1	7539183	7539437	7	20	27	2	5	5	5.47277253853872	19.4366855903361	23.2713700626827	1.89879096699529	7.88764683847815	4.7112412003355	10.4464178662278	-1.78859073093537	0.867770453355653	-2.06113347604648	0.0392903079045939	0.382862642774963
chr1	7539501	7539817	8	12	36	3	2	3	6.2545971869014	11.6620113542017	31.0284934169103	2.84818645049294	3.15505873539126	2.8267447202013	9.62918197734981	-2.47798537747225	0.936418274580894	-2.64623773877256	0.00813925913050904	0.200308381191813
chr1	7548791	7550878	266	492	520	197	119	165	207.965356464471	478.142465522268	448.189349355371	187.030910249036	187.72599475578	155.470959611072	277.420839326333	-1.09739740115948	0.289903007643538	-3.78539501911217	0.000153464610245699	0.0343537225099474
chr1	7646701	7647327	26	99	67	21	15	27	20.3274408574295	96.2115936721637	57.7474738592498	19.9373051534506	23.6629405154345	25.4407024818117	40.5545760899233	-1.33178876504384	0.524244913087525	-2.54039425428148	0.0110727571893969	0.22732075828578
chr1	7647442	7647822	35	55	25	23	7	27	27.3638626926936	53.4508853734243	21.5475648728544	21.8360961204459	11.0427055738694	25.4407024818117	26.7803028525165	-0.778494577371974	0.541796280976422	-1.43687693088069	0.150752965930472	0.631353753189059
chr1	7648807	7649040	14	12	4	6	3	20	10.9455450770774	11.6620113542017	3.4476103796567	5.69637290098588	4.73258810308689	18.844964801342	9.22151543605843	0.197333661453326	0.867672682047205	0.227428690030592	0.820090413305524	0.972660296309214
chr1	7667838	7668115	10	8	14	9	7	15	7.81824648362675	7.77467423613444	12.0666363287985	8.54455935147882	11.0427055738694	14.1337236010065	10.2300909291524	0.286652347362702	0.734512423636105	0.390262081536576	0.696342759234983	0.948196924631412
chr1	7669727	7670179	23	17	10	20	17	25	17.9819669123415	16.5211827517857	8.61902594914175	18.9879096699529	26.8179992508257	23.5562060016775	18.7473817559542	0.676289206365752	0.571313325870326	1.18374484847786	0.236514079863054	0.730014416372961
chr1	7679890	7681189	213	193	145	188	86	212	166.52865010125	187.564015946743	124.975876262555	178.486350897558	135.667525621824	199.756626894225	165.496507620693	0.109468826841919	0.260811461142896	0.419723988977395	0.674687098429088	0.943482887166434
chr1	7703945	7704608	37	65	28	54	36	47	28.927511989419	63.1692281685923	24.1332726575969	51.2673561088729	56.7910572370427	44.2856672831537	44.7623489074463	0.393358709455353	0.438497048647785	0.897061247432275	0.369686235870156	0.82905330580263
chr1	7704719	7704922	5	14	18	12	7	13	3.90912324181337	13.6056799132353	15.5142467084552	11.3927458019718	11.0427055738694	12.2492271208723	11.2856213933695	0.0820628834999403	0.74807628138916	0.109698550190031	0.912648450258752	0.987230036343876
chr1	7705082	7705495	16	23	3	15	14	7	12.5091943738028	22.3521884288865	2.58570778474253	14.2409322524647	22.0854111477388	6.59573768046971	13.3948619446842	0.179136055853534	0.792517417424965	0.226034219456753	0.821174805695066	0.972660296309214
chr1	7752627	7752964	14	17	11	15	10	18	10.9455450770774	16.5211827517857	9.48092854405593	14.2409322524647	15.7752936769563	16.9604683212078	13.9873917705913	0.352296731278883	0.63332963627743	0.556261243907051	0.578032277306155	0.919888046107156
chr1	7770707	7771165	59	32	43	62	37	54	46.1276542533978	31.0986969445378	37.0618115813095	58.8625199768541	58.3685866047383	50.8814049636234	47.0667790540768	0.549871004941277	0.371473205569313	1.48024405716842	0.138808126743928	0.615077961919071
chr1	7771249	7772004	137	94	94	95	69	126	107.109976825686	91.3524222745797	81.0188439219325	90.1925709322764	108.849526370999	118.723278248455	99.5411030956547	0.182670128507995	0.282132101448238	0.647463112387121	0.517332260832194	0.899447001190881
chr1	7783179	7783929	62	72	78	61	52	79	48.4731281984858	69.9720681252099	67.2284024033057	57.9131244933564	82.0315271201728	74.437610965301	66.6759768843053	0.20310027374808	0.333296176603854	0.609368747693373	0.542280048119459	0.908253078381972
chr1	7784253	7784789	41	47	31	55	23	65	32.0548105828697	45.6762111372898	26.7189804423394	52.2167515923706	36.2831754569995	61.2461356043616	42.3660108027051	0.537385439231003	0.411161849926181	1.30699246374021	0.191215270992485	0.684233773710284
chr1	7893527	7893838	11	13	32	7	9	6	8.60007113198942	12.6338456337185	27.5808830372536	6.64576838448353	14.1977643092607	5.6534894404026	12.5519703228514	-0.926754001328573	0.750837368583857	-1.23429392316543	0.217093399520246	0.710625164399501
chr1	7894096	7894552	33	28	55	10	21	15	25.8002133959683	27.2113598264705	47.4046427202796	9.49395483497647	33.1281167216082	14.1337236010065	26.1953351833849	-0.872192986461025	0.562671024549899	-1.55009401303137	0.121118952828252	0.588177090230785
chr1	7902582	7902841	11	16	9	11	7	12	8.60007113198942	15.5493484722689	7.75712335422758	10.4433503184741	11.0427055738694	11.3069788808052	10.7832629552724	0.0470721321288801	0.720526411874175	0.0653301965800808	0.947911100298212	0.992268409559951
chr1	7953593	7954938	258	228	254	259	156	268	201.71075927757	221.578215729831	218.923259108201	245.89343022589	246.094581360518	252.522528337983	231.120462339999	0.214221411682365	0.203833511611236	1.05096267041183	0.293275734966315	0.775694132044528
chr1	7960910	7961474	122	109	150	115	55	132	95.3826071002463	105.929936467332	129.285389237126	109.180480602229	86.7641152232597	124.376767688857	108.486549386508	-0.0362059968453583	0.280579555193747	-0.129040039358382	0.897325966835406	0.984433077332408
chr1	7961658	7962783	204	171	244	238	110	246	159.492228265986	166.183661797374	210.304233159059	225.95612507244	173.528230446519	231.793067056507	194.542924299647	0.242173567586064	0.23742839834779	1.01998568524782	0.307735249765285	0.786433962930791
chr1	7975525	7976323	85	15	16	77	38	84	66.4550951108273	14.5775141927521	13.7904415186268	73.1034522293188	59.946115972434	79.1488521656365	51.1702451982659	1.15449180012955	0.52333961629128	2.20600880229748	0.0273833833987801	0.330801166581029
chr1	7982182	7982410	37	5	11	39	20	36	28.927511989419	4.85917139758402	9.48092854405593	37.0264238564082	31.5505873539126	33.9209366424156	24.2942599639659	1.22882566262408	0.608039890709423	2.02096224507633	0.0432836735482609	0.398700230481942
chr1	7982452	7983238	174	55	58	161	99	184	136.037488815105	53.4508853734243	49.9903505050222	152.852672843121	156.175407401867	173.373676172347	120.313413518481	1.00506776637816	0.359183292110158	2.79820300235433	0.00513878043101821	0.162797933255105
chr1	7988830	7989573	90	8	20	81	40	71	70.3642183526407	7.77467423613444	17.2380518982835	76.9010341633094	63.1011747078252	66.8996250447642	50.3797964004929	1.10744720971346	0.566588556913911	1.95458802723707	0.0506317156138371	0.42290368385512
chr1	8003246	8005218	755	280	421	573	325	747	590.277609513819	272.113598264705	362.860992458868	544.003612044152	512.69704450108	703.859435330124	497.635382018791	0.522575776298281	0.264262931619904	1.9774842165526	0.047986922864118	0.413095518096799
chr1	8005407	8006866	575	269	421	469	231	483	449.549172808538	261.423421190021	362.860992458868	445.266481760396	364.409283937691	455.10589995241	389.769208684654	0.236864374193855	0.230181289800368	1.02903400358597	0.303463696483064	0.783190552741232
chr1	8015255	8015761	81	68	75	85	36	81	63.3277965173766	66.0847310071427	64.6426946185632	80.6986160973	56.7910572370427	76.3221074454352	67.9778338204767	0.15136385414225	0.317888944838188	0.476153249743547	0.633965202796915	0.934365119397768
chr1	8016019	8016309	26	15	45	45	20	31	20.3274408574295	14.5775141927521	38.7856167711379	42.7227967573941	31.5505873539126	29.2096954420801	29.5289418957844	0.490567199989092	0.501111647577745	0.978957887649145	0.327600787762463	0.80103045303247
chr1	8025732	8026184	121	142	168	101	61	125	94.6007824518836	138.000467691386	144.799635945581	95.8889438332623	96.2292914294335	117.781030008388	114.550025226656	-0.278860248933552	0.282298141577542	-0.987821766644377	0.323239945395709	0.798094318132117
chr1	8026503	8027421	451	397	486	439	212	452	352.602916411566	385.818208968172	418.884661128289	416.784617255467	334.436225951474	425.89620451033	389.070472370883	0.0288196826218022	0.195389290853937	0.147498783049202	0.882738340210576	0.982546845135334
chr1	8027710	8028614	380	245	358	325	171	300	297.093366377816	238.099398481617	308.561128979275	308.553532136735	269.757521875953	282.67447202013	284.123236645254	0.0299330296847172	0.207039419315409	0.144576476227053	0.885045271318269	0.982771729220883
chr1	8039989	8040714	145	86	134	112	57	96	113.364574012588	83.5777480384452	115.4949477185	106.332294151736	89.919173958651	90.4558310464417	99.8574281543936	-0.123365539835463	0.282588090339928	-0.436556047663104	0.66243334378221	0.940442515839295
chr1	8040918	8041483	121	73	81	79	57	67	94.6007824518836	70.9439024047268	69.8141101880482	75.0022431963141	89.919173958651	63.1306320844958	77.2351407140199	-0.0576229084748822	0.314493020034237	-0.18322476113654	0.854621666652902	0.978525518671509
chr1	8046662	8048926	771	512	637	646	324	573	602.786803887622	497.579151112604	549.03195296033	613.30948233948	511.119515133384	539.908241558449	552.289191165312	0.0140834182132764	0.181250570662465	0.0777013730870029	0.938065601844918	0.991128266890546
chr1	8055820	8056037	53	25	31	54	32	47	41.4367063632218	24.2958569879201	26.7189804423394	51.2673561088729	50.4809397662602	44.2856672831537	39.7475844919614	0.651180191147365	0.409319049791917	1.59088659928826	0.11163509892166	0.572206957264088
chr1	8056319	8056820	141	73	64	120	62	126	110.237275419137	70.9439024047268	55.1617660745072	113.927458019718	97.8068207971291	118.723278248455	94.4667501606121	0.484118090677522	0.32068541671537	1.50963550396558	0.131136456734558	0.604345918827093
chr1	8061032	8061370	110	62	125	92	54	100	86.0007113198942	60.2537253300419	107.737824364272	87.3443844817835	85.1865858555641	94.2248240067101	86.7913425597109	0.0700178055970195	0.31151336684612	0.224766616938163	0.822160837414853	0.972784684828279
chr1	8061497	8062862	571	478	668	457	262	568	446.421874215087	464.536785609033	575.750933402669	433.873735958424	413.312694336255	535.197000358113	478.182170646597	-0.102589676605794	0.199031695311521	-0.515443916835568	0.606242850465983	0.927291213069403
chr1	8070149	8071104	386	134	160	329	162	323	301.784314267992	130.225793455252	137.904415186268	312.351114070726	255.559757566692	304.346181541674	240.361929348101	0.612797081860209	0.303284739776943	2.020533846546	0.0433280430016788	0.398825542549383
chr1	8071170	8071976	281	46	37	215	124	256	219.692726189912	44.704376857773	31.8903960118245	204.120028951994	195.613641594258	241.215549457178	156.206119843823	1.11193380775584	0.836470849816804	1.32931566951719	0.183743846740124	0.6749017099262
chr1	8076781	8077319	203	98	173	146	104	150	158.710403617623	95.2397593926469	149.109148920152	138.611740590656	164.063054240346	141.337236010065	141.178557128582	0.132408969669387	0.271370609771245	0.487926713143337	0.625601752336096	0.932169136747149
chr1	8077510	8078862	543	275	354	460	239	482	424.530784060932	267.254426867121	305.113518599618	436.721922408917	377.029518879256	454.163651712343	377.468970421365	0.347307249283783	0.221898829203004	1.56516035046787	0.117545315759329	0.581733113164797
chr1	8083180	8084681	486	265	314	401	212	389	379.96677910426	257.536084071953	270.637414803051	380.707588882556	334.436225951474	366.534565386102	331.636443033233	0.252303404771516	0.217129808841846	1.16199339978828	0.245238145938934	0.738445893325199
chr1	8089583	8090095	157	75	75	125	78	121	122.74646979294	72.8875709637604	64.6426946185632	118.674435437206	123.047290680259	114.012037048119	102.668416423475	0.445329419884136	0.310283179559555	1.43523545335676	0.151220013968531	0.63182676250086
chr1	8090303	8090506	61	35	46	49	32	38	47.6913035501232	34.0141997830882	39.6475193660521	46.5203786913847	50.4809397662602	35.8054331225498	42.3599623799097	0.118252483899766	0.390573121230003	0.302766569105837	0.762067762306756	0.96136591235272
chr1	8090512	8090807	88	48	76	64	51	73	68.8005690559154	46.6480454168066	65.5045972134773	60.7613109438494	80.4539977524772	68.7841215248984	65.1587736512374	0.203421837569292	0.332939517590745	0.610987362032949	0.541207946999196	0.908069139605365
chr1	8094392	8094943	210	130	226	151	90	158	164.183176156162	126.338456337185	194.789986450604	143.358718008145	141.977643092607	148.875221930602	153.253866995884	-0.161339856751366	0.252798971178603	-0.638214056011245	0.523334348576932	0.902178204135254
chr1	8094992	8096766	782	509	691	659	313	662	611.386875019612	494.663648274054	595.574693085695	625.651623624949	493.766692088732	623.768334924421	574.135311169577	0.0371120752201381	0.189099623472283	0.196256737790796	0.844409221090748	0.976619095638626
chr1	8096848	8097510	317	230	355	325	139	294	247.838413530968	223.521884288865	305.975421194532	308.553532136735	219.276582109693	277.020982579728	263.697802640087	0.0549344879574519	0.227187932230247	0.241801962886734	0.808933617875554	0.971144343133456
chr1	8097693	8098286	270	181	212	232	95	238	211.092655057922	175.902004592542	182.723350121805	220.259752171454	149.865289931085	224.25508113597	194.016355501796	0.0685717831087893	0.241443478093153	0.28400760149062	0.776404555264428	0.963872968141187
chr1	8117013	8117614	165	91	110	105	71	131	129.001066979841	88.4369194360292	94.8092854405593	99.6865257672529	112.00458510639	123.43451944879	107.895483696477	0.0990097712542534	0.281027964921261	0.352312878478105	0.724603630920489	0.954318658447374
chr1	8120268	8122239	595	308	433	465	276	544	465.185665775791	299.324958091176	373.203823597838	441.468899826406	435.398105483994	512.583042596503	421.194082561951	0.287970222817114	0.212928115163227	1.35242930505613	0.17623801997057	0.665228589666693
chr1	8133808	8134081	37	10	27	25	32	36	28.927511989419	9.71834279516805	23.2713700626827	23.7348870874412	50.4809397662602	33.9209366424156	28.3423313905645	0.777673443037136	0.529998966247355	1.46731124504531	0.142291406087164	0.620234952309246
chr1	8137434	8138592	239	96	115	205	125	228	186.856090958679	93.2960908336133	99.1187984151302	194.626074117018	197.191170961954	214.832598735299	164.320137336949	0.674140849772296	0.291725286683517	2.31087560984608	0.0208397266172636	0.293416244618
chr1	8154248	8156337	469	197	183	405	253	424	366.675760082094	191.451353064811	157.728174869294	384.505170816547	399.114930026995	399.513253788451	316.498107108032	0.722444313899584	0.281465849595769	2.56672102472514	0.0102665172845821	0.220033902863405
chr1	8169251	8169846	242	131	148	190	118	206	189.201564903767	127.310290616701	127.561584047298	180.385141864553	186.148465388084	194.103137453823	167.451697379038	0.333711106665432	0.250753229274794	1.33083473194168	0.183243396937617	0.674376821268313
chr1	8170052	8170602	250	136	168	199	126	228	195.456162090669	132.169462014285	144.799635945581	188.929701216032	198.768700329649	214.832598735299	179.159376721919	0.348674359304647	0.242798381432543	1.43606541875371	0.150983727102705	0.631647420237898
chr1	8173918	8175676	622	318	435	520	282	582	486.294931281584	309.043300886344	374.927628787666	493.685651418776	444.863281690168	548.388475719053	442.867211630598	0.34579908648109	0.214950355225301	1.60873931154308	0.107673356027548	0.566760788733839
chr1	8181558	8182482	406	226	312	356	196	434	317.420807235246	219.634547170798	268.913609613223	337.984792125162	309.195756068344	408.935736189122	310.347541400316	0.391170250999003	0.22091037695146	1.77071922286817	0.0766074042376315	0.496571619617318
chr1	8182655	8183231	260	135	177	213	95	213	203.274408574295	131.197627734769	152.556759299809	202.221237984999	149.865289931085	200.698875134292	173.302366443208	0.186315756500442	0.25789038265474	0.722461049467978	0.470011064431347	0.879917122155077
chr1	8183339	8183728	221	79	66	127	91	181	172.783247288151	76.7749080818276	56.8855712643356	120.573226404201	143.555172460302	170.546931452145	123.519842825161	0.500582127901624	0.368078706122952	1.35998665387182	0.173834147309165	0.662291709297938
chr1	8184009	8184383	183	71	47	141	66	150	143.073910650369	69.0002338456931	40.5094219609662	133.864763173168	104.116938267912	141.337236010065	105.317083984696	0.586539171848593	0.387846897026386	1.51229564125838	0.130458669409337	0.60334161342974
chr1	8184693	8185056	142	64	43	94	50	126	111.0191000675	62.1973938890755	37.0618115813095	89.2431754487788	78.8764683847815	118.723278248455	82.85353793665	0.449278380292003	0.386879003558678	1.16128912698634	0.245524339745319	0.738509973091955
chr1	8189553	8189944	164	40	33	131	81	147	128.219242331479	38.8733711806722	28.4427856321678	124.370808338192	127.779878783346	138.510491289864	97.69942959262	0.992465430316538	0.438927132584196	2.26111661057126	0.0237520370529738	0.310609213195238
chr1	8193907	8194549	322	201	273	277	154	308	251.747536772781	195.338690182878	235.29940841157	262.982548928848	242.939522625127	290.212457940667	246.420027476979	0.223732686635048	0.213905251957855	1.04594293308483	0.295587380723478	0.777256205243229
chr1	8194877	8195417	283	200	276	243	115	251	221.256375486637	194.366855903361	237.885116196312	230.703102489928	181.415877284998	236.504308256842	217.02193926968	-0.00563732500581635	0.222946740479582	-0.0252855233213541	0.97982722095654	0.996963636294034
chr1	8197141	8197767	269	196	238	206	134	237	210.310830409559	190.479518785294	205.132817589574	195.575469600515	211.388935271215	223.312832895903	206.033400758677	0.055921408084151	0.213063357741859	0.262463751049599	0.79296392846937	0.967957760431953
chr1	8197998	8198484	238	137	205	213	103	229	186.074266310317	133.141296293802	176.690031957406	202.221237984999	162.48552487265	215.774846975366	179.39786739909	0.230698547238814	0.244188207665207	0.944757117653739	0.34478288923125	0.813856044376557
chr1	8201613	8202148	271	137	163	199	104	246	211.874479706285	133.141296293802	140.490122971011	188.929701216032	164.063054240346	231.793067056507	178.381953580664	0.270573188977931	0.26507865678274	1.02072793133132	0.307383357354644	0.78618728022516
chr1	8202432	8203111	262	139	176	226	140	280	204.838057871021	135.084964852836	151.694856704895	214.563379270468	220.854111477388	263.829507218788	198.477479565899	0.507187427012677	0.243276872272716	2.08481563526563	0.037086038915218	0.373145473660244
chr1	8211069	8212061	438	295	338	348	196	406	342.439195982852	286.691112457457	291.323077080991	330.389628257181	309.195756068344	382.552785467243	323.765259219011	0.153050860504238	0.200552385552137	0.763146546887871	0.44537600299314	0.869073481960358
chr1	8212220	8213169	398	259	298	348	199	392	311.166210048345	251.705078394852	256.846973284424	330.389628257181	313.928344171431	369.361310106304	305.566257377089	0.307339513783977	0.20238543540289	1.51858513520083	0.128866955107895	0.600505167792127
chr1	8218445	8218740	58	13	15	65	26	59	45.3458296050351	12.6338456337185	12.9285389237126	61.710706427347	41.0157635600864	55.5926461639589	38.2045550523098	1.15296950720545	0.518347946906345	2.2243157594946	0.0261272071286487	0.324176741180768
chr1	8224459	8224778	65	28	23	51	34	73	50.8186021435739	27.2113598264705	19.823759683026	48.41916965838	53.6359985016514	68.7841215248984	44.7821685563334	0.799607621811718	0.434156430417648	1.84175003706041	0.0655117213854058	0.469057055458913
chr1	8225006	8225652	144	67	49	77	82	118	112.582749364225	65.1128967276259	42.2332271507946	73.1034522293188	129.357408151042	111.185292327918	88.9291709918207	0.501978435025114	0.377330777241291	1.33034055343997	0.183406091356279	0.674486271401866
chr1	8237640	8239866	744	471	521	552	337	646	581.67753838183	457.733945652415	449.051251950285	524.066306890701	531.627396913428	608.692363083347	525.474800478668	0.161208154040441	0.190163115276498	0.847736185884644	0.396584909101288	0.843425917248738
chr1	8257411	8258027	234	33	28	148	106	182	182.946967716866	32.0705312240546	24.1332726575969	140.510531557652	167.218112975737	171.489179692212	119.72809930402	1.00080562762891	0.884827209134571	1.13107465197389	0.258023672114703	0.747063040909412
chr1	8258375	8260499	798	187	217	641	366	719	623.896069393414	181.733010269643	187.032863096376	608.562504921991	577.375748576601	677.476484608246	476.012780144378	0.908026495649034	0.59468752528385	1.52689682739793	0.126786668623235	0.597420733720763
chr1	8313895	8314375	164	63	60	121	64	164	128.219242331479	61.2255596095587	51.7141556948505	114.876853503215	100.96187953252	154.528711371005	101.921067007105	0.619059853504934	0.360560509777381	1.71693748127646	0.0859905956178352	0.519782378595185
chr1	8314533	8315270	232	103	80	206	134	211	181.383318420141	100.098930790231	68.952207593134	195.575469600515	211.388935271215	198.814378654158	159.368873388232	0.785341554797875	0.318567907659833	2.46522495177531	0.0136927256467399	0.247379309310143
chr1	8317704	8318617	265	124	78	216	136	243	207.183531816109	120.507450660084	67.2284024033057	205.069424435492	214.543994006606	228.966322336305	173.916520942984	0.713345802379815	0.332279476938751	2.14682474208693	0.0318072367981729	0.350732283928962
chr1	8342410	8344607	803	401	439	639	376	838	627.805192635228	389.705546086239	378.375239167323	606.663713954996	593.151042253557	789.60402517623	564.217459878929	0.511202120250452	0.233149010658501	2.19259828213134	0.0283363350110129	0.335597398253745
chr1	8348165	8348751	167	22	10	123	77	147	130.564716276567	21.3803541493697	8.61902594914175	116.775644470211	121.469761312564	138.510491289864	89.553332241286	1.22850741761734	1.0391163757242	1.18226162758829	0.237101906243067	0.730850514743486
chr1	8348812	8349161	102	26	10	98	44	99	79.7461141329928	25.2676912674369	8.61902594914175	93.0407573827694	69.4112921786078	93.282575766643	61.5612427795986	1.16606165880548	0.539805075342485	2.16015319616189	0.0307608120462529	0.347028795388541
chr1	8349351	8349578	71	7	4	43	18	60	55.5095500337499	6.80283995661763	3.4476103796567	40.8240057903988	28.3955286185214	56.534894404026	31.9190715304951	0.93027219890702	0.723240852584218	1.28625504986763	0.19835406440606	0.690988412609574
chr1	8395629	8396953	318	29	33	266	149	339	248.620238179331	28.1831941059873	28.4427856321678	252.539198610374	235.051875786649	319.422153382747	185.376574282876	1.40154517156048	0.999116838685325	1.40278405617173	0.160681242829049	0.645234820808406
chr1	8397273	8398602	336	30	45	287	218	348	262.693081849859	29.1550283855041	38.7856167711379	272.476503763825	343.901402157648	327.902387543351	212.485670078554	1.5125741781212	0.952536341731462	1.58794379999375	0.11229904796726	0.57277699196966
chr1	8412533	8413152	33	27	37	14	18	21	25.8002133959683	26.2395255469537	31.8903960118245	13.2915367689671	28.3955286185214	19.7872130414091	24.234068897274	-0.476854125788138	0.510429133091183	-0.934222000418132	0.350189389397973	0.817022681371969
chr1	8422982	8424645	272	169	191	255	165	320	212.656304354648	164.23999323834	164.623395628607	242.0958482919	260.292345669779	301.519436821472	224.237887334124	0.569179138948959	0.225045383624942	2.52917491476984	0.0114331032919846	0.230284126020873
chr1	8525533	8526176	45	32	50	43	31	38	35.1821091763204	31.0986969445378	43.0951297457088	40.8240057903988	48.9034103985646	35.8054331225498	39.1514641963467	0.18715838810647	0.400593233264255	0.467203069261555	0.640354597937943	0.935653333173805
chr1	8563128	8563562	24	19	41	14	12	16	18.7637915607042	18.4648513108193	35.3380063914812	13.2915367689671	18.9303524123476	15.0759718410736	19.9774183808988	-0.633067343782544	0.565086122718265	-1.12030240759986	0.262584916449878	0.750213349733289
chr1	8563813	8564088	14	13	30	12	7	13	10.9455450770774	12.6338456337185	25.8570778474253	11.3927458019718	11.0427055738694	12.2492271208723	14.0201911758224	-0.507740145901394	0.662485028620542	-0.766417539968616	0.443427899545123	0.868145761134756
chr1	8660925	8661314	28	16	15	11	10	11	21.8910901541549	15.5493484722689	12.9285389237126	10.4433503184741	15.7752936769563	10.3647306407381	14.4920586977175	-0.487497281007183	0.634108140466147	-0.768792024415289	0.442016784309695	0.867794837427847
chr1	8661425	8661785	11	14	30	12	9	11	8.60007113198942	13.6056799132353	25.8570778474253	11.3927458019718	14.1977643092607	10.3647306407381	14.0030116074367	-0.429463855245518	0.677160446715432	-0.634212847676844	0.52594192409996	0.903188225679513
chr1	8662268	8662465	4	8	19	7	7	3	3.1272985934507	7.77467423613444	16.3761493033693	6.64576838448353	11.0427055738694	2.8267447202013	7.96555680191812	-0.448928053338712	0.92895799214978	-0.483259799832079	0.628911279870771	0.932914031772323
chr1	8701386	8703402	423	422	625	407	201	363	330.711826257411	410.114065956092	538.68912182136	386.403961783542	317.083402906822	342.036111144358	387.506414978264	-0.288837944189801	0.223404663059079	-1.292891295261	0.196048658564589	0.688132653722088
chr1	8703668	8703881	37	44	66	38	16	31	28.927511989419	42.7607082987394	56.8855712643356	36.0770283729106	25.2404698831301	29.2096954420801	36.5168308751025	-0.49352002800512	0.439504779663609	-1.1229002523769	0.261479860333703	0.749118974480817
chr1	8711204	8713800	490	544	825	463	236	458	383.094077697711	528.677848057142	711.069640804195	439.57010885941	372.296930776169	431.549693950732	477.709716690893	-0.381898589091738	0.234002254152504	-1.63202953097558	0.102673265304052	0.556303654472255
chr1	8816790	8817675	200	178	177	175	115	215	156.364929672535	172.986501753991	152.556759299809	166.144209612088	181.415877284998	202.583371614427	172.008608206308	0.192399197878416	0.228395645660159	0.842394334280331	0.399567263322731	0.845169653023108
chr1	8817772	8818598	186	163	192	201	91	177	145.419384595458	158.408987561239	165.485298223522	190.828492183027	143.555172460302	166.777938491877	161.745878919237	0.101227622409271	0.23693315722864	0.42724126750899	0.669203606442158	0.942077097676751
chr1	8878149	8878633	248	220	333	237	122	250	193.892512793943	213.803541493697	287.01356410642	225.006729588942	192.458582858867	235.562060016775	224.622831809774	-0.0851095244167809	0.234544531806064	-0.362871492937447	0.716700882710201	0.953080913876231
chr1	8878889	8880090	637	551	903	568	263	624	498.022301007024	535.48068801376	778.2980432075	539.256634626663	414.890223703951	587.962901801871	558.985132060128	-0.229409686112099	0.224387449095119	-1.02238198721556	0.306600142508132	0.785604350445088
chr1	8880204	8881168	433	399	661	417	185	452	338.530072741038	387.761877527205	569.71761523827	395.897916618519	291.842933023692	425.89620451033	401.607769943176	-0.214591426025963	0.241750153290483	-0.887657869519998	0.374724814796007	0.831436221684103
chr1	8889074	8891093	666	504	812	633	317	681	520.695215809541	489.80447687647	699.86490707031	600.96734105401	500.076809559515	641.671051485696	575.513300309257	0.0291755379349301	0.203952863545936	0.143050396192937	0.886250380028207	0.982924497148912
chr1	8899636	8899887	24	51	44	24	24	37	18.7637915607042	49.563548255357	37.9237141762237	22.7854916039435	37.8607048246951	34.8631848824827	33.6267392172344	-0.156851474749426	0.483097456555736	-0.324678742603419	0.745424224722712	0.957675074958468
chr1	8902903	8903998	225	232	371	273	134	245	175.910545881602	225.465552847899	319.765862713159	259.184966994858	211.388935271215	230.85081881644	237.094447087529	-0.0367892788180693	0.254435853004115	-0.144591567515739	0.885033355413454	0.982771729220883
chr1	8904200	8904740	97	119	210	147	68	135	75.8369908911794	115.6482792625	180.999544931977	139.561136074154	107.271997003303	127.203512409059	124.420243428695	0.011553899228477	0.32372875631012	0.0356900615199252	0.971529495263006	0.99605854121054
chr1	8907996	8909313	316	316	518	285	182	297	247.056588882605	307.09963232731	446.465544165543	270.577712796829	287.110344920605	279.847727299929	306.359591732137	-0.256950512442998	0.241585639491906	-1.06360010877884	0.287509893118415	0.771931740779187
chr1	8911433	8912017	106	76	111	67	49	87	82.8734127264435	73.8594052432772	95.6711880354735	63.6094973943423	77.2989390170859	81.9755968858378	79.2146732170767	-0.182738685569215	0.302840203382243	-0.60341620276408	0.546231846036318	0.909238832704409
chr1	8918458	8918733	21	10	9	16	18	7	16.4183176156162	9.71834279516805	7.75712335422758	15.1903277359623	28.3955286185214	6.59573768046971	14.0125629666609	0.525089915795061	0.712577743168217	0.736887898659929	0.461190523739255	0.876342629953904
chr1	8985548	8986335	73	73	93	53	35	58	57.0731993304753	70.9439024047268	80.1569413270183	50.3179606253753	55.2135278693471	54.6503979238919	61.3926549134724	-0.378684243893457	0.33326784333704	-1.1362759758087	0.255841082023007	0.745518992786351
chr1	8986482	8986965	48	54	64	41	27	47	37.5275831214084	52.4790510939075	55.1617660745072	38.9252148234035	42.593292927782	44.2856672831537	45.1620958873604	-0.204732298995243	0.379089914586328	-0.540062637167891	0.589153836315867	0.92288145277214
chr1	8987779	8988163	38	30	44	29	31	29	29.7093366377816	29.1550283855041	37.9237141762237	27.5324690214318	48.9034103985646	27.3251989619459	33.4248595969086	0.0756698228912939	0.446420887807132	0.169503320651039	0.865400760653267	0.980431457341375
chr1	9001478	9001880	56	8	13	20	15	24	43.7821803083098	7.77467423613444	11.2047337338843	18.9879096699529	23.6629405154345	22.6139577616104	21.3377327042211	0.0409607694090534	0.655385935116582	0.062498700711005	0.950165696601382	0.992725634599241
chr1	9005050	9005247	20	3	13	13	10	12	15.6364929672535	2.91550283855041	11.2047337338843	12.3421412854694	15.7752936769563	11.3069788808052	11.5301905638199	0.380618723201803	0.755618373016796	0.503718195313578	0.614459420319963	0.92941349999003
chr1	9039292	9039519	14	2	3	11	7	11	10.9455450770774	1.94366855903361	2.58570778474253	10.4433503184741	11.0427055738694	10.3647306407381	7.88761799232254	1.01630755987242	0.910158246808752	1.11662731556392	0.264153707265424	0.751749897455764
chr1	9077926	9078640	58	8	13	43	38	69	45.3458296050351	7.77467423613444	11.2047337338843	40.8240057903988	59.946115972434	65.01512856463	38.3517479837528	1.34916329341615	0.565827755323598	2.38440635108923	0.0171067013895325	0.269672528703335
chr1	9078996	9079223	22	3	5	11	9	15	17.2001422639788	2.91550283855041	4.30951297457088	10.4433503184741	14.1977643092607	14.1337236010065	10.5333327176402	0.643337522031149	0.82069448128321	0.78389405156624	0.433102280438129	0.863632297139008
chr1	9109873	9110750	56	72	89	34	29	45	43.7821803083098	69.9720681252099	76.7093309473616	32.27944643892	45.7483516631733	42.4011708030195	51.8154247143324	-0.66739901379069	0.382841793157552	-1.7432762716061	0.0812853680988246	0.507691329403518
chr1	9128088	9129159	183	183	141	160	96	131	143.073910650369	177.845673151575	121.528265882899	151.903277359623	151.442819298781	123.43451944879	144.87141096534	-0.0530747459618743	0.257514864561259	-0.20610362066788	0.836709970605886	0.974967949211018
chr1	9129370	9129984	54	62	56	48	41	66	42.2185310115844	60.2537253300419	48.2665453151938	45.570983207887	64.6787040755209	62.1883838444287	53.8628121307761	0.190951547043982	0.358729417497295	0.532299660217917	0.594518467529124	0.923746346199005
chr1	9145001	9145287	18	17	16	17	9	12	14.0728436705281	16.5211827517857	13.7904415186268	16.13972321946	14.1977643092607	11.3069788808052	14.3381557250778	-0.0917004955054147	0.618690508874102	-0.148217071686281	0.882171459364995	0.982546845135334
chr1	9145439	9145889	30	46	39	30	17	19	23.4547394508802	44.704376857773	33.6142012016528	28.4818645049294	26.8179992508257	17.9027165612749	29.1626496378894	-0.476802594961746	0.481153207685191	-0.990957947169518	0.321706114958484	0.796984676857469
chr1	9151008	9151303	19	25	6	7	4	16	14.8546683188908	24.2958569879201	5.17141556948505	6.64576838448353	6.31011747078252	15.0759718410736	12.0589664287726	-0.633927398804915	0.777718690336713	-0.815111436412126	0.415008525923731	0.854220593787967
chr1	9151504	9151849	25	19	8	19	7	11	19.5456162090669	18.4648513108193	6.8952207593134	18.0385141864553	11.0427055738694	10.3647306407381	14.0586064467104	-0.177141009046135	0.678242366867311	-0.261176561211179	0.793956352421704	0.968176252253131
chr1	9162523	9164120	265	307	459	161	118	182	207.183531816109	298.353123811659	395.613291065606	152.852672843121	186.148465388084	171.489179692212	235.273377436132	-0.822235043210702	0.262030184460109	-3.13794017626193	0.00170139598267455	0.10099019399189
chr1	9164350	9165080	112	95	173	51	28	57	87.5643606166196	92.3242565540965	149.109148920152	48.41916965838	44.1708222954777	53.7081496838248	79.2159846214251	-1.1629258727872	0.335394244559546	-3.46733997869999	0.000525636606570399	0.0602392217072004
chr1	9181004	9181367	48	69	87	35	26	38	37.5275831214084	67.0565652866595	74.9855257575333	33.2288419224176	41.0157635600864	35.8054331225498	48.2699521284425	-0.710675135457876	0.400064931122307	-1.776399479615	0.0756670968234503	0.494254420143846
chr1	9181468	9183223	558	656	688	651	340	766	436.258153786372	637.523287363024	592.988985300953	618.056459756968	536.359985016514	721.762151891399	590.491503852538	0.173877199618231	0.207722140896746	0.837066279346027	0.402555313464503	0.846639728206958
chr1	9196232	9196526	15	15	24	13	17	8	11.7273697254401	14.5775141927521	20.6856622779402	12.3421412854694	26.8179992508257	7.53798592053681	15.6147787754941	-0.0511676531501834	0.661548179729157	-0.077345316211333	0.938348841729936	0.991181542667125
chr1	9234178	9234569	42	33	55	45	29	33	32.8366352312323	32.0705312240546	47.4046427202796	42.7227967573941	45.7483516631733	31.0941919222143	38.6461915863914	0.0809548208666545	0.413078825415888	0.19597911073062	0.844626516166743	0.976619095638626
chr1	9234666	9235822	284	258	304	327	149	304	222.038200135	250.733244115336	262.018388853909	310.45232310373	235.051875786649	286.443464980399	261.122916162504	0.184718896753098	0.212193934499524	0.870519212477828	0.38401672446013	0.836364304809202
chr1	9266737	9267199	25	10	10	17	10	20	19.5456162090669	9.71834279516805	8.61902594914175	16.13972321946	15.7752936769563	18.844964801342	14.7738277751892	0.417210426933493	0.638435825293436	0.653488432829935	0.513441444176352	0.897623087647752
chr1	9267355	9267596	11	11	10	12	10	16	8.60007113198942	10.6901770746849	8.61902594914175	11.3927458019718	15.7752936769563	15.0759718410736	11.6922142459696	0.593895218350718	0.681485053801581	0.871472110852242	0.383496427265046	0.836218715340337
chr1	9280594	9281224	52	42	30	36	21	36	40.6548817148591	40.8170397397058	25.8570778474253	34.1782374059153	33.1281167216082	33.9209366424156	34.7593816786549	-0.0828595699572389	0.425203092927619	-0.194870572052362	0.845494272614085	0.976779506845403
chr1	9290427	9290848	99	69	84	94	55	115	77.4006401879048	67.0565652866595	72.3998179727907	89.2431754487788	86.7641152232597	108.358547607717	83.537143621185	0.393841214374931	0.291531243763762	1.3509399860211	0.176714657975995	0.665982562661286
chr1	9292157	9292780	146	139	143	139	70	146	114.146398660951	135.084964852836	123.252071072727	131.965972206173	110.427055738694	137.568243049797	125.407450930196	0.0362876444273609	0.253533130869981	0.143127820426634	0.886189233613512	0.982909513774688
chr1	9292973	9294442	376	382	375	301	189	341	293.966067784366	371.240694775419	323.213473092816	285.768040532792	298.153050494474	321.306649862881	315.607996090458	-0.125243103998976	0.199110386214383	-0.629013415021585	0.529340273731656	0.904282512729703
chr1	9294769	9295040	57	52	77	51	34	50	44.5640049566725	50.5353825348739	66.3664998083915	48.41916965838	53.6359985016514	47.112412003355	51.7722445772207	-0.118344509537091	0.359223350139106	-0.32944548145677	0.741818995397297	0.957278275240303
chr1	9299826	9300235	97	74	155	65	52	86	75.8369908911794	71.9157366842436	133.594902211697	61.710706427347	82.0315271201728	81.0333486457707	84.3538686634018	-0.328813009097231	0.337497279895523	-0.974268619880492	0.329923181240571	0.803078318715453
chr1	9300308	9301206	259	208	381	163	138	212	202.492583925933	202.141530139495	328.384888662301	154.751463810116	217.699052741997	199.756626894225	217.537691029011	-0.361809414493821	0.262759393339208	-1.3769609143021	0.168524332388597	0.655937839495492
chr1	9302357	9303214	217	139	285	142	81	197	169.6559486947	135.084964852836	245.64223955054	134.814158656666	127.779878783346	185.622903293219	166.433348971884	-0.292411688599986	0.283654978912523	-1.03087098883663	0.302601322837889	0.782658185955082
chr1	9303472	9303812	76	20	57	39	35	52	59.4186732755633	19.4366855903361	49.128447910108	37.0264238564082	55.2135278693471	48.9969084834892	44.8701111642087	0.127699874719344	0.448463180660282	0.28474996438131	0.775835708452372	0.963872968141187
chr1	9315174	9316582	241	193	262	156	127	161	188.419740255405	187.564015946743	225.818479867514	148.105695425633	200.346229697345	151.701966650803	183.659354640574	-0.275645175549951	0.237003659264736	-1.16304185515571	0.244812521087531	0.738211266221619
chr1	9331003	9331745	81	23	68	71	46	59	63.3277965173766	22.3521884288865	58.6093764541639	67.4070793283329	72.566350913999	55.5926461639589	56.6425729677863	0.427541416860318	0.410026976007568	1.04271533795968	0.297080152032968	0.778545002896329
chr1	9332054	9332653	54	27	46	47	41	60	42.2185310115844	26.2395255469537	39.6475193660521	44.6215877243894	64.6787040755209	56.534894404026	45.6567936880878	0.603745729515392	0.389204427085743	1.55123037534819	0.120846485259853	0.587701882799556
chr1	9388289	9389011	101	92	107	69	55	100	78.9642894846301	89.408753715546	92.2235776558168	65.5082883613376	86.7641152232597	94.2248240067101	84.5156414078834	-0.0821976168386193	0.298469621960236	-0.27539692749559	0.78301130436284	0.96507867580628
chr1	9400119	9400789	104	98	122	64	74	74	81.3097634297182	95.2397593926469	105.152116579529	60.7613109438494	116.737173209477	69.7263697649655	88.1544155533643	-0.206710298615094	0.325141574822528	-0.635754743846347	0.524936288966273	0.902702765810829
chr1	9400906	9401893	106	157	187	93	78	132	82.8734127264435	152.577981884138	161.175785248951	88.2937799652811	123.047290680259	124.376767688857	122.057503032322	-0.24162217217014	0.311844056409447	-0.774817307574058	0.438447620682993	0.865835520500177
chr1	9401968	9402554	81	96	121	67	65	109	63.3277965173766	93.2960908336133	104.290213984615	63.6094973943423	102.539408900216	102.705058167314	88.2946776329129	0.0394828633587684	0.326999088091896	0.120743038120255	0.903894568861503	0.985937840523326
chr1	9412550	9414148	214	189	315	145	148	227	167.310474749612	183.676678828676	271.499317397965	137.662345107159	233.474346418953	213.890350495232	201.252252166266	-0.0947376398470008	0.276960638509529	-0.342061746957379	0.73230442440341	0.955573535695775
chr1	9428451	9428917	78	47	54	70	42	88	60.9823225722886	45.6762111372898	46.5427401253655	66.4576838448353	66.2562334432165	82.9178451259049	61.4721727081501	0.494016515811845	0.335308921763065	1.47331754017844	0.140665433266945	0.618177492420192
chr1	9429107	9429670	79	57	50	69	45	74	61.7641472206513	55.3945539324579	43.0951297457088	65.5082883613376	70.9888215463034	69.7263697649655	61.0795517619041	0.361133808049399	0.332637166177997	1.08566884512284	0.277625529050258	0.764277388604619
chr1	9435384	9435611	59	6	8	58	31	59	46.1276542533978	5.83100567710083	6.8952207593134	55.0649380428635	48.9034103985646	55.5926461639589	36.4024792158665	1.42508602746681	0.62149674151213	2.29299034456643	0.021848560843354	0.298222078194775
chr1	9435639	9436190	147	23	22	145	80	175	114.928223309313	22.3521884288865	18.9618570881119	137.662345107159	126.20234941565	164.893442011743	97.5000675601439	1.45387488702747	0.816323609139518	1.78100311046987	0.0749119426006407	0.492796930320495
chr1	9437027	9438562	365	135	145	327	184	385	285.365996652376	131.197627734769	124.975876262555	310.45232310373	290.265403655996	362.765572425834	250.837133305877	0.829497047507904	0.300099467006984	2.76407371122921	0.00570846422465075	0.171132516241001
chr1	9438581	9439842	233	166	177	240	141	306	182.165143068503	161.32449039979	152.556759299809	227.854916039435	222.431640845084	288.327961460533	205.776818518859	0.576709432853771	0.226359703730987	2.54775661634171	0.0108418081243301	0.225784956493986
chr1	9455625	9455852	14	5	7	6	6	13	10.9455450770774	4.85917139758402	6.03331816439923	5.69637290098588	9.46517620617379	12.2492271208723	8.20813514451545	0.315868013229117	0.835658608117163	0.377986907764649	0.705440319836985	0.950601462318361
chr1	9473370	9473583	11	10	9	16	7	15	8.60007113198942	9.71834279516805	7.75712335422758	15.1903277359623	11.0427055738694	14.1337236010065	11.0737156987039	0.6436478313711	0.69780369716537	0.922390973257576	0.356324676505009	0.821588418729363
chr1	9490666	9491193	26	28	13	43	28	43	20.3274408574295	27.2113598264705	11.2047337338843	40.8240057903988	44.1708222954777	40.5166743228853	30.7091728044244	1.09834751325846	0.472960973705666	2.32227937255133	0.0202178975068602	0.288486992064886
chr1	9494957	9495255	5	16	4	9	12	15	3.90912324181337	15.5493484722689	3.4476103796567	8.54455935147882	18.9303524123476	14.1337236010065	10.752452909762	0.863949707602669	0.813761766914314	1.06167399689796	0.28838370804148	0.772574561710409
chr1	9538957	9539190	19	10	11	20	10	20	14.8546683188908	9.71834279516805	9.48092854405593	18.9879096699529	15.7752936769563	18.844964801342	14.610351301061	0.65554406891156	0.620408415327573	1.05663310283346	0.290679066713317	0.773896657358356
chr1	9539449	9540375	129	109	96	134	76	116	100.855379638785	105.929936467332	82.7426491117608	127.218994788685	119.892231944868	109.300795847784	107.656664633202	0.300028889100581	0.267896215385078	1.11994448547664	0.262737419685164	0.750371192147557
chr1	9588316	9588515	11	13	21	13	6	9	8.60007113198942	12.6338456337185	18.0999544931977	12.3421412854694	9.46517620617379	8.48023416060391	11.6035704851921	-0.369952112375972	0.705511453581947	-0.524374353524228	0.600018190834778	0.925126118888428
chr1	9588780	9589932	122	115	125	90	71	122	95.3826071002463	111.760942144433	107.737824364272	85.4455935147882	112.00458510639	114.954285288186	104.547639586386	-0.0138749738316667	0.274776231858855	-0.050495538634484	0.959727504525223	0.993836410392793
chr1	9626581	9627119	56	48	24	28	21	32	43.7821803083098	46.6480454168066	20.6856622779402	26.5830735379341	33.1281167216082	30.1519436821472	33.4965036574577	-0.311432139484699	0.463067444214512	-0.672541642423108	0.50123893903074	0.893233812252741
chr1	9687067	9687988	145	118	98	114	77	117	113.364574012588	114.676444982983	84.4664543015892	108.231085118732	121.469761312564	110.243044087851	108.741893969384	0.118276471948694	0.271331523552294	0.435911280783778	0.662901100137731	0.940467770621187
chr1	9689582	9690192	62	72	49	67	31	59	48.4731281984858	69.9720681252099	42.2332271507946	63.6094973943423	48.9034103985646	55.5926461639589	54.7973295718927	0.0759260610586512	0.362341547677507	0.209542796141687	0.834024530338046	0.974634042372777
chr1	9699988	9700229	17	10	5	5	6	15	13.2910190221655	9.71834279516805	4.30951297457088	4.74697741748823	9.46517620617379	14.1337236010065	9.27745866942882	0.0501646531668788	0.823320517702075	0.0609296769463376	0.951415214560999	0.992808596106335
chr1	9700719	9701208	36	9	19	15	11	13	28.1456873410563	8.74650851565124	16.3761493033693	14.2409322524647	17.3528230446519	12.2492271208723	16.185221263011	-0.302931303258826	0.639551415731338	-0.473662157267557	0.635740843191099	0.934691177278656
chr1	9718358	9719270	133	129	175	63	56	74	103.982678232236	125.366622057668	150.832954109981	59.8119154603517	88.3416445909553	69.7263697649655	99.6770307026928	-0.81512714432176	0.296976487199126	-2.74475313520429	0.006055643177178	0.176488021145361
chr1	9719331	9720082	89	118	129	70	41	51	69.582393704278	114.676444982983	111.185434743929	66.4576838448353	64.6787040755209	48.0546602434221	79.1058869324947	-0.723553813532038	0.331023687964795	-2.18580675594729	0.0288297462913056	0.338045551201921
chr1	9766173	9766384	10	11	18	7	3	8	7.81824648362675	10.6901770746849	15.5142467084552	6.64576838448353	4.73258810308689	7.53798592053681	8.82316877914566	-0.823574270770471	0.804532003235838	-1.023668750849	0.305991760047403	0.785131661971221
chr1	9814915	9815232	13	5	20	7	14	6	10.1637204287148	4.85917139758402	17.2380518982835	6.64576838448353	22.0854111477388	5.6534894404026	11.1076021162012	0.0353531675275849	0.810213030782401	0.0436344099445614	0.965195822639412	0.994981458716962
chr1	9823222	9824001	178	190	182	159	87	184	139.164787408556	184.648513108193	156.86627227438	150.953881876126	137.24505498952	173.373676172347	157.04203097152	-0.0518633775007869	0.244309581554103	-0.212285482914232	0.831884320296196	0.974462015989696
chr1	9824198	9825493	229	195	277	161	86	177	179.037844475053	189.507684505777	238.747018791227	152.852672843121	135.667525621824	166.777938491877	177.098447454813	-0.410593955134464	0.238005606468454	-1.72514404692767	0.0845015163019656	0.516405274954469
chr1	9825799	9826291	71	66	111	53	26	43	55.5095500337499	64.1410624481091	95.6711880354735	50.3179606253753	41.0157635600864	40.5166743228853	57.8620331709466	-0.702905728187194	0.364713111287804	-1.92728395671116	0.0539442518576758	0.433605343758498
chr1	9909521	9910261	80	108	92	72	65	102	62.545971869014	104.958102187815	79.2950387321041	68.3564748118306	102.539408900216	96.1093204868443	85.634052831304	0.110882533965437	0.321711033728748	0.344665001632889	0.730346232292225	0.955038015916643
chr1	9910663	9911398	152	92	143	132	75	149	118.837346551127	89.408753715546	123.252071072727	125.320203821689	118.314702577172	140.394987769998	119.25467758471	0.213313652665087	0.265323840825672	0.803974689953484	0.421411592404398	0.857242743145986
chr1	9942521	9944011	320	254	339	298	158	333	250.183887476056	246.845906997268	292.184979675905	282.919854082299	249.24964009591	313.768663942345	272.52548871163	0.103861952377872	0.207546131620426	0.500428273786486	0.616773549045354	0.930012285264441
chr1	9997251	9997892	30	26	5	16	16	16	23.4547394508802	25.2676912674369	4.30951297457088	15.1903277359623	25.2404698831301	15.0759718410736	18.089785525509	0.0498150879057283	0.672189796474133	0.0741086642002386	0.940923921186302	0.991427822146518
chr1	10032153	10032642	91	60	83	73	43	78	71.1460430010034	58.3100567710083	71.5379153778766	69.3058702953282	67.8337628109121	73.4953627252339	68.6048351635604	0.0675742474530485	0.311536937071285	0.216906053222146	0.828281560118681	0.973928341763912
chr1	10032937	10034123	194	178	227	178	96	173	151.673981782359	172.986501753991	195.651889045518	168.992396062581	151.442819298781	163.008945531608	167.29275557914	-0.1025973733662	0.233219224784523	-0.439918164812492	0.65999637914024	0.939889108662398
chr1	10056093	10056323	15	10	11	17	6	6	11.7273697254401	9.71834279516805	9.48092854405593	16.13972321946	9.46517620617379	5.6534894404026	10.3641716551167	0.0189342224500841	0.750271122726358	0.0252365070126655	0.979866317836248	0.996963636294034
chr1	10073956	10074304	10	12	22	3	8	5	7.81824648362675	11.6620113542017	18.9618570881119	2.84818645049294	12.620234941565	4.7112412003355	9.77029625305563	-0.999613141602073	0.834905638206632	-1.19727678896651	0.231198688304063	0.724451117364052
chr1	10074660	10074998	15	18	22	3	5	9	11.7273697254401	17.4930170313025	18.9618570881119	2.84818645049294	7.88764683847815	8.48023416060391	11.2330518824049	-1.34483611392101	0.755417568229749	-1.78025527930533	0.0750341923122995	0.492949498261308
chr1	10209656	10210371	154	131	195	158	95	165	120.400995847852	127.310290616701	168.071006008264	150.004486392628	149.865289931085	155.470959611072	145.187171401267	0.131810805614381	0.249648691778309	0.527985164574507	0.597509632800127	0.924336105256322
chr1	10210606	10211527	216	165	209	177	88	183	168.874124046338	160.352656120273	180.137642337063	168.043000579083	138.822584357216	172.431427932279	164.776905895375	-0.0821692765880697	0.231884807981924	-0.354353859156116	0.723073709037	0.953977165743115
chr1	10377776	10378583	307	285	409	265	149	278	240.020167047341	276.972769662289	352.518161319898	251.589803126876	235.051875786649	261.945010738654	269.682964613618	-0.21366698382786	0.220500406311148	-0.969009478950141	0.332540459783687	0.805009190737402
chr1	10378656	10379660	400	318	505	322	164	338	312.72985934507	309.043300886344	435.260810431659	305.705345686242	258.714816302083	318.47990514268	323.322339632346	-0.256395653597761	0.218379887944683	-1.17408089183885	0.240362626349137	0.73389579306635
chr1	10379726	10379930	79	63	108	48	34	52	61.7641472206513	61.2255596095587	93.0854802507309	45.570983207887	53.6359985016514	48.9969084834892	60.7131795456614	-0.549754925777342	0.347468467513323	-1.58217213122012	0.113610280584038	0.574294628725662
chr1	10380105	10380574	166	137	213	135	70	146	129.782891628204	133.141296293802	183.585252716719	128.168390272182	110.427055738694	137.568243049797	137.112188283233	-0.241945935328873	0.262094227723723	-0.923125768278696	0.355941667417495	0.82126638809502
chr1	10380876	10381615	325	253	427	293	118	309	254.093010717869	245.874072717752	368.032408028353	278.17287666481	186.148465388084	291.154706180734	270.579256616267	-0.19387792748751	0.250529075112143	-0.773873960141056	0.439005329894755	0.866099244285879
chr1	10386848	10387564	362	276	428	314	180	367	283.020522707288	268.226261146638	368.894310623267	298.110181818261	283.955286185214	345.805104104626	308.001944430882	0.0140875511587397	0.214059450476718	0.065811395513565	0.947527983598854	0.992258143253105
chr1	10387773	10389872	1002	798	1292	885	422	1006	783.3882976594	775.52375505441	1113.57815262911	840.215002895417	665.717393167556	947.901729507503	854.387388485567	-0.121065755282652	0.209435952092811	-0.578056222309921	0.563226161848758	0.915381737101076
chr1	10398205	10398750	216	164	252	174	82	213	168.874124046338	159.380821840756	217.199453918372	165.194814128591	129.357408151042	200.698875134292	173.450916203232	-0.131731044184719	0.256046079103372	-0.514481786426951	0.606915191196246	0.927521672855174
chr1	10399091	10401076	719	578	872	639	311	664	562.131922172763	561.720213560713	751.579062765161	606.663713954996	490.611633353341	625.652831404555	599.726562868588	-0.119792548808363	0.198458102959581	-0.603616315090753	0.546098763228299	0.909206410504014
chr1	10401212	10401659	196	121	190	149	74	125	153.237631079084	117.591947821533	163.761493033693	141.459927041149	116.737173209477	117.781030008388	135.094867032221	-0.207636277373628	0.258693004043388	-0.802635842980909	0.422185245053893	0.857928177985151
chr1	10414080	10416666	725	760	1166	557	333	568	566.822870062939	738.594052432772	1004.97842566993	528.813284308189	525.317279442645	535.197000358113	649.953818712431	-0.539277299477633	0.218618818040895	-2.46674693564923	0.0136346680396381	0.246681811494128
chr1	10423753	10424085	56	34	41	27	27	28	43.7821803083098	33.0423655035714	35.3380063914812	25.6336780544365	42.593292927782	26.3829507218788	34.4620789845766	-0.271158685011423	0.434726288323567	-0.623745773592599	0.532794556911499	0.90539653251404
chr1	10424102	10424636	70	41	79	42	38	54	54.7277253853872	39.845205460189	68.0903049982198	39.8746103069012	59.946115972434	50.8814049636234	52.2275611811258	-0.123560037807062	0.37532908517623	-0.329204537263737	0.742001093671009	0.957278275240303
chr1	10430023	10431339	195	170	225	180	99	182	152.455806430722	165.211827517857	193.928083855689	170.891187029576	156.175407401867	171.489179692212	168.358581987987	-0.034180169862473	0.231963253161582	-0.147351657629424	0.882854460538998	0.98258199496608
chr1	10458684	10459192	29	22	54	15	12	16	22.6729148025176	21.3803541493697	46.5427401253655	14.2409322524647	18.9303524123476	15.0759718410736	23.1405442638564	-0.923353380724009	0.547811278109764	-1.68553189322801	0.0918859968553554	0.533571158259946
chr1	10459250	10459918	35	28	59	29	26	32	27.3638626926936	27.2113598264705	50.8522530999363	27.5324690214318	41.0157635600864	30.1519436821472	34.0212753137943	-0.109956126145912	0.456165263182347	-0.241044496415234	0.809520629904166	0.971243281215524
chr1	10471878	10472566	110	114	103	120	64	122	86.0007113198942	110.789107864916	88.7759672761601	113.927458019718	100.96187953252	114.954285288186	102.568234883566	0.214395602599153	0.272917795413184	0.785568424640719	0.432120368984614	0.863242455062826
chr1	10472692	10473037	68	45	58	58	29	43	53.1640760886619	43.7325425782562	49.9903505050222	55.0649380428635	45.7483516631733	40.5166743228853	48.0361555334771	-0.0559302963892138	0.36509260100037	-0.153194823000966	0.878244640131117	0.981870972621134
chr1	10474593	10475868	227	219	264	237	145	261	177.474195178327	212.83170721418	227.542285057342	225.006729588942	228.741758315866	245.926790657513	219.587244335362	0.181206893734061	0.216425062866714	0.837273148191981	0.402439049044474	0.846528136778204
chr1	10494859	10495212	33	14	20	24	20	21	25.8002133959683	13.6056799132353	17.2380518982835	22.7854916039435	31.5505873539126	19.7872130414091	21.7945395344587	0.364560028819102	0.535099528605607	0.68129387026203	0.495685561138611	0.890488123905692
chr1	10495302	10495669	14	13	26	12	13	8	10.9455450770774	12.6338456337185	22.4094674677686	11.3927458019718	20.5078817800432	7.53798592053681	14.2379119468527	-0.258478291993569	0.675093536321925	-0.382877746692439	0.70181041197431	0.949609862576163
chr1	10510743	10510997	11	1	14	4	4	7	8.60007113198942	0.971834279516805	12.0666363287985	3.79758193399059	6.31011747078252	6.59573768046971	6.39032980425792	-0.392235660532897	1.01966767263913	-0.384670095029787	0.700481854161815	0.949278158824217
chr1	10527921	10528437	49	32	35	28	15	40	38.3094077697711	31.0986969445378	30.1665908219961	26.5830735379341	23.6629405154345	37.689929602684	31.2517731987263	-0.168675731995104	0.446000290336179	-0.378196462311634	0.705284653312196	0.950576894986391
chr1	10528595	10529365	73	40	51	32	25	40	57.0731993304753	38.8733711806722	43.9570323406229	30.3806554719247	39.4382341923908	37.689929602684	41.2354036864616	-0.390148559713495	0.396887540038691	-0.983020428596628	0.325597384462721	0.799763026729349
chr1	10575249	10575759	36	18	28	33	14	24	28.1456873410563	17.4930170313025	24.1332726575969	31.3300509554223	22.0854111477388	22.6139577616104	24.3002328157879	0.126594369737261	0.498922311147096	0.253735635606677	0.79969980154431	0.969179943200717
chr1	10598746	10599742	207	149	266	151	101	181	161.837702211074	144.803307648004	229.266090247171	143.358718008145	159.330466137259	170.546931452145	168.190535950633	-0.180524440544388	0.256414810316052	-0.704032814336572	0.481412338496694	0.884206338123386
chr1	10599801	10600610	140	114	165	119	73	115	109.455450770774	110.789107864916	142.213928160839	112.97806253622	115.159643841781	108.358547607717	116.492456797041	-0.108711933950088	0.262284088491566	-0.414481620197804	0.678521424852153	0.944029835833485
chr1	10693586	10694396	71	54	44	65	45	61	55.5095500337499	52.4790510939075	37.9237141762237	61.710706427347	70.9888215463034	57.4771426440931	56.0148309869374	0.375540638815659	0.348786775552536	1.07670549785249	0.281611855428482	0.76723183520417
chr1	10694792	10695352	40	37	27	49	26	57	31.272985934507	35.9578683421218	23.2713700626827	46.5203786913847	41.0157635600864	53.7081496838248	38.6244193791012	0.651293794461997	0.407175342256125	1.59954134465322	0.109700369606601	0.56933204305539
chr1	10724513	10724751	13	16	6	6	3	4	10.1637204287148	15.5493484722689	5.17141556948505	5.69637290098588	4.73258810308689	3.7689929602684	7.51373973913498	-1.11620133441396	0.896693784597895	-1.24479655550919	0.213206542613315	0.706418788459195
chr1	10731362	10731847	33	30	12	37	16	30	25.8002133959683	29.1550283855041	10.3428311389701	35.1276328894129	25.2404698831301	28.267447202013	25.6556038158331	0.450359519971988	0.52569282308342	0.856697105603289	0.39161230336974	0.840523195105005
chr1	10743908	10744369	19	20	10	44	14	32	14.8546683188908	19.4366855903361	8.61902594914175	41.7734012738964	22.0854111477388	30.1519436821472	22.8201893270252	1.15008256847724	0.546230729388445	2.10548859044393	0.0352487994577223	0.365580461235593
chr1	10778707	10780216	113	122	94	88	57	89	88.3461852649822	118.56378210105	81.0188439219325	83.5468025477929	89.919173958651	83.860093365972	90.8758135267301	-0.162001110000421	0.292579267422141	-0.553699896194904	0.579784246329556	0.919992484453937
chr1	10796130	10796641	44	54	48	44	19	48	34.4002845279577	52.4790510939075	41.3713245558804	41.7734012738964	29.973057986217	45.2279155232208	40.87083916018	-0.114738008810516	0.403358961236157	-0.284456327581972	0.776060697741216	0.963872968141187
chr1	10818429	10818662	11	2	0	10	8	10	8.60007113198942	1.94366855903361	0	9.49395483497647	12.620234941565	9.42248240067101	7.01340197803926	1.54734528894079	1.05615781656134	1.46507014830289	0.142901780127807	0.620826683750991
chr1	10824701	10825030	14	15	7	15	6	21	10.9455450770774	14.5775141927521	6.03331816439923	14.2409322524647	9.46517620617379	19.7872130414091	12.5082831557127	0.487620980193474	0.69660761672952	0.699993753273599	0.483931205584454	0.885051649205792
chr1	10866909	10867740	72	39	34	57	43	41	56.2913746821126	37.9015369011554	29.304688227082	54.1155425593659	67.8337628109121	38.6321778427511	47.3465138372298	0.362624740496704	0.407806322564545	0.889208235459151	0.373891177631038	0.831103205083943
chr1	10900528	10901646	35	43	32	31	40	55	27.3638626926936	41.7888740192226	27.5808830372536	29.431259988427	63.1011747078252	51.8236532036905	40.1816179415188	0.568193492885053	0.435109415974257	1.30586347255392	0.19159899034186	0.684460436436246
chr1	11011727	11012251	77	57	50	60	50	71	60.200497923926	55.3945539324579	43.0951297457088	56.9637290098588	78.8764683847815	66.8996250447642	60.2383340069162	0.344097460027573	0.340636933021865	1.01015898944078	0.312419123968211	0.789861316249077
chr1	11012315	11013363	301	217	312	256	131	270	235.329219157165	210.888038655147	268.913609613223	243.045243775398	206.656347168128	254.407024818117	236.539913864529	-0.0187451705636101	0.216707882241413	-0.0864997173602015	0.931069180744843	0.990239421626572
chr1	11058875	11060011	222	207	177	186	103	218	173.565071936514	201.169695859979	152.556759299809	176.587559930562	162.48552487265	205.410116334628	178.629121372357	0.0516501592001418	0.235716739057085	0.219119606892378	0.826556877791214	0.973662954803461
chr1	11060211	11060958	163	155	159	176	90	156	127.437417683116	150.634313325105	137.042512591354	167.093605095586	141.977643092607	146.990725450468	145.196036206372	0.140067340355724	0.239990518204852	0.583636976174885	0.559464577379383	0.914253344641879
chr1	11098847	11100531	293	217	254	277	155	289	229.074621970264	210.888038655147	218.923259108201	262.982548928848	244.517051992823	272.309741379392	239.782543672446	0.2447699982399	0.202962680078362	1.20598524884179	0.22782317821664	0.721209442115544
chr1	11157937	11158694	42	8	5	59	26	76	32.8366352312323	7.77467423613444	4.30951297457088	56.0143335263611	41.0157635600864	71.6108662450997	35.5936309622475	1.89738761737497	0.596511284214572	3.18080758501202	0.00146865139997438	0.0951946311179307
chr1	11159486	11159904	27	0	2	15	4	26	21.1092655057922	0	1.72380518982835	14.2409322524647	6.31011747078252	24.4984542417446	11.3137624434354	0.975769004557413	1.03740431219965	0.940586994947464	0.346916549039566	0.815211127414502
chr1	11261885	11262602	142	133	100	123	77	123	111.0191000675	129.253959175735	86.1902594914175	116.775644470211	121.469761312564	115.896533528253	113.43420967428	0.117647615814841	0.271565754212865	0.433219630935582	0.664855218579568	0.941411799999115
chr1	11262817	11263249	67	45	61	64	37	64	52.3822514402992	43.7325425782562	52.5760582897647	60.7613109438494	58.3685866047383	60.3038873642945	54.687439536867	0.270492659940258	0.33933702805319	0.797120966998801	0.425380780378685	0.859618012101562
chr1	11273158	11274138	195	161	198	171	86	210	152.455806430722	156.465319002206	170.656713793007	162.346627678098	135.667525621824	197.872130414091	162.577353823324	0.0557088575282654	0.243380476214334	0.228896164535421	0.818949621696787	0.972596788249964
chr1	11478810	11479540	69	69	53	61	43	62	53.9459007370246	67.0565652866595	45.6808375304513	57.9131244933564	67.8337628109121	58.4193908841603	58.4749302904274	0.140631607993964	0.341128159165422	0.412254468637309	0.680152917527931	0.944186169832228
chr1	11650652	11651059	43	44	15	30	18	23	33.618459879595	42.7607082987394	12.9285389237126	28.4818645049294	28.3955286185214	21.6717095215433	27.9761349578402	-0.186761368362015	0.526249141090803	-0.354891540487645	0.722670846231371	0.953969695972471
chr1	11654203	11655431	105	182	95	138	89	131	82.0915880780808	176.873838872058	81.8807465168467	131.016576722675	140.400113724911	123.43451944879	122.61623056056	0.214852374994764	0.326580384726166	0.657885118161386	0.510611954022792	0.896403987757081
chr1	11664104	11664963	84	102	50	96	55	103	65.6732704624647	99.1270965107141	43.0951297457088	91.1419664157741	86.7641152232597	97.0515687269114	80.4755245141388	0.409502143807248	0.344847324303464	1.18748824464385	0.235035090707172	0.72917605440529
chr1	11680512	11681840	160	146	153	151	99	168	125.091943738028	141.887804809454	131.871097021869	143.358718008145	156.175407401867	158.297704331273	142.780445885106	0.198993550824476	0.237420850120363	0.838146905478578	0.401948202164226	0.846408124412345
chr1	11719417	11719988	36	50	16	32	20	28	28.1456873410563	48.5917139758402	13.7904415186268	30.3806554719247	31.5505873539126	26.3829507218788	29.8070060638732	-0.0332762185187438	0.51747129854462	-0.0643054380259015	0.948727023500744	0.992334665443047
chr1	11736097	11737900	321	318	381	355	218	422	250.965712124419	309.043300886344	328.384888662301	337.035396641665	343.901402157648	397.628757308317	327.826576296782	0.281993518236631	0.20403100020203	1.38211113976505	0.166937578557753	0.65373003179965
chr1	11784979	11785341	12	20	11	14	8	10	9.3818957803521	19.4366855903361	9.48092854405593	13.2915367689671	12.620234941565	9.42248240067101	12.2722940043245	-0.112347595715972	0.692061725303039	-0.162337536679661	0.871040056706756	0.981033728476941
chr1	11805086	11805960	211	212	248	198	125	217	164.965000804524	206.028867257563	213.751843538715	187.980305732534	197.191170961954	204.467868094561	195.730842731642	0.0132065115055906	0.224391641418905	0.0588547390717466	0.953067808509704	0.992915685515992
chr1	11806144	11806874	163	168	184	173	109	150	127.437417683116	163.268158958823	158.590077464208	164.245418645093	171.950701078824	141.337236010065	154.471501640022	0.0861325548368315	0.242548073532581	0.355115394578723	0.722503144100525	0.953969695972471
chr1	11907827	11908235	136	108	196	133	51	137	106.328152177324	104.958102187815	168.932908603178	126.269599305187	80.4539977524772	129.088008889193	119.338461485862	-0.168787327942962	0.304566628096227	-0.554188516969215	0.579449836182636	0.919992484453937
chr1	11908476	11910209	384	348	464	337	179	338	300.220664971267	338.198329271848	399.922804040177	319.946277938707	282.377756817518	318.47990514268	326.524289697033	-0.170385311154823	0.203299181617134	-0.838101313539487	0.401973805267414	0.846415193713969
chr1	11919116	11919350	11	8	16	5	4	10	8.60007113198942	7.77467423613444	13.7904415186268	4.74697741748823	6.31011747078252	9.42248240067101	8.44079402928207	-0.55368145421536	0.81909434704397	-0.675967861594383	0.49906105012426	0.891994350542532
chr1	11925941	11926471	52	81	77	54	46	75	40.6548817148591	78.7185766408612	66.3664998083915	51.2673561088729	72.566350913999	70.6686180050326	63.373713865336	0.0657870252294675	0.362544366387605	0.181459240106169	0.856007123678191	0.978569322665548
chr1	11926589	11926969	41	21	24	39	15	23	32.0548105828697	20.4085198698529	20.6856622779402	37.0264238564082	23.6629405154345	21.6717095215433	25.9183444373415	0.174061211630732	0.498856498885757	0.348920405005276	0.72714906578456	0.954504851786254
chr1	11934022	11935269	192	174	208	181	97	216	150.110332485634	169.099164635924	179.275739742148	171.840582513074	153.020348666476	203.525619854494	171.145297982958	0.0901720016586551	0.235765154278168	0.38246534749688	0.702116227384829	0.94968828342176
chr1	11980133	11981058	150	149	165	145	107	181	117.273697254401	144.803307648004	142.213928160839	137.662345107159	168.795642343432	170.546931452145	146.88264199433	0.237602761609439	0.24573707673646	0.966898299454645	0.333594876842936	0.805718365892544
chr1	12001129	12001740	44	18	21	27	15	42	34.4002845279577	17.4930170313025	18.0999544931977	25.6336780544365	23.6629405154345	39.5744260828182	26.4773834508578	0.347881926325413	0.510319135000405	0.681694850272735	0.495431924435694	0.890462727069102
chr1	12019026	12019224	19	15	20	13	9	16	14.8546683188908	14.5775141927521	17.2380518982835	12.3421412854694	14.1977643092607	15.0759718410736	14.7143519742883	-0.167382319778512	0.608190815135162	-0.275213494865611	0.783152219751159	0.96507867580628
chr1	12019475	12020183	114	108	96	84	46	82	89.1280099133449	104.958102187815	82.7426491117608	79.7492206138023	72.566350913999	77.2643556855023	84.4014480710374	-0.265335219203134	0.290157242395019	-0.914453201350416	0.360478757780718	0.824161713935164
chr1	12161590	12161969	22	21	9	19	12	10	17.2001422639788	20.4085198698529	7.75712335422758	18.0385141864553	18.9303524123476	9.42248240067101	15.2928557479222	0.021298184915917	0.651704583773535	0.0326807351769649	0.973929186786266	0.996290652783955
chr1	12166916	12167215	14	11	5	14	11	8	10.9455450770774	10.6901770746849	4.30951297457088	13.2915367689671	17.3528230446519	7.53798592053681	10.6879301434148	0.536910990862697	0.75665341032353	0.709586428260628	0.477960638172538	0.883067296049177
chr1	12188681	12188936	11	0	0	10	8	17	8.60007113198942	0	0	9.49395483497647	12.620234941565	16.0182200811407	7.78874683161194	2.10620645004754	1.13021910293807	1.86353817996204	0.0623865860850423	0.460871562795505
chr1	12206943	12207272	6	5	5	16	4	20	4.69094789017605	4.85917139758402	4.30951297457088	15.1903277359623	6.31011747078252	18.844964801342	9.03417371173631	1.56825988751356	0.822491259096009	1.90671921454487	0.0565569574374606	0.441399129326338
chr1	12230003	12231101	161	152	158	169	95	171	125.873768386391	147.718810486554	136.18060999644	160.447836711102	149.865289931085	161.124449051474	146.868460760508	0.205724935425858	0.235845996483151	0.872285044026833	0.3830528946124	0.835831653048838
chr1	12314552	12315367	42	68	68	36	32	30	32.8366352312323	66.0847310071427	58.6093764541639	34.1782374059153	50.4809397662602	28.267447202013	45.0762278444546	-0.495640046414476	0.423401678723141	-1.17061426848657	0.241753859389525	0.73537071617156
chr1	12315435	12315689	11	6	25	8	5	3	8.60007113198942	5.83100567710083	21.5475648728544	7.59516386798117	7.88764683847815	2.8267447202013	9.04803285143421	-1.00090848771937	0.868779398702498	-1.15208589109526	0.249285780233726	0.741312701953794
chr1	12346952	12347576	22	43	48	15	7	12	17.2001422639788	41.7888740192226	41.3713245558804	14.2409322524647	11.0427055738694	11.3069788808052	22.8251595910369	-1.4428025307705	0.568978078040568	-2.53577876978878	0.0112197588715502	0.22853588391224
chr1	12355549	12357397	282	325	493	159	106	147	220.474550838274	315.846140842962	424.917979292688	150.953881876126	167.218112975737	138.510491289864	236.320192852608	-1.07662632563715	0.264040486973269	-4.07750469626328	4.55216107487041e-05	0.0211220273873987
chr1	12380289	12382089	209	235	297	121	78	109	163.401351507799	228.381055686449	255.98507068951	114.876853503215	123.047290680259	102.705058167314	164.732780039091	-0.930259486652426	0.258303953819607	-3.60141404301576	0.000316491066755201	0.0475023751791002
chr1	12406792	12407009	7	8	12	15	13	8	5.47277253853872	7.77467423613444	10.3428311389701	14.2409322524647	20.5078817800432	7.53798592053681	10.9795129777813	0.820331662990684	0.744599565972259	1.10170848934022	0.270588425058178	0.757691554624565
chr1	12407117	12407435	9	27	16	12	16	16	7.03642183526407	26.2395255469537	13.7904415186268	11.3927458019718	25.2404698831301	15.0759718410736	16.46259607117	0.122560279870962	0.664189203815272	0.18452615484706	0.853600710837584	0.978525518671509
chr1	12432973	12433472	47	77	109	31	42	48	36.7457584730457	74.831239522794	93.9473828456451	29.431259988427	66.2562334432165	45.2279155232208	57.7399649660582	-0.560544352506447	0.430052665175108	-1.30343187683352	0.192427359616366	0.685234591781273
chr1	12433626	12434698	163	197	291	145	96	140	127.437417683116	191.451353064811	250.813655120025	137.662345107159	151.442819298781	131.914753609394	165.120390647214	-0.437926542243049	0.279720588259578	-1.56558566163409	0.117445648882727	0.581540751367431
chr1	12434747	12434963	27	21	37	26	15	16	21.1092655057922	20.4085198698529	31.8903960118245	24.6842825709388	23.6629405154345	15.0759718410736	22.8052293858194	-0.219827949772337	0.521358784468557	-0.421644280908045	0.673284680033302	0.943054612940181
chr1	12437304	12437705	68	40	72	55	45	45	53.1640760886619	38.8733711806722	62.0569868338206	52.2167515923706	70.9888215463034	42.4011708030195	53.2835296741414	0.0862277271029226	0.374442660840958	0.230282860690244	0.817871977940955	0.972352998958951
chr1	12454566	12454814	19	6	30	13	14	18	14.8546683188908	5.83100567710083	25.8570778474253	12.3421412854694	22.0854111477388	16.9604683212078	16.3217954329722	0.121150313488972	0.663456485325439	0.182604761832338	0.855108147767848	0.978525518671509
chr1	12457302	12457547	17	17	22	25	13	19	13.2910190221655	16.5211827517857	18.9618570881119	23.7348870874412	20.5078817800432	17.9027165612749	18.486590715137	0.352313375795373	0.553009554129546	0.637083705271466	0.524070321862291	0.902534357026856
chr1	12477505	12478307	158	165	292	123	103	148	123.528294441303	160.352656120273	251.675557714939	116.775644470211	162.48552487265	139.452739529931	159.045069524884	-0.359850137126485	0.295902730915818	-1.21610955063764	0.223943192818518	0.717417619738394
chr1	12478519	12479448	210	230	422	163	138	203	164.183176156162	223.521884288865	363.722895053782	154.751463810116	217.699052741997	191.276392733621	219.192477464091	-0.418117890533021	0.292192416356779	-1.43096763340525	0.152439491576855	0.634020307773958
chr1	12480111	12480752	116	163	209	102	84	99	90.6916592100703	158.408987561239	180.137642337063	96.8383393167599	132.512466886433	93.282575766643	125.311945179701	-0.418791778051647	0.310253802707857	-1.3498360838658	0.177068567522512	0.666149686764874
chr1	12481075	12481593	111	150	215	88	58	80	86.7825359682569	145.775141927521	185.309057906548	83.5468025477929	91.4967033263466	75.3798592053681	111.381683480305	-0.741343224286785	0.318676973974978	-2.32631562625857	0.0200017190094365	0.287245757633781
chr1	12485915	12486461	68	34	46	52	37	73	53.1640760886619	33.0423655035714	39.6475193660521	49.3685651418776	58.3685866047383	68.7841215248984	50.3958723716333	0.483548496900683	0.373431971741072	1.29487706862969	0.19536264023725	0.687396100776519
chr1	12525158	12525526	61	55	70	43	39	56	47.6913035501232	53.4508853734243	60.3331816439923	40.8240057903988	61.5236453401296	52.7659014437576	52.7648205236376	-0.0683795399219078	0.357513717375413	-0.191264101483706	0.848318684722256	0.977088829079049
chr1	12525644	12526196	120	130	139	77	72	85	93.818957803521	126.338456337185	119.80446069307	73.1034522293188	113.582114474085	80.0911004057036	101.123090323814	-0.361993446006725	0.295063253749631	-1.22683337015556	0.219885225730351	0.713722538057253
chr1	12527730	12528343	103	124	189	100	71	96	80.5279387813555	120.507450660084	162.899590438779	94.9395483497646	112.00458510639	90.4558310464417	110.222490730469	-0.29512894691583	0.310719231094196	-0.949825171350145	0.342201093597634	0.812003318419832
chr1	12528547	12529451	168	165	233	135	86	125	131.346540924929	160.352656120273	200.823304615003	128.168390272182	135.667525621824	117.781030008388	145.6899079271	-0.370295938623871	0.258727055039198	-1.43122233029619	0.152366505667367	0.633851778567731
chr1	12539414	12539862	62	29	55	32	28	43	48.4731281984858	28.1831941059873	47.4046427202796	30.3806554719247	44.1708222954777	40.5166743228853	39.8548528525068	-0.122049001845361	0.416621114870186	-0.292949630945589	0.769560652087668	0.962500297583455
chr1	12540135	12541202	104	89	153	107	73	112	81.3097634297182	86.4932508769956	131.871097021869	101.585316734248	115.159643841781	105.531802887515	103.658479132021	0.101826511776829	0.293399258043827	0.347057836668483	0.728547868500316	0.954679424163388
chr1	12541281	12541584	34	24	22	17	20	20	26.5820380443309	23.3240227084033	18.9618570881119	16.13972321946	31.5505873539126	18.844964801342	22.5671988692601	-0.0784340965211335	0.524795296637498	-0.149456553867158	0.881193389248076	0.98228880248385
chr1	12548965	12550691	193	267	331	168	134	177	150.892157133996	259.479752630987	285.289758916592	159.498441227605	211.388935271215	166.777938491877	205.554497278712	-0.375462602827577	0.273413424545979	-1.37324128634524	0.169677348592155	0.657129841123267
chr1	12556260	12556532	14	19	32	13	17	11	10.9455450770774	18.4648513108193	27.5808830372536	12.3421412854694	26.8179992508257	10.3647306407381	17.7526917670306	-0.237701486418851	0.632375257248853	-0.375886759790335	0.707001084090767	0.951009412090245
chr1	12567001	12567215	12	11	24	4	5	4	9.3818957803521	10.6901770746849	20.6856622779402	3.79758193399059	7.88764683847815	3.7689929602684	9.36865947761905	-1.45177394344419	0.829689476387119	-1.74977986916977	0.0801563056402958	0.505568643199303
chr1	12572777	12573948	222	185	313	165	90	163	173.565071936514	179.789341710609	269.775512208137	156.650254777112	141.977643092607	153.586463130937	179.224047809319	-0.460238247101269	0.253483993697023	-1.81565013391484	0.0694240579443292	0.479363312354572
chr1	12574137	12574996	184	175	237	97	71	128	143.855735298732	170.070998915441	204.27091499466	92.0913618992717	112.00458510639	120.607774728589	140.483561823847	-0.6753887626861	0.261710239645743	-2.58067381543925	0.00986077025755724	0.216139151449819
chr1	12580539	12580784	13	9	14	7	7	18	10.1637204287148	8.74650851565124	12.0666363287985	6.64576838448353	11.0427055738694	16.9604683212078	10.9376345921209	0.162932548896759	0.727528563683364	0.223953473485436	0.822793506459306	0.972884993508611
chr1	12586718	12586929	27	22	53	27	10	17	21.1092655057922	21.3803541493697	45.6808375304513	25.6336780544365	15.7752936769563	16.0182200811407	24.2662748330245	-0.607809495399991	0.543967439699722	-1.11736374466735	0.263838830256221	0.751345358218593
chr1	12587353	12588263	90	129	229	57	47	67	70.3642183526407	125.366622057668	197.375694235346	54.1155425593659	74.1438802816946	63.1306320844958	97.4160982618685	-1.04432996489549	0.368517995344526	-2.83386422939577	0.00459888663550928	0.15566591499996
chr1	12588508	12589193	72	112	198	67	48	51	56.2913746821126	108.845439305882	170.656713793007	63.6094973943423	75.7214096493903	48.0546602434221	87.1965158446927	-0.848874286352841	0.390371725550098	-2.17452809922808	0.0296654974958855	0.342182863218695
chr1	12593160	12593572	112	96	139	96	44	127	87.5643606166196	93.2960908336133	119.80446069307	91.1419664157741	69.4112921786078	119.665526488522	96.8139495377011	-0.0897590877665402	0.305665992084443	-0.293650880670243	0.769024691743922	0.962425258965792
chr1	12593853	12594394	183	146	264	144	94	156	143.073910650369	141.887804809454	227.542285057342	136.712949623661	148.287760563389	146.990725450468	157.415906025781	-0.248008274186967	0.265990083032125	-0.932396694492605	0.351131552442373	0.817734465558197
chr1	12594604	12595363	296	310	475	247	134	302	231.420095915352	301.26862665021	409.403732584233	234.500684423919	211.388935271215	284.558968500264	278.756840557532	-0.362973186103735	0.249907262212763	-1.45243152555812	0.14638165582893	0.625860123719421
chr1	12595554	12595890	80	99	156	109	62	103	62.545971869014	96.2115936721637	134.456804806611	103.484107701243	97.8068207971291	97.0515687269114	98.5928112621788	0.0274960710083545	0.321673296263915	0.0854782517781503	0.931881184749198	0.990292504274194
chr1	12596122	12596628	214	238	327	235	117	245	167.310474749612	231.296558525	281.842148536935	223.107938621947	184.570936020389	230.85081881644	219.829812545054	-0.086524245810497	0.248730870048764	-0.347862916225612	0.727943136510236	0.954619867714105
chr1	12596725	12597203	128	200	257	118	60	153	100.073554990422	194.366855903361	221.508966892943	112.028667052722	94.6517620617378	144.163980730266	144.465631271909	-0.548051108511347	0.317899860807187	-1.7239740436494	0.0847125290690899	0.516819098215462
chr1	12602869	12603113	42	58	62	24	29	52	32.8366352312323	56.3663882119747	53.4379608846789	22.7854916039435	45.7483516631733	48.9969084834892	43.361956013082	-0.284549747829281	0.432752475545013	-0.657534650658939	0.510837198298455	0.896486319982104
chr1	12603467	12604442	205	254	352	210	129	197	160.274052914348	246.845906997268	303.38971340979	199.373051534506	203.501288432736	185.622903293219	216.501152763645	-0.271656196728141	0.258939586043966	-1.0491103383552	0.29412733845286	0.776291225484691
chr1	12615668	12615969	73	86	149	79	45	88	57.0731993304753	83.5777480384452	128.423486642212	75.0022431963141	70.9888215463034	82.9178451259049	82.9972239799425	-0.228762300924803	0.345529188893053	-0.662063606428365	0.507930458473124	0.895292595442465
chr1	12616044	12617674	448	638	894	503	237	499	350.257442466478	620.030270331721	770.540919853273	477.545928199316	373.874460143864	470.181871793483	510.405148798023	-0.394731648015812	0.260705514166567	-1.51409013836054	0.130002979499795	0.602479094276271
chr1	12617963	12618302	104	122	181	97	55	118	81.3097634297182	118.56378210105	156.004369679466	92.0913618992717	86.7641152232597	111.185292327918	107.653114110114	-0.289114236223094	0.308107148957829	-0.938356143961676	0.348061415874369	0.815674527016076
chr1	12618434	12619062	251	300	388	279	131	280	196.237986739031	291.550283855041	334.4182068267	264.881339895843	206.656347168128	263.829507218788	259.595611950589	-0.155557244358848	0.246580793513252	-0.630857100192145	0.528133964198585	0.903728702586809
chr1	12619278	12619876	201	236	353	182	97	188	157.146754320898	229.352889965966	304.251616004704	172.789977996572	153.020348666476	177.142669132615	198.950709347872	-0.453813367833202	0.268475731188462	-1.6903329244111	0.0909642795940308	0.531379964630594
chr1	13699613	13700937	252	231	166	233	106	217	197.019811387394	224.493718568382	143.075830755753	221.209147654952	167.218112975737	204.467868094561	192.914081572796	0.0766006936454436	0.249604644501265	0.30688809416387	0.758928551575464	0.960618557538989
chr1	13748581	13749265	112	85	115	104	48	111	87.5643606166196	82.6059137589284	99.1187984151302	98.7371302837552	75.7214096493903	104.589554647448	91.389527895212	0.0602687886843025	0.287716824847199	0.209472590684643	0.834079330215299	0.974634042372777
chr1	13749381	13750213	123	131	159	151	83	145	96.164431748609	127.310290616701	137.042512591354	143.358718008145	130.934937518737	136.62599480973	128.572814215546	0.192597591498619	0.259454218057105	0.742318212981333	0.457894559477621	0.874706775398745
chr1	13948516	13948772	11	1	0	9	14	17	8.60007113198942	0.971834279516805	0	8.54455935147882	22.0854111477388	16.0182200811407	9.3700159986441	2.23487147596305	1.01015587321654	2.21240259569721	0.0269388597019944	0.328200363093654
chr1	13949463	13950066	12	0	2	21	4	43	9.3818957803521	0	1.72380518982835	19.9373051534506	6.31011747078252	40.5166743228853	12.9782996528831	2.56529025514958	0.948966504209954	2.7032463672522	0.00686658302465165	0.186368414484586
chr1	14741414	14742249	81	77	50	65	30	57	63.3277965173766	74.831239522794	43.0951297457088	61.710706427347	47.3258810308689	53.7081496838248	57.3331504879867	-0.146454509968992	0.359388344507371	-0.407510461057782	0.683633112466584	0.944802089544744
chr1	14742595	14743144	62	79	75	61	30	52	48.4731281984858	76.7749080818276	64.6426946185632	57.9131244933564	47.3258810308689	48.9969084834892	57.3544408177652	-0.291538505770133	0.351756872334262	-0.828806851264856	0.407213710762966	0.849465127701504
chr1	14923708	14923958	8	18	5	11	6	8	6.2545971869014	17.4930170313025	4.30951297457088	10.4433503184741	9.46517620617379	7.53798592053681	9.25060660632658	-0.0208036068139376	0.825705666625151	-0.0251949425259085	0.97989947095691	0.996984037623503
chr1	14924089	14925033	82	101	47	103	53	83	64.1096211657393	98.1552622311973	40.5094219609662	97.7877348002576	83.6090564878684	78.2066039255694	77.0629500952664	0.361760053258137	0.357691504983498	1.01137446156242	0.311837239558201	0.789354220658001
chr1	15046180	15046652	14	16	12	24	9	37	10.9455450770774	15.5493484722689	10.3428311389701	22.7854916039435	14.1977643092607	34.8631848824827	18.1140275806672	0.989381125424438	0.595784503061233	1.66063588485576	0.0967865973371605	0.543467599687763
chr1	15152569	15153584	158	198	280	135	65	144	123.528294441303	192.423187344327	241.332726575969	128.168390272182	102.539408900216	135.683746569663	153.945959017277	-0.597457551760032	0.288942053206672	-2.06774176735253	0.0386643121221916	0.380374853943154
chr1	15153807	15154685	182	168	169	155	70	161	142.292086002007	163.268158958823	145.661538540496	147.156299942135	110.427055738694	151.701966650803	143.41785097216	-0.130897264718888	0.249289329944718	-0.525081698233599	0.599526398277984	0.925126118888428
chr1	15158124	15158984	211	151	217	115	84	162	164.965000804524	146.746976207038	187.032863096376	109.180480602229	132.512466886433	152.64421489087	148.847000414578	-0.339946506686991	0.252531353638636	-1.34615564280958	0.17825232689365	0.667851476293791
chr1	15159068	15159489	87	65	108	70	52	87	68.0187444075527	63.1692281685923	93.0854802507309	66.4576838448353	82.0315271201728	81.9755968858378	75.7897101129536	0.0349752441011579	0.315848208303607	0.110734343845124	0.911827010996998	0.98712429881958
chr1	15168091	15168607	104	71	95	66	43	85	81.3097634297182	69.0002338456931	81.8807465168467	62.6601019108447	67.8337628109121	80.0911004057036	73.7959514866197	-0.140344097181332	0.307156045162933	-0.456914651010321	0.647732392870526	0.9373187572334
chr1	15168748	15169317	103	67	98	90	59	95	80.5279387813555	65.1128967276259	84.4664543015892	85.4455935147882	93.0742326940422	89.5135828063746	83.0234498042959	0.21582216242639	0.291911827825022	0.73934024542424	0.459700416975821	0.875628035552523
chr1	15172341	15173140	113	116	107	103	50	94	88.3461852649822	112.732776423949	92.2235776558168	97.7877348002576	78.8764683847815	88.5713345663075	93.0896795160158	-0.13713118885867	0.284036542596525	-0.482794177133276	0.629241885678206	0.932969439287819
chr1	15178168	15178890	118	146	155	71	47	78	92.2553085067956	141.887804809454	133.594902211697	67.4070793283329	74.1438802816946	73.4953627252339	97.1307229772013	-0.773565953326676	0.295210569753182	-2.6203870477044	0.00878300201920204	0.205944740637488
chr1	15179054	15180153	166	180	245	120	56	107	129.782891628204	174.930170313025	211.166135753973	113.927458019718	88.3416445909553	100.82056168718	136.494810332176	-0.759882071761778	0.275201753307304	-2.76118179709871	0.00575926079274656	0.171730685456443
chr1	15188909	15189199	33	43	73	23	15	17	25.8002133959683	41.7888740192226	62.9188894287348	21.8360961204459	23.6629405154345	16.0182200811407	32.0042055934911	-1.09453965795192	0.490915069908144	-2.22959066658256	0.0257746300449088	0.322113031351187
chr1	15189317	15190771	242	249	505	128	118	143	189.201564903767	241.986735599684	435.260810431659	121.522621887699	186.148465388084	134.741498329595	218.143616090081	-0.976956897917243	0.308715404303053	-3.16458746243257	0.00155302977288894	0.0968859701804164
chr1	15199709	15200727	142	180	275	93	70	76	111.0191000675	174.930170313025	237.023213601398	88.2937799652811	110.427055738694	71.6108662450997	132.217364321833	-0.960564814235636	0.317729918335916	-3.02321172417918	0.00250107192067269	0.119274089783337
chr1	15200857	15201311	65	88	158	37	44	42	50.8186021435739	85.5214165974788	136.18060999644	35.1276328894129	69.4112921786078	39.5744260828182	69.4389966480552	-0.939011267887076	0.414137285842988	-2.26739127334476	0.0233663341152599	0.30805345821809
chr1	15201455	15201972	85	100	176	53	37	52	66.4550951108273	97.1834279516805	151.694856704895	50.3179606253753	58.3685866047383	48.9969084834892	78.8361392468343	-1.00488257641102	0.359331084494007	-2.79653673109312	0.00516535391783881	0.163158898633877
chr1	15202210	15202537	39	51	93	18	14	29	30.4911612861443	49.563548255357	80.1569413270183	17.0891187029576	22.0854111477388	27.3251989619459	37.7852299468603	-1.26642815965398	0.478018553197116	-2.6493284647296	0.00806519031186827	0.199461604799106
chr1	15246946	15247898	95	77	59	52	31	53	74.2733415944541	74.831239522794	50.8522530999363	49.3685651418776	48.9034103985646	49.9391567235563	58.0279944135305	-0.431029254497091	0.345696204465543	-1.24684404667814	0.212454686373579	0.705570365248632
chr1	15261060	15261920	61	42	49	48	24	34	47.6913035501232	40.8170397397058	42.2332271507946	45.570983207887	37.8607048246951	32.0364401622814	41.0349497725812	-0.179829668216627	0.390546730842361	-0.460456211805323	0.645188794894433	0.936634982775947
chr1	15272340	15273039	46	34	41	23	23	31	35.963933824683	33.0423655035714	35.3380063914812	21.8360961204459	36.2831754569995	29.2096954420801	31.9455454565435	-0.274564903504075	0.438683908542405	-0.625883234277636	0.531391532110844	0.905066978696848
chr1	15283914	15284234	42	47	69	18	24	11	32.8366352312323	45.6762111372898	59.4712790490781	17.0891187029576	37.8607048246951	10.3647306407381	33.8831132643319	-1.12709096030556	0.515866124031095	-2.18485166557984	0.0288997244288698	0.338269945363619
chr1	15284498	15285288	94	101	173	69	47	72	73.4915169460914	98.1552622311973	149.109148920152	65.5082883613376	74.1438802816946	67.8418732848313	88.0416616708841	-0.631073695068974	0.331270468656004	-1.90501042133125	0.0567787164565777	0.442234719291682
chr1	15285543	15285829	41	32	65	28	21	21	32.0548105828697	31.0986969445378	56.0236686694214	26.5830735379341	33.1281167216082	19.7872130414091	33.1125965829634	-0.60159648087438	0.463710970039073	-1.29735227273939	0.194510006271565	0.686766499732323
chr1	15304420	15304937	39	20	30	4	13	24	30.4911612861443	19.4366855903361	25.8570778474253	3.79758193399059	20.5078817800432	22.6139577616104	20.4507243665916	-0.713182983721035	0.63438354722746	-1.12421418688735	0.260922172364329	0.748801703648236
chr1	15323125	15324343	143	101	137	92	72	98	111.800924715862	98.1552622311973	118.080655503242	87.3443844817835	113.582114474085	92.3403275265759	103.550611488791	-0.171459733212913	0.273354661903019	-0.627242762275419	0.530500116419663	0.904706472033819
chr1	15341323	15342763	198	172	213	155	105	149	154.80128037581	167.15549607689	183.585252716719	147.156299942135	165.640583608041	140.394987769998	159.788983414932	-0.161936994854185	0.233443472315404	-0.693688254582647	0.487877733420895	0.887065984359805
chr1	15352009	15352430	153	88	103	91	81	122	119.619171199489	85.5214165974788	88.7759672761601	86.3949889982858	127.779878783346	114.954285288186	103.840951357158	0.153587407923749	0.291665323563393	0.526587823493414	0.598479849595797	0.924727429779597
chr1	15352686	15353251	201	139	184	158	88	228	157.146754320898	135.084964852836	158.590077464208	150.004486392628	138.822584357216	214.832598735299	159.080244353847	0.165285294429452	0.256838393127962	0.643538111325528	0.519874993547	0.900646713218787
chr1	15355304	15356131	290	180	336	182	121	228	226.729148025176	174.930170313025	289.599271891163	172.789977996572	190.881053491171	214.832598735299	211.627036742068	-0.257714858460679	0.247857998768828	-1.03976817266666	0.29844761923628	0.779096742140788
chr1	15356358	15356970	202	149	247	154	73	164	157.92857896926	144.803307648004	212.889940943801	146.206904458638	115.159643841781	154.528711371005	155.252847872081	-0.30358669254635	0.259597522944629	-1.16945142273605	0.242221802042151	0.736164732379206
chr1	15357181	15357856	194	140	221	146	99	203	151.673981782359	136.056799132353	190.480473476033	138.611740590656	156.175407401867	191.276392733621	160.712465852815	0.024173453440759	0.253811960369522	0.0952415851702386	0.924122939904788	0.988599654660913
chr1	15393836	15394503	28	19	17	20	12	27	21.8910901541549	18.4648513108193	14.652344113541	18.9879096699529	18.9303524123476	25.4407024818117	19.7278750237712	0.208710218521537	0.540358763735729	0.386243793065619	0.699316123208338	0.948982803902948
chr1	15409362	15411244	424	429	406	383	226	425	331.493650905774	416.916905912709	349.932453535155	363.618470179599	356.521637099213	400.455502028518	369.823103276828	0.0313997146586438	0.193634208951265	0.162159955251227	0.871179893443187	0.981052490497007
chr1	15416158	15417642	287	217	262	191	115	219	224.383674080088	210.888038655147	225.818479867514	181.334537348051	181.415877284998	206.352364574695	205.032161968415	-0.214551876246933	0.213551692862174	-1.00468356570418	0.315049244088426	0.791820104534101
chr1	15426202	15426874	178	126	150	154	89	143	139.164787408556	122.451119219117	129.285389237126	146.206904458638	140.400113724911	134.741498329595	135.374968729657	0.10712179702021	0.241070292917946	0.444359177249067	0.656782922924224	0.939320673872961
chr1	15427134	15427826	188	136	211	149	97	188	146.983033892183	132.169462014285	181.861447526891	141.459927041149	153.020348666476	177.142669132615	155.439481378933	0.033150100007765	0.248109793583969	0.133610606533941	0.893710496595428	0.983960094660091
chr1	15523788	15524226	67	64	82	64	32	79	52.3822514402992	62.1973938890755	70.6760127829624	60.7613109438494	50.4809397662602	74.437610965301	61.8225866312913	0.0147947387329763	0.33848960601512	0.0437081034987982	0.965137079733595	0.99497252240706
chr1	15524560	15524878	54	72	104	67	30	78	42.2185310115844	69.9720681252099	89.6378698710742	63.6094973943423	47.3258810308689	73.4953627252339	64.3765350263856	-0.116880101201508	0.372568869707397	-0.313714082696445	0.75373820391961	0.95931911336542
chr1	15525213	15526095	146	129	149	140	89	120	114.146398660951	125.366622057668	128.423486642212	132.915367689671	140.400113724911	113.069788808052	125.720296263911	0.0668237439959335	0.251786286141699	0.265398664160472	0.790702365122259	0.967429651520917
chr1	15526183	15526484	42	24	48	38	18	29	32.8366352312323	23.3240227084033	41.3713245558804	36.0770283729106	28.3955286185214	27.3251989619459	31.554956408149	-0.0863207547379191	0.451005293475284	-0.191396322807572	0.848215100788724	0.977088829079049
chr1	15526852	15527435	133	119	128	111	69	118	103.982678232236	115.6482792625	110.323532149014	105.382898668239	108.849526370999	111.185292327918	109.228701168484	-0.0192079479143003	0.258330764067826	-0.0743540862568624	0.940728641483368	0.991381657189208
chr1	15584282	15585473	222	217	183	194	106	209	173.565071936514	210.888038655147	157.728174869294	184.182723798543	167.218112975737	196.929882174024	181.752000734876	0.0212210494604032	0.232541291415969	0.0912571239765031	0.927288285888114	0.98926452958294
chr1	15602955	15604094	134	108	105	99	67	84	104.764502880598	104.958102187815	90.4997724659884	93.990152866267	105.694467635607	79.1488521656365	96.5093083669854	-0.11400091283651	0.279794342968191	-0.407445381586827	0.683680901618778	0.944802089544744
chr1	15616706	15617208	58	58	74	64	43	50	45.3458296050351	56.3663882119747	63.780792023649	60.7613109438494	67.8337628109121	47.112412003355	56.8667492664626	0.0792414118080784	0.350328840782746	0.226191516607733	0.821052468413932	0.972660296309214
chr1	15617464	15618728	262	224	310	251	144	263	204.838057871021	217.690878611764	267.189804423394	238.298266357909	227.164228948171	247.811287137648	233.832087224985	0.0502856743309662	0.215162708212653	0.233709989750023	0.815210131811926	0.971877944000106
chr1	15683691	15685067	265	349	291	300	158	351	207.183531816109	339.170163551365	250.813655120025	284.818645049294	249.24964009591	330.729132263552	276.994127982709	0.122990119550519	0.239134749340035	0.51431303852722	0.607033147256116	0.927521672855174
chr1	15741545	15741899	26	17	15	21	23	24	20.3274408574295	16.5211827517857	12.9285389237126	19.9373051534506	36.2831754569995	22.6139577616104	21.4352668174981	0.639729846569009	0.538402324389669	1.1882003802532	0.234754473929903	0.728721401981312
chr1	15758281	15759831	330	358	259	324	191	372	258.002133959683	347.916672067016	223.232772082771	307.604136653238	301.308109229865	350.516345304962	298.096694882922	0.213642050726667	0.224972286478212	0.949637193412079	0.342296632984755	0.812012100174245
chr1	15779677	15781707	338	370	526	301	184	294	264.256731146584	359.578683421218	453.360764924856	285.768040532792	290.265403655996	277.020982579728	321.708434376862	-0.336367510662831	0.23099602325607	-1.45616147811321	0.145347985752833	0.624317019860442
chr1	15787026	15787341	35	51	31	32	22	37	27.3638626926936	49.563548255357	26.7189804423394	30.3806554719247	34.7056460893039	34.8631848824827	33.9326463056836	-0.0483774937699068	0.446510631247627	-0.108345670594072	0.913721495918964	0.987416761882938
chr1	15788398	15789156	127	143	159	151	60	147	99.2917303420597	138.972301970903	137.042512591354	143.358718008145	94.6517620617378	138.510491289864	125.30458604401	0.0166077032976708	0.279686536330811	0.0593797024180934	0.952649679652145	0.992885025427079
chr1	15794083	15794310	81	58	62	66	40	70	63.3277965173766	56.3663882119747	53.4379608846789	62.6601019108447	63.1011747078252	65.9573768046971	60.8084665062329	0.146706233569176	0.324399209796074	0.452239799416897	0.651096239386449	0.937784309619689
chr1	15794644	15794978	99	86	123	94	55	99	77.4006401879048	83.5777480384452	106.014019174444	89.2431754487788	86.7641152232597	93.282575766643	89.3803789732458	0.0145160685103233	0.288491002204275	0.0503172313847236	0.959869592503164	0.993876145205216
chr1	15795807	15796786	480	393	434	451	203	498	375.275831214084	381.930871850104	374.065726192752	428.177363057439	320.238461642213	469.239623553416	391.487979585001	0.111398012362894	0.203125663979893	0.548419191254537	0.583404101902819	0.92141546539916
chr1	15799353	15800142	327	332	406	349	152	355	255.656660014595	322.648980799579	349.932453535155	331.339023740679	239.784463889736	334.498125223821	305.643284533927	-0.0292509594051824	0.223804245724298	-0.130698858328257	0.896013535520005	0.984166779616859
chr1	15800707	15801659	383	272	354	322	180	373	299.438840322904	264.338924028571	305.113518599618	305.705345686242	283.955286185214	351.458593545029	301.668418061263	0.117572214347521	0.200571556571629	0.586185879778688	0.55775060948707	0.913411750086689
chr1	15832949	15833525	144	128	165	155	70	132	112.582749364225	124.394787778151	142.213928160839	147.156299942135	110.427055738694	124.376767688857	126.85859811215	0.0171540272324047	0.259432414761923	0.066121372104356	0.947281195605261	0.992244279911792
chr1	15833612	15834313	195	145	174	188	80	198	152.455806430722	140.915970529937	149.971051515067	178.486350897558	126.20234941565	186.565151533286	155.766113387036	0.156609597047734	0.248066812707985	0.631320229167811	0.527831162609027	0.903691381024085
chr1	15834426	15835805	515	476	685	482	236	534	402.639693906777	462.593117049999	590.40327751621	457.608623045866	372.296930776169	503.160560195832	464.783700415142	-0.123331121057484	0.212918076979993	-0.579242132968696	0.562425805215555	0.915132495312033
chr1	15836104	15836491	104	90	160	96	65	107	81.3097634297182	87.4650851565124	137.904415186268	91.1419664157741	102.539408900216	100.82056168718	100.196866795945	-0.0603401947681792	0.301892370829377	-0.199873201838155	0.841579749368556	0.975701711425582
chr1	15847038	15847513	121	93	161	104	58	112	94.6007824518836	90.3805879950629	138.766317781182	98.7371302837552	91.4967033263466	105.531802887515	103.252220787624	-0.127532763545201	0.289051488772752	-0.441211232250269	0.659060082361169	0.939794499813264
chr1	15847830	15850223	615	552	694	557	324	601	480.822158743045	536.452522293276	598.160400870438	528.813284308189	511.119515133384	566.291192280328	536.94317893811	-0.00684487732491087	0.179617006990324	-0.0381081805092076	0.96960142894624	0.995920771236999
chr1	15885886	15886490	84	72	73	60	36	73	65.6732704624647	69.9720681252099	62.9188894287348	56.9637290098588	56.7910572370427	68.7841215248984	63.5171892980349	-0.116538598285412	0.32129701352465	-0.362712983251777	0.716819300059412	0.953080913876231
chr1	15886713	15886940	21	5	10	10	7	12	16.4183176156162	4.85917139758402	8.61902594914175	9.49395483497647	11.0427055738694	11.3069788808052	10.2900257086655	0.0759842572419623	0.764076261375044	0.0994459075396738	0.920784234438161	0.988201945055362
chr1	15892902	15893939	135	54	169	74	43	72	105.546327528961	52.4790510939075	145.661538540496	70.2552657788258	67.8337628109121	67.8418732848313	84.9363031729889	-0.562786686071134	0.366382664808374	-1.53606253823577	0.124523043000249	0.5938387329617
chr1	15916180	15917153	54	32	56	44	12	37	42.2185310115844	31.0986969445378	48.2665453151938	41.7734012738964	18.9303524123476	34.8631848824827	36.1917853066738	-0.325819236484485	0.444763233524414	-0.73256782918546	0.463822058556514	0.877604184875389
chr1	15939079	15939804	42	24	60	13	29	22	32.8366352312323	23.3240227084033	51.7141556948505	12.3421412854694	45.7483516631733	20.7294612814762	31.1157946441008	-0.493194961118027	0.543004656073121	-0.908270224945572	0.363735469677721	0.825518634632583
chr1	15949245	15949641	41	50	76	37	23	40	32.0548105828697	48.5917139758402	65.5045972134773	35.1276328894129	36.2831754569995	37.689929602684	42.541976620214	-0.419272180603482	0.412324640300377	-1.01684968499104	0.309224942017187	0.787207034796448
chr1	15949952	15950219	22	35	48	27	11	25	17.2001422639788	34.0141997830882	41.3713245558804	25.6336780544365	17.3528230446519	23.5562060016775	26.5213956172856	-0.458543323309636	0.513732098907661	-0.892572849320936	0.372085964295989	0.830410735634266
chr1	15952132	15952859	74	120	133	69	40	83	57.8550239788379	116.620113542017	114.633045123585	65.5082883613376	63.1011747078252	78.2066039255694	82.6540416065287	-0.475753269480848	0.343227307404641	-1.3861171859498	0.165711123406163	0.652442340543212
chr1	15953088	15953605	68	88	94	39	21	59	53.1640760886619	85.5214165974788	81.0188439219325	37.0264238564082	33.1281167216082	55.5926461639589	57.5752538916748	-0.788872138602968	0.374631583818792	-2.10572779412145	0.0352280040719956	0.365554419444979
chr1	15975207	15976722	200	183	188	172	117	181	156.364929672535	177.845673151575	162.037687843865	163.296023161595	184.570936020389	170.546931452145	169.110363550351	0.0609721049156828	0.225976659249029	0.269815940806926	0.787301858519779	0.966432011419663
chr1	16007414	16007824	40	9	6	33	20	34	31.272985934507	8.74650851565124	5.17141556948505	31.3300509554223	31.5505873539126	32.0364401622814	23.3513314152099	1.05651683004449	0.628060387759621	1.68218988274875	0.0925320253429331	0.535216587982427
chr1	16012629	16013618	174	141	90	141	91	154	136.037488815105	137.028633411869	77.5712335422758	133.864763173168	143.555172460302	145.106228970334	128.860586728842	0.268771243528527	0.284910789724172	0.943352281564099	0.345500742303436	0.814423656722702
chr1	16016342	16016717	46	10	1	27	28	64	35.963933824683	9.71834279516805	0.861902594914175	25.6336780544365	44.1708222954777	60.3038873642945	29.4420944881623	1.47141137445851	0.729286318967996	2.01760452128141	0.0436324656276703	0.400053186169928
chr1	16032600	16032833	10	3	2	14	7	16	7.81824648362675	2.91550283855041	1.72380518982835	13.2915367689671	11.0427055738694	15.0759718410736	8.64462811598593	1.64904472693388	0.863560068184858	1.9095889072315	0.0561861644881412	0.440006418945106
chr1	16048663	16049294	53	37	35	40	31	47	41.4367063632218	35.9578683421218	30.1665908219961	37.9758193399059	48.9034103985646	44.2856672831537	39.787677091494	0.277814558274944	0.395579047981408	0.702298465231155	0.482493050204856	0.884486738765683
chr1	16055852	16056198	20	10	12	16	17	9	15.6364929672535	9.71834279516805	10.3428311389701	15.1903277359623	26.8179992508257	8.48023416060391	14.3643713414639	0.461411055575473	0.670788140065194	0.687864063205751	0.491538388914345	0.888798441537893
chr1	16066782	16067159	52	16	14	32	20	36	40.6548817148591	15.5493484722689	12.0666363287985	30.3806554719247	31.5505873539126	33.9209366424156	27.3538409973632	0.480420503367453	0.54133582535227	0.887472213860635	0.374824719468837	0.831443283856599
chr1	16067365	16068057	103	32	18	48	40	86	80.5279387813555	31.0986969445378	15.5142467084552	45.570983207887	63.1011747078252	81.0333486457707	52.8077314993052	0.571262238030315	0.505004584761145	1.1312020826514	0.257970045571446	0.747063040909412
chr1	16072924	16073654	210	169	90	178	92	183	164.183176156162	164.23999323834	77.5712335422758	168.992396062581	145.132701827998	172.431427932279	148.758488126606	0.264380497536482	0.302457091873339	0.87410910386984	0.38205884011828	0.835219325394025
chr1	16075494	16076055	111	131	128	81	55	97	86.7825359682569	127.310290616701	110.323532149014	76.9010341633094	86.7641152232597	91.3980792865088	96.5799312345084	-0.345309686218312	0.288506744244357	-1.19688601083739	0.231350987452013	0.72451364335601
chr1	16076279	16076968	196	205	197	126	53	155	153.237631079084	199.226027300945	169.794811198093	119.623830920703	83.6090564878684	146.048477210401	145.256639032849	-0.566362756933569	0.272381038723976	-2.07930316877713	0.0375894940661891	0.375238275256296
chr1	16079158	16079522	65	63	78	43	33	48	50.8186021435739	61.2255596095587	67.2284024033057	40.8240057903988	52.0584691339558	45.2279155232208	52.897159100669	-0.383588930294739	0.352997045566826	-1.0866632882969	0.277185644085507	0.763839746139689
chr1	16082217	16082456	32	32	29	17	16	28	25.0183887476056	31.0986969445378	24.9951752525111	16.13972321946	25.2404698831301	26.3829507218788	24.8125674615206	-0.264996428420359	0.493235742029949	-0.537261203597587	0.591087200060134	0.923112395010205
chr1	16082608	16082965	29	46	21	35	22	28	22.6729148025176	44.704376857773	18.0999544931977	33.2288419224176	34.7056460893039	26.3829507218788	29.9657808145148	0.144186028307281	0.491544127811729	0.293332826391747	0.769267764781603	0.962431263496417
chr1	16112591	16113595	30	60	65	34	39	53	23.4547394508802	58.3100567710083	56.0236686694214	32.27944643892	61.5236453401296	49.9391567235563	46.9217855656526	0.0540775186271485	0.44260283867908	0.122180686388139	0.902755921877084	0.985768776660108
chr1	16120635	16121093	28	18	24	14	31	29	21.8910901541549	17.4930170313025	20.6856622779402	13.2915367689671	48.9034103985646	27.3251989619459	24.9316525988125	0.543720887155787	0.552873885565008	0.983444690284356	0.325388624316538	0.799663246221136
chr1	16121804	16122017	10	9	9	15	12	10	7.81824648362675	8.74650851565124	7.75712335422758	14.2409322524647	18.9303524123476	9.42248240067101	11.1526075698315	0.790209883617975	0.710487885335106	1.11220739991262	0.266048986977871	0.753312138160674
chr1	16139166	16139596	62	62	107	62	33	94	48.4731281984858	60.2537253300419	92.2235776558168	58.8625199768541	52.0584691339558	88.5713345663075	66.740459143577	-4.87347984267415e-05	0.369347515768888	-0.000131948358513494	0.999894720442224	0.999947282851962
chr1	16139907	16140178	47	35	105	40	28	51	36.7457584730457	34.0141997830882	90.4997724659884	37.9758193399059	44.1708222954777	48.0546602434221	48.5768387668213	-0.310324073638418	0.443100098865689	-0.700347561268505	0.483710276105959	0.884905581914507
chr1	16144203	16146392	727	882	1258	760	401	941	568.386519359664	857.157834533822	1084.27346440203	721.540567458211	632.589276445948	886.655593903142	791.76720935047	-0.161649120594866	0.237373570989436	-0.680990389625387	0.495877571464832	0.890578051604851
chr1	16146545	16147382	226	296	410	244	130	285	176.692370529964	287.662946736974	353.380063914812	231.652497973426	205.078817800432	268.540748419124	253.834574229122	-0.209122090912907	0.266628591994139	-0.784319826125414	0.432852468896264	0.863596358619572
chr1	16152089	16153724	379	494	511	484	198	531	296.311541729454	480.086134081302	440.432226001144	459.507414012861	312.350814803735	500.333815475631	414.836991017354	0.0696659540545505	0.243909517337687	0.285622122559899	0.775167557661122	0.963786567040507
chr1	16153961	16154364	84	115	126	119	54	125	65.6732704624647	111.760942144433	108.599726959186	112.97806253622	85.1865858555641	117.781030008388	100.329936327709	0.154471292889966	0.30795245284015	0.50160760684101	0.615943567500581	0.929792535459714
chr1	16154879	16156028	318	396	424	334	179	413	248.620238179331	384.846374688655	365.44670024361	317.098091488214	282.377756817518	389.148523147713	331.25628076084	-0.0102128655743423	0.232376760274831	-0.0439495996168617	0.964944578692979	0.994955064930705
chr1	16163837	16164267	48	68	90	45	27	50	37.5275831214084	66.0847310071427	77.5712335422758	42.7227967573941	42.593292927782	47.112412003355	52.2686748932263	-0.446977179311313	0.387370141315622	-1.15387618104289	0.248550935724905	0.740635217408653
chr1	16164788	16165054	44	58	51	23	25	29	34.4002845279577	56.3663882119747	43.9570323406229	21.8360961204459	39.4382341923908	27.3251989619459	37.220539059223	-0.623499084685689	0.435102271042293	-1.43299432382205	0.151859459463048	0.633089556764437
chr1	16167202	16168084	291	314	336	227	144	287	227.510972673538	305.155963768277	289.599271891163	215.512774753966	227.164228948171	270.425244899258	255.894742822395	-0.202574362814746	0.220647975345157	-0.918088473269978	0.358572548977956	0.823119796587317
chr1	16172942	16173660	284	242	400	242	136	308	222.038200135	235.183895643067	344.76103796567	229.75370700643	214.543994006606	290.212457940667	256.082215449573	-0.123284886572209	0.243931211106995	-0.505408414170228	0.61327201025902	0.928910853731604
chr1	16173850	16174816	296	295	389	255	166	334	231.420095915352	286.691112457457	335.280109421614	242.0958482919	261.869875037475	314.710912182412	278.677992217702	-0.0579276274171486	0.224872623633669	-0.257601954747129	0.796714120946744	0.968688446233293
chr1	16175518	16176088	235	214	321	171	119	228	183.728792365229	207.972535816596	276.67073296745	162.346627678098	187.72599475578	214.832598735299	205.546213719742	-0.242116987006478	0.244758027188637	-0.989209587066479	0.322560608765888	0.797537398595176
chr1	16176155	16176950	241	305	386	197	128	249	188.419740255405	296.409455252625	332.694401636872	187.030910249036	201.923759065041	234.619811776708	240.183013039281	-0.388450710184099	0.253646883624989	-1.53146257755098	0.125655108459607	0.595735930740628
chr1	16181432	16182013	205	206	312	172	108	225	160.274052914348	200.197861580462	268.913609613223	163.296023161595	170.373171711128	212.005854015098	195.843428832642	-0.203050483950766	0.257669409348778	-0.788027125392755	0.430680839601542	0.862563210167626
chr1	16182126	16182826	223	281	415	241	141	287	174.346896584876	273.085432544222	357.689576889383	228.804311522933	222.431640845084	270.425244899258	254.463850547626	-0.154992764535827	0.266618558436361	-0.581327741942697	0.561019586824435	0.914842794667442
chr1	16187631	16187877	52	51	67	42	27	61	40.6548817148591	49.563548255357	57.7474738592498	39.8746103069012	42.593292927782	57.4771426440931	47.985158284707	-0.0736685396370913	0.375898612518425	-0.195979812597687	0.844625966809637	0.976619095638626
chr1	16188082	16190140	491	297	493	309	262	412	383.875902346073	288.634781016491	424.917979292688	293.363204400773	413.312694336255	388.206274907646	365.385139383321	-0.00727877309090079	0.224223709702938	-0.0324621026944209	0.974103537759456	0.996290652783955
chr1	16206050	16206556	84	68	77	88	57	81	65.6732704624647	66.0847310071427	66.3664998083915	83.5468025477929	89.919173958651	76.3221074454352	74.652097538313	0.329970620923603	0.2985711724352	1.10516570716557	0.269087793272777	0.756009035144368
chr1	16206746	16207703	157	132	163	135	111	141	122.74646979294	128.282124896218	140.490122971011	128.168390272182	175.105759814215	132.857001849461	137.941644932671	0.146969680141832	0.252511520961068	0.582031582489624	0.560545407840509	0.914603186740386
chr1	16216990	16217440	39	23	18	34	16	39	30.4911612861443	22.3521884288865	15.5142467084552	32.27944643892	25.2404698831301	36.7476813626169	27.1041990180255	0.470678230657148	0.487440515573277	0.965611629766938	0.334238553706939	0.806399183786888
chr1	16217625	16218087	32	41	29	40	22	30	25.0183887476056	39.845205460189	24.9951752525111	37.9758193399059	34.7056460893039	28.267447202013	31.8012803485881	0.171506139327494	0.447885536521023	0.382924040503023	0.701776085724173	0.949609862576163
chr1	16236382	16237943	223	206	215	191	124	220	174.346896584876	200.197861580462	185.309057906548	181.334537348051	195.613641594258	207.294612814762	190.682767971493	0.0623671441256779	0.219055869221644	0.284708847780626	0.775867211527982	0.963872968141187
chr1	16248073	16249017	133	74	37	83	45	93	103.982678232236	71.9157366842436	31.8903960118245	78.7998251303047	70.9888215463034	87.6290863262404	74.201090655192	0.193452671661854	0.395695134262895	0.488893228425009	0.624917290028363	0.932150985592614
chr1	16334914	16335414	19	9	32	13	10	10	14.8546683188908	8.74650851565124	27.5808830372536	12.3421412854694	15.7752936769563	9.42248240067101	14.7869962058154	-0.469040356480684	0.669195987502242	-0.700901328221298	0.483364595491217	0.884678396324543
chr1	16351659	16353160	335	288	323	271	165	310	261.911257201496	279.88827250084	278.394538157279	257.286176027862	260.292345669779	292.096954420801	271.644923996343	-0.0168597029960373	0.1979353897497	-0.0851778098770377	0.932120031611189	0.990292504274194
chr1	16366562	16366918	68	46	63	44	36	61	53.1640760886619	44.704376857773	54.299863479593	41.7734012738964	56.7910572370427	57.4771426440931	51.3683195968434	0.0291647067877958	0.357601203464234	0.0815565118496945	0.9349993845522	0.990656666764474
chr1	16367190	16368447	349	321	539	343	195	353	272.856802278573	311.958803724894	464.565498658741	325.642650839693	307.618226700648	332.613628743687	335.875935157706	-0.118368580810926	0.232330599202466	-0.50948338797066	0.610413439458877	0.928424001980255
chr1	16372038	16372619	114	120	227	95	67	118	89.1280099133449	116.620113542017	195.651889045518	90.1925709322764	105.694467635607	111.185292327918	118.078723899447	-0.38699375527884	0.320566227138014	-1.20721935911305	0.227347676887324	0.720584401351392
chr1	16372832	16373240	91	83	182	76	48	104	71.1460430010034	80.6622451998948	156.86627227438	72.1540567458211	75.7214096493903	97.9938169669785	92.4239739729113	-0.325056669983178	0.351082646134633	-0.925869374524781	0.354513868663714	0.820295527705477
chr1	16376038	16376293	30	16	48	36	21	39	23.4547394508802	15.5493484722689	41.3713245558804	34.1782374059153	33.1281167216082	36.7476813626169	30.738241328195	0.371048368224952	0.483548022458797	0.767345436215839	0.442876160633516	0.868092052478036
chr1	16385504	16385771	18	26	27	10	7	12	14.0728436705281	25.2676912674369	23.2713700626827	9.49395483497647	11.0427055738694	11.3069788808052	15.7425907150498	-0.974139654213571	0.618693285414153	-1.57451143753966	0.115369259427199	0.577726978505666
chr1	16385787	16387071	119	107	236	57	59	74	93.0371331551583	103.986267908298	203.409012399745	54.1155425593659	93.0742326940422	69.7263697649655	102.891426413596	-0.896673278192076	0.356018418151454	-2.51861485944421	0.0117817449736036	0.233535729489799
chr1	16440206	16441549	256	236	215	223	126	219	200.147109980845	229.352889965966	185.309057906548	211.715192819975	198.768700329649	206.352364574695	205.274219262946	0.00717171658083212	0.21671142175987	0.0330933945363472	0.973600110262848	0.996222506733861
chr1	16498476	16499992	267	227	239	235	152	262	208.747181112834	220.606381450315	205.994720184488	223.107938621947	239.784463889736	246.86903889758	224.18495402615	0.159694356064636	0.206283679883368	0.774149249979092	0.438842535802778	0.866008703209155
chr1	16513576	16513977	20	19	41	16	18	11	15.6364929672535	18.4648513108193	35.3380063914812	15.1903277359623	28.3955286185214	10.3647306407381	20.564989610796	-0.399463623495888	0.598585467319315	-0.66734601039486	0.504551143399498	0.894347165341909
chr1	16514224	16515035	99	79	119	86	45	90	77.4006401879048	76.7749080818276	102.566408794787	81.6480115807976	70.9888215463034	84.8023416060391	82.3635219662766	-0.107396043926246	0.299568852941772	-0.358502036749197	0.719967643936742	0.95381160430396
chr1	16533927	16534709	60	49	39	58	30	44	46.9094789017605	47.6198796963234	33.6142012016528	55.0649380428635	47.3258810308689	41.4589225629524	45.3322169060703	0.16791885112638	0.380049592834647	0.441834050850933	0.658609296319351	0.939747948009067
chr1	16535324	16535788	25	13	13	16	21	7	19.5456162090669	12.6338456337185	11.2047337338843	15.1903277359623	33.1281167216082	6.59573768046971	16.3830629524517	0.295208810253812	0.678958407670584	0.434796604502821	0.663710069777671	0.940792880548039
chr1	16544758	16545597	44	64	76	54	38	49	34.4002845279577	62.1973938890755	65.5045972134773	51.2673561088729	59.946115972434	46.1701637632879	53.2476519125176	-0.0460718725717632	0.380349964684304	-0.121130213880796	0.903587898153677	0.985917151882812
chr1	16612774	16614179	638	576	498	612	386	586	498.804125655386	559.77654500168	429.227492267259	581.03003590056	608.926335930513	552.157468679321	538.320333905787	0.227160376172135	0.183291669220546	1.23933824782186	0.215220259879626	0.708794291344241
chr1	16620587	16621259	82	44	82	44	29	42	64.1096211657393	42.7607082987394	70.6760127829624	41.7734012738964	45.7483516631733	39.5744260828182	50.7737535445549	-0.49068321542123	0.371287323913595	-1.3215727653967	0.186310457293559	0.677991514428323
chr1	16643849	16645443	713	603	560	677	440	656	557.440974282587	586.016070548633	482.665453151938	642.740742327907	694.112921786078	618.114845484018	596.848501263527	0.264625486145018	0.175720260042519	1.50594749905893	0.132080651702009	0.605316471831989
chr1	16651498	16651898	33	13	8	37	13	17	25.8002133959683	12.6338456337185	6.8952207593134	35.1276328894129	20.5078817800432	16.0182200811407	19.4971690899328	0.658337045540953	0.63039338059723	1.04432734512099	0.296333965489347	0.777768062562595
chr1	16727663	16727993	10	10	7	15	15	10	7.81824648362675	9.71834279516805	6.03331816439923	14.2409322524647	23.6629405154345	9.42248240067101	11.8160437686274	0.982539848525054	0.715793453578827	1.37265833266922	0.169858588352125	0.657297133346394
chr1	16764257	16764982	171	117	241	117	95	124	133.692014870017	113.704610703466	207.718525374316	111.079271569225	149.865289931085	116.838781768321	138.816415702738	-0.276750114493126	0.291310798306379	-0.950016669831995	0.342103782440456	0.81194964221162
chr1	16765021	16765607	98	82	155	68	64	69	76.6188155395421	79.690410920378	133.594902211697	64.55889287784	100.96187953252	65.01512856463	86.7400049411013	-0.34491214641576	0.338932677960086	-1.01764205355371	0.308848094474553	0.787004994235601
chr1	16766620	16767077	62	27	83	25	27	31	48.4731281984858	26.2395255469537	71.5379153778766	23.7348870874412	42.593292927782	29.2096954420801	40.2980740967699	-0.636661086116502	0.464596591961025	-1.37035246735067	0.170576902213052	0.658009378537473
chr1	16770720	16771055	17	13	30	9	8	8	13.2910190221655	12.6338456337185	25.8570778474253	8.54455935147882	12.620234941565	7.53798592053681	13.414120452815	-0.878629644968339	0.681655344636117	-1.28896465329905	0.197410375227829	0.689907170554334
chr1	16862438	16862757	18	18	20	10	13	12	14.0728436705281	17.4930170313025	17.2380518982835	9.49395483497647	20.5078817800432	11.3069788808052	15.0187880159898	-0.273824543723967	0.626865583651286	-0.436815404873607	0.662245226100047	0.940383525076212
chr1	16872737	16873028	13	12	20	10	14	17	10.1637204287148	11.6620113542017	17.2380518982835	9.49395483497647	22.0854111477388	16.0182200811407	14.443561624176	0.262030452769888	0.647902152810835	0.404429050950216	0.685897240962512	0.94506178704623
chr1	16873197	16873963	96	121	88	108	55	103	75.0551662428168	117.591947821533	75.8474283524474	102.534712217746	86.7641152232597	97.0515687269114	92.4741564307858	0.100949637622081	0.302482995985571	0.333736570193508	0.73857835116939	0.956872415734573
chr1	16888693	16889954	219	194	225	194	111	189	171.219597991426	188.53585022626	193.928083855689	184.182723798543	175.105759814215	178.084917372682	181.842822176469	-0.0414832306858382	0.219611917354614	-0.188893349621159	0.8501764059813	0.977515599925322
chr1	16895199	16896042	106	90	118	93	66	107	82.8734127264435	87.4650851565124	101.704506199873	88.2937799652811	104.116938267912	100.82056168718	94.2123806672002	0.10513131263549	0.278779605463805	0.377112638711798	0.706089899105095	0.950649562609278
chr1	16896520	16897158	56	50	79	58	31	53	43.7821803083098	48.5917139758402	68.0903049982198	55.0649380428635	48.9034103985646	49.9391567235563	52.395284074559	-0.0570123093506526	0.361197217600682	-0.157842603908655	0.874580826372426	0.981408296205011
chr1	16903676	16905270	396	381	506	372	188	387	309.602560751619	370.268860495903	436.122713026573	353.175119861125	296.575521126779	364.650068905968	355.065807361328	-0.133798248940178	0.209478241693177	-0.638721462709966	0.523004147778253	0.901949544007568
chr1	16913537	16913926	53	29	45	32	34	42	41.4367063632218	28.1831941059873	38.7856167711379	30.3806554719247	53.6359985016514	39.5744260828182	38.6660995494569	0.16852442471009	0.41908500705472	0.40212468084807	0.687592269727773	0.945665660573577
chr1	16914142	16915017	128	134	108	114	77	126	100.073554990422	130.225793455252	93.0854802507309	108.231085118732	121.469761312564	118.723278248455	111.968158896026	0.107899888264476	0.270201478333691	0.39933122842216	0.689649159838433	0.946590666993585
chr1	16951772	16952151	17	18	18	18	13	12	13.2910190221655	17.4930170313025	15.5142467084552	17.0891187029576	20.5078817800432	11.3069788808052	15.8670436876215	0.0645993947670095	0.600435636986785	0.107587542756779	0.914322879068729	0.987532302648297
chr1	16960392	16961464	139	136	155	163	80	140	108.673626122412	132.169462014285	133.594902211697	154.751463810116	126.20234941565	131.914753609394	131.217759530593	0.146127116675114	0.252660858802926	0.578352806079442	0.563025949585263	0.915342753514036
chr1	16966604	16967320	23	46	71	18	6	12	17.9819669123415	44.704376857773	61.1950842389065	17.0891187029576	9.46517620617379	11.3069788808052	26.9571169664929	-1.6869806993852	0.574936142930691	-2.93420533763272	0.00334402900440749	0.136151541529905
chr1	16967562	16967882	15	22	26	9	8	20	11.7273697254401	21.3803541493697	22.4094674677686	8.54455935147882	12.620234941565	18.844964801342	15.9211584061607	-0.463921176303253	0.631490575505191	-0.734644655515432	0.462555934347186	0.87697474565316
chr1	17004168	17004930	37	32	101	20	31	42	28.927511989419	31.0986969445378	87.0521620863317	18.9879096699529	48.9034103985646	39.5744260828182	42.424019528604	-0.468305629230003	0.514577075431787	-0.910078687118043	0.362781013565137	0.825250629926429
chr1	17011302	17012495	124	133	109	135	73	125	96.9462563969717	129.253959175735	93.9473828456451	128.168390272182	115.159643841781	117.781030008388	113.542777090117	0.178335583888845	0.268713834303615	0.66366357486212	0.506905657503452	0.895034249075894
chr1	17053292	17054079	139	150	133	140	85	140	108.673626122412	145.775141927521	114.633045123585	132.915367689671	134.089996254129	131.914753609394	128.000321787785	0.114278730784802	0.254843025545351	0.448427931430539	0.653844387368292	0.938516681509854
chr1	17054340	17054786	58	35	68	52	30	46	45.3458296050351	34.0141997830882	58.6093764541639	49.3685651418776	47.3258810308689	43.3434190430866	46.3345451763534	0.0178893024165235	0.382548412455273	0.046763499295962	0.962701720531988	0.994462726995604
chr1	17119604	17119817	11	16	12	17	3	9	8.60007113198942	15.5493484722689	10.3428311389701	16.13972321946	4.73258810308689	8.48023416060391	10.6407993710632	-0.193045631332617	0.759353398110179	-0.254223701129217	0.799322741114288	0.969179943200717
chr1	17125992	17126457	76	105	131	66	51	79	59.4186732755633	102.042599349265	112.909239933757	62.6601019108447	80.4539977524772	74.437610965301	81.9870371978679	-0.337251988507271	0.332917121848157	-1.01302085826962	0.311050198070074	0.788778854716755
chr1	17127492	17129358	305	395	587	342	181	361	238.456517750616	383.874540409138	505.936823214621	324.693255356195	285.532815552909	340.151614664223	346.440927824617	-0.244800083972252	0.260037071219074	-0.941404557529471	0.3464975789335	0.815000809386095
chr1	17135115	17135568	14	28	47	7	9	9	10.9455450770774	27.2113598264705	40.5094219609662	6.64576838448353	14.1977643092607	8.48023416060391	17.9983489531437	-1.45788283388558	0.666604673745061	-2.18702762117617	0.0287405076707925	0.337854193494709
chr1	17167444	17168024	30	45	104	25	17	29	23.4547394508802	43.7325425782562	89.6378698710742	23.7348870874412	26.8179992508257	27.3251989619459	39.1172062000706	-1.0102429670663	0.503882341523123	-2.00491837839081	0.0449717736030369	0.404388231897584
chr1	17168206	17169291	82	106	217	50	53	70	64.1096211657393	103.014433628781	187.032863096376	47.4697741748823	83.6090564878684	65.9573768046971	91.8655208930574	-0.855749298425365	0.390515575781996	-2.19133205304744	0.0284277721555112	0.335896613631391
chr1	17189639	17189987	16	21	59	14	12	16	12.5091943738028	20.4085198698529	50.8522530999363	13.2915367689671	18.9303524123476	15.0759718410736	21.8446380609967	-0.836227273225523	0.6160743052445	-1.35734807653381	0.174670638134044	0.662897238081842
chr1	17190221	17190842	31	61	109	32	29	38	24.2365640992429	59.2818910505251	93.9473828456451	30.3806554719247	45.7483516631733	35.8054331225498	48.2333797088435	-0.672880542892216	0.473810251333601	-1.42014770891576	0.155564683323078	0.638813347480057
chr1	17201338	17202006	36	57	99	23	23	19	28.1456873410563	55.3945539324579	85.3283568965034	21.8360961204459	36.2831754569995	17.9027165612749	40.815097718123	-1.17638102421294	0.489644300497132	-2.40252163257813	0.0162824714821535	0.26416078500106
chr1	17207708	17208219	44	55	70	26	18	24	34.4002845279577	53.4508853734243	60.3331816439923	24.6842825709388	28.3955286185214	22.6139577616104	37.3130200827408	-0.976180967995847	0.430713029038669	-2.26643008727792	0.023425063183167	0.308400278198318
chr1	17208276	17208897	30	82	51	33	17	19	23.4547394508802	79.690410920378	43.9570323406229	31.3300509554223	26.8179992508257	17.9027165612749	37.1921582465674	-0.948968272004335	0.505645832865558	-1.87674496717676	0.0605530563521397	0.455095839621968
chr1	17232418	17233154	233	312	445	228	128	254	182.165143068503	303.212295209243	383.546654736808	216.462170237463	201.923759065041	239.331052977044	254.440179215684	-0.398611196740303	0.269784057809348	-1.477519464927	0.139536444508438	0.616546584677396
chr1	17233320	17233818	140	196	299	127	67	164	109.455450770774	190.479518785294	257.708875879338	120.573226404201	105.694467635607	154.528711371005	156.40670847437	-0.5436751215272	0.315611561934899	-1.72260838035884	0.0849593684922327	0.517122708749395
chr1	17234065	17234593	165	186	261	144	73	161	129.001066979841	180.761175990126	224.9565772726	136.712949623661	115.159643841781	151.701966650803	156.382230059802	-0.39902530432689	0.273117800852571	-1.46100072233038	0.144015243199073	0.622351294592349
chr1	17250094	17250730	53	108	86	42	27	50	41.4367063632218	104.958102187815	74.1236231626191	39.8746103069012	42.593292927782	47.112412003355	58.3497911586157	-0.7611800957904	0.397822823556997	-1.91336457014851	0.055701396783944	0.43823951289747
chr1	17250795	17251821	106	220	221	89	60	75	82.8734127264435	213.803541493697	190.480473476033	84.4961980312905	94.6517620617378	70.6686180050326	122.829000965706	-0.966273588702214	0.34488022869411	-2.80176568068576	0.00508237733845922	0.162555526282007
chr1	17258535	17259047	11	36	42	9	8	7	8.60007113198942	34.986034062605	36.1999089863954	8.54455935147882	12.620234941565	6.59573768046971	17.9244243590839	-1.54766878614866	0.685941911067883	-2.25626800342208	0.0240538519643433	0.312372858899736
chr1	17259794	17260113	9	24	27	6	11	3	7.03642183526407	23.3240227084033	23.2713700626827	5.69637290098588	17.3528230446519	2.8267447202013	13.2512925453649	-1.11875788405807	0.796244621663247	-1.40504293984572	0.160008509963835	0.644417963200702
chr1	17274511	17274778	14	40	32	6	10	13	10.9455450770774	38.8733711806722	27.5808830372536	5.69637290098588	15.7752936769563	12.2492271208723	18.5201154989696	-1.22199644495115	0.660006973729526	-1.85149020175646	0.0640990630579783	0.465250124233109
chr1	17276767	17277196	38	86	85	35	17	40	29.7093366377816	83.5777480384452	73.2617205677049	33.2288419224176	26.8179992508257	37.689929602684	47.3809293366432	-0.917660420102647	0.445159346121405	-2.06142009169989	0.0392629796864468	0.382751178864957
chr1	17286590	17287540	80	184	189	102	43	85	62.545971869014	178.817507431092	162.899590438779	96.8383393167599	67.8337628109121	80.0911004057036	108.17104537871	-0.714974952195307	0.368637251143512	-1.9395081478539	0.052439493363511	0.428683705102097
chr1	17287751	17288353	40	122	106	39	33	50	31.272985934507	118.56378210105	91.3616750609026	37.0264238564082	52.0584691339558	47.112412003355	62.8992913483631	-0.826363264934925	0.443686147743679	-1.86249507481203	0.0625333390330728	0.461628461492389
chr1	17288411	17288708	16	49	38	18	8	14	12.5091943738028	47.6198796963234	32.7522986067387	17.0891187029576	12.620234941565	13.1914753609394	22.6303669470545	-1.09895037497593	0.596124890386768	-1.84349016908677	0.065257475768878	0.46828301796305
chr1	17309583	17310133	24	28	15	28	5	24	18.7637915607042	27.2113598264705	12.9285389237126	26.5830735379341	7.88764683847815	22.6139577616104	19.331394741485	-0.00910617181996633	0.606162740886093	-0.0150226518486683	0.988014108858782	0.998391370701355
chr1	17335817	17336252	8	35	25	10	7	10	6.2545971869014	34.0141997830882	21.5475648728544	9.49395483497647	11.0427055738694	9.42248240067101	15.2959174420601	-1.04354382245667	0.712371096180345	-1.46488793278115	0.142951495641255	0.620892523534072
chr1	17348094	17348694	39	34	31	18	17	24	30.4911612861443	33.0423655035714	26.7189804423394	17.0891187029576	26.8179992508257	22.6139577616104	26.1289304912415	-0.454635659564697	0.478568355532912	-0.949991060437824	0.342116794989715	0.811955201682231
chr1	17348864	17349186	13	19	8	6	7	7	10.1637204287148	18.4648513108193	6.8952207593134	5.69637290098588	11.0427055738694	6.59573768046971	9.80976810902875	-0.631914824294622	0.788511776309747	-0.801401885526679	0.422899023933072	0.858341089438041
chr1	17437719	17439539	503	499	623	451	203	510	393.257798126425	484.945305478886	536.965316631531	428.177363057439	320.238461642213	480.546602434221	440.688474561786	-0.198378415634619	0.216439930159443	-0.916551837216361	0.359377532190768	0.823536985864084
chr1	17439871	17440497	214	180	164	166	73	208	167.310474749612	174.930170313025	141.352025565925	157.599650260609	115.159643841781	195.987633933957	158.723266444152	-0.0348272352562807	0.262644593410318	-0.132602140421263	0.894508039560194	0.984059685699302
chr1	17440817	17441558	239	180	115	216	77	269	186.856090958679	174.930170313025	99.1187984151302	205.069424435492	121.469761312564	253.46477657805	173.484837002157	0.339498248761369	0.314709472032123	1.07876717713382	0.280691530322032	0.766862122512555
chr1	17441626	17442057	118	102	74	127	46	122	92.2553085067956	99.1270965107141	63.780792023649	120.573226404201	72.566350913999	114.954285288186	93.8761766079242	0.28432420653422	0.315911611410674	0.900011890239161	0.368113923092859	0.828716389409424
chr1	17476238	17477126	95	20	13	77	31	94	74.2733415944541	19.4366855903361	11.2047337338843	73.1034522293188	48.9034103985646	88.5713345663075	52.5821596854775	1.00260459307498	0.547046004503822	1.832761019769	0.0668381183778651	0.471610924464925
chr1	17539354	17540789	204	204	229	178	113	220	159.492228265986	198.254193021428	197.375694235346	168.992396062581	178.260818549606	207.294612814762	184.944990491618	0.00132402114018827	0.23061963946375	0.00574114651842731	0.995419252995807	0.999234056665506
chr1	17545202	17545936	59	49	74	24	20	22	46.1276542533978	47.6198796963234	63.780792023649	22.7854916039435	31.5505873539126	20.7294612814762	38.7656443687838	-1.09096107014854	0.418794229727224	-2.60500501847678	0.00918729142686973	0.209703139035812
chr1	17559559	17560432	42	33	64	30	41	27	32.8366352312323	32.0705312240546	55.1617660745072	28.4818645049294	64.6787040755209	25.4407024818117	39.7783672653427	-0.0481701546574913	0.469881030797561	-0.102515640130713	0.918347399223389	0.987976809852586
chr1	17569143	17570385	141	126	135	105	77	116	110.237275419137	122.451119219117	116.356850313414	99.6865257672529	121.469761312564	109.300795847784	113.250387979878	-0.083543941201372	0.258826462752336	-0.322779751007582	0.746862049221461	0.957843654524313
chr1	17576000	17576197	8	6	20	6	4	6	6.2545971869014	5.83100567710083	17.2380518982835	5.69637290098588	6.31011747078252	5.6534894404026	7.83060576240946	-0.738724909559582	0.878220338185399	-0.841161241022901	0.400257610648677	0.845447112889831
chr1	17579793	17580364	35	35	53	32	32	33	27.3638626926936	34.0141997830882	45.6808375304513	30.3806554719247	50.4809397662602	31.0941919222143	36.5024478611054	0.0459406045556697	0.436156915218213	0.105330450928848	0.916113601016524	0.9878042547961
chr1	17580507	17580848	32	13	28	23	17	36	25.0183887476056	12.6338456337185	24.1332726575969	21.8360961204459	26.8179992508257	33.9209366424156	24.0600898421014	0.412898947225154	0.51709631950983	0.798495235117033	0.424583157161976	0.858918543369783
chr1	17581919	17582183	26	9	12	18	7	30	20.3274408574295	8.74650851565124	10.3428311389701	17.0891187029576	11.0427055738694	28.267447202013	15.9693419984818	0.528372023430089	0.649384315485827	0.813650731670038	0.415845066177303	0.854520118288792
chr1	17587856	17588791	79	56	115	51	46	60	61.7641472206513	54.4227196529411	99.1187984151302	48.41916965838	72.566350913999	56.534894404026	65.4710133775213	-0.291131192079721	0.359836069252962	-0.809066174728189	0.418477083374332	0.855645666587103
chr1	17624392	17624959	54	17	43	23	15	38	42.2185310115844	16.5211827517857	37.0618115813095	21.8360961204459	23.6629405154345	35.8054331225498	29.5176658505183	-0.236104725304469	0.50424448386121	-0.468234622016123	0.639616815760747	0.935554000433279
chr1	17625284	17625676	28	2	9	10	6	18	21.8910901541549	1.94366855903361	7.75712335422758	9.49395483497647	9.46517620617379	16.9604683212078	11.251913571629	0.179499484798999	0.840110699554037	0.213661705408923	0.830810876351894	0.97419768496212
chr1	17765814	17766084	33	28	50	20	11	34	25.8002133959683	27.2113598264705	43.0951297457088	18.9879096699529	17.3528230446519	32.0364401622814	27.4139793075056	-0.475275746518467	0.49841705297266	-0.953570395883982	0.340301146908572	0.810730912468448
chr1	17768191	17768701	72	70	126	32	33	43	56.2913746821126	68.0283995661763	108.599726959186	30.3806554719247	52.0584691339558	40.5166743228853	59.3125500227068	-0.937746076892712	0.386911625734245	-2.4236699404241	0.0153645626636107	0.259012352780265
chr1	17768772	17769537	91	86	133	61	44	74	71.1460430010034	83.5777480384452	114.633045123585	57.9131244933564	69.4112921786078	69.7263697649655	77.7346037666606	-0.453405270755932	0.320516249860298	-1.41460930905549	0.157183077879273	0.640825260878713
chr1	17865844	17866683	66	88	136	57	44	64	51.6004267919365	85.5214165974788	117.218752908328	54.1155425593659	69.4112921786078	60.3038873642945	73.0285530666686	-0.472782003425869	0.361245030677493	-1.30875711297453	0.190616638590207	0.683142454206207
chr1	17866833	17867059	12	12	27	12	4	9	9.3818957803521	11.6620113542017	23.2713700626827	11.3927458019718	6.31011747078252	8.48023416060391	11.7497291050991	-0.737422486956281	0.728904523335093	-1.01168597991711	0.311688221094788	0.789265810536388
chr1	17873814	17874253	28	28	35	28	12	35	21.8910901541549	27.2113598264705	30.1665908219961	26.5830735379341	18.9303524123476	32.9786884023485	26.2935258592086	0.00520756322966097	0.482398675194308	0.0107951441358403	0.991386888451052	0.998974198085943
chr1	17874504	17875522	67	84	67	44	26	77	52.3822514402992	81.6340794794116	57.7474738592498	41.7734012738964	41.0157635600864	72.5531144851668	57.8510140163517	-0.289464069096379	0.378244761794843	-0.765282426444765	0.444103386248236	0.868752989201691
chr1	18480045	18481675	161	192	293	189	110	167	125.873768386391	186.592181667227	252.537460309853	179.435746381055	173.528230446519	157.355456091206	179.220473880375	-0.146288071961245	0.276579445224368	-0.528918813336155	0.596861770497277	0.924185556043304
chr1	18597708	18598019	22	10	6	25	12	25	17.2001422639788	9.71834279516805	5.17141556948505	23.7348870874412	18.9303524123476	23.5562060016775	16.3852243550164	1.04322635567787	0.633501404821715	1.64676249766401	0.0996068725285944	0.550045895146191
chr1	18618229	18618550	23	14	15	26	15	20	17.9819669123415	13.6056799132353	12.9285389237126	24.6842825709388	23.6629405154345	18.844964801342	18.6180622728341	0.58667124313065	0.552757806407757	1.06135315744031	0.28852943634843	0.772574561710409
chr1	18618748	18619497	59	42	69	41	24	58	46.1276542533978	40.8170397397058	59.4712790490781	38.9252148234035	37.8607048246951	54.6503979238919	46.308715102362	-0.148742847523223	0.383729545429584	-0.387624172531999	0.698294177810753	0.948746496119966
chr1	18630893	18632001	115	83	36	114	62	110	89.9098345617076	80.6622451998948	31.0284934169103	108.231085118732	97.8068207971291	103.647306407381	85.2142975836258	0.620424418117246	0.370688235364444	1.67370949204059	0.0941877073845905	0.538190734858814
chr1	18667639	18668825	329	221	328	311	208	325	257.22030931132	214.775375773214	282.704051131849	295.261995367768	328.126108480691	306.230678021808	280.719753014442	0.297798737569175	0.206262609164279	1.44378440074901	0.148799631286685	0.628931135451039
chr1	18669031	18669855	315	208	296	270	146	324	246.274764234243	202.141530139495	255.123168094596	256.336780544365	230.319287683562	305.288429781741	249.247326746334	0.173746382324794	0.219369400408122	0.792026517834989	0.428345214259819	0.861091883919239
chr1	18670566	18671219	191	62	56	156	107	219	149.328507837271	60.2537253300419	48.2665453151938	148.105695425633	168.795642343432	206.352364574695	130.183746804378	1.01649796886984	0.370794726035215	2.74140352463725	0.00611773235508188	0.177549565710263
chr1	18681218	18681522	39	15	18	39	25	22	30.4911612861443	14.5775141927521	15.5142467084552	37.0264238564082	39.4382341923908	20.7294612814762	26.2961735862711	0.663135185404094	0.523475484148998	1.26679320328083	0.205229243014794	0.698721618039345
chr1	18902092	18903387	203	190	186	195	126	205	158.710403617623	184.648513108193	160.313882654037	185.132119282041	198.768700329649	193.160889213756	180.122418034216	0.196072047960021	0.222032422516182	0.883078451957758	0.37719388560385	0.832582453990301
chr1	18907321	18907518	6	8	23	5	2	4	4.69094789017605	7.77467423613444	19.823759683026	4.74697741748823	3.15505873539126	3.7689929602684	7.3267351537474	-1.44934715827345	0.955033038487112	-1.51758850203694	0.12911816722473	0.600977188398864
chr1	18913256	18913824	32	33	65	17	17	23	25.0183887476056	32.0705312240546	56.0236686694214	16.13972321946	26.8179992508257	21.6717095215433	29.6236701054851	-0.823582581753971	0.49960130613617	-1.64847964094293	0.0992542851166472	0.549058889229164
chr1	18922511	18923373	91	152	190	84	57	94	71.1460430010034	147.718810486554	163.761493033693	79.7492206138023	89.919173958651	88.5713345663075	106.811012610002	-0.566424303362155	0.332902212755951	-1.70147353083952	0.0888541040494195	0.526112360954143
chr1	18926304	18927401	127	176	182	81	77	116	99.2917303420597	171.042833194958	156.86627227438	76.9010341633094	121.469761312564	109.300795847784	122.478737855842	-0.478759254463582	0.302319833805017	-1.58361840980754	0.113280581917776	0.574029502033419
chr1	18927606	18927864	17	25	41	20	13	6	13.2910190221655	24.2958569879201	35.3380063914812	18.9879096699529	20.5078817800432	5.6534894404026	19.6790272153276	-0.712247915481948	0.636541478000604	-1.11893402095201	0.263168287766209	0.750879658400542
chr1	18944599	18944887	39	8	11	16	12	21	30.4911612861443	7.77467423613444	9.48092854405593	15.1903277359623	18.9303524123476	19.7872130414091	16.942442876009	0.160052414950883	0.663325446474825	0.241287916514382	0.809331975492948	0.971231619316567
chr1	18948946	18950675	261	218	313	202	148	292	204.056233222658	211.859872934663	269.775512208137	191.777887666525	233.474346418953	275.136486099593	231.013389758422	0.0307024323715064	0.23426215379668	0.131060147249195	0.895727727052302	0.984166779616859
chr1	18955341	18956568	137	200	206	123	84	112	107.109976825686	194.366855903361	177.55193455232	116.775644470211	132.512466886433	105.531802887515	138.974780254254	-0.435311436760406	0.286121198891758	-1.52142322360773	0.128153664627875	0.599200077635807
chr1	18956939	18957337	45	63	61	43	25	56	35.1821091763204	61.2255596095587	52.5760582897647	40.8240057903988	39.4382341923908	52.7659014437576	47.0019780836985	-0.152409830938855	0.388801423175581	-0.391999159092655	0.695058835129693	0.947955858374928
chr1	18965678	18965923	15	17	11	12	6	20	11.7273697254401	16.5211827517857	9.48092854405593	11.3927458019718	9.46517620617379	18.844964801342	12.9053946384615	0.0967772785289029	0.672974754315572	0.143805213952382	0.885654285536063	0.982890307605394
chr1	19007889	19008143	42	62	146	26	26	27	32.8366352312323	60.2537253300419	125.83777885747	24.6842825709388	41.0157635600864	25.4407024818117	51.6781480052635	-1.28202887868733	0.484324991190141	-2.64704258918577	0.00811991259870102	0.200159659575884
chr1	19009237	19009938	156	253	435	155	81	181	121.964645144577	245.874072717752	374.927628787666	147.156299942135	127.779878783346	170.546931452145	198.041576137937	-0.733158330729373	0.335030478066742	-2.18833323750121	0.0286453374987524	0.337220854316996
chr1	19010214	19011143	325	461	649	313	143	316	254.093010717869	448.015602857247	559.3747840993	297.160786334763	225.586699580475	297.750443861204	346.996887908476	-0.616191425333094	0.272346236530431	-2.26252961371193	0.0236647013192742	0.310105600090282
chr1	19011472	19012429	279	362	594	254	142	265	218.129076893186	351.804009185083	511.97014137902	241.146452808402	224.00917021278	249.695783617782	299.459105682709	-0.595816988534058	0.277888685512365	-2.14408509448848	0.0320260691562264	0.351905868397277
chr1	19033850	19034088	9	19	6	2	4	3	7.03642183526407	18.4648513108193	5.17141556948505	1.89879096699529	6.31011747078252	2.8267447202013	6.95139031225792	-1.53634012815491	0.994218749635648	-1.54527374254201	0.122280063880101	0.590199328332089
chr1	19065905	19066472	62	45	39	30	19	41	48.4731281984858	43.7325425782562	33.6142012016528	28.4818645049294	29.973057986217	38.6321778427511	37.1511620520487	-0.369673442188602	0.414577794518756	-0.8916865473167	0.372560966144893	0.830785034175922
chr1	19066541	19067345	110	86	93	48	35	51	86.0007113198942	83.5777480384452	80.1569413270183	45.570983207887	55.2135278693471	48.0546602434221	66.4290953343357	-0.755149464661128	0.317622469843066	-2.37750643093431	0.0174301390396266	0.27163826341014
chr1	19067727	19068144	35	39	25	12	15	16	27.3638626926936	37.9015369011554	21.5475648728544	11.3927458019718	23.6629405154345	15.0759718410736	22.8241037708639	-0.820794394936884	0.540039069073059	-1.51987965675469	0.128541224184696	0.600087576960234
chr1	19079561	19080070	43	74	125	41	40	58	33.618459879595	71.9157366842436	107.737824364272	38.9252148234035	63.1011747078252	54.6503979238919	61.6581347305385	-0.451180123498066	0.426401412691961	-1.05811123056481	0.290004734944652	0.773363479250416
chr1	19080223	19081661	190	302	418	180	119	200	148.546683188908	293.493952414075	360.275284674125	170.891187029576	187.72599475578	188.44964801342	224.897125012648	-0.551818666045464	0.294441241799486	-1.87412151461191	0.0609136785802203	0.45637032461226
chr1	19081796	19082050	24	46	68	27	12	21	18.7637915607042	44.704376857773	58.6093764541639	25.6336780544365	18.9303524123476	19.7872130414091	31.071464730139	-0.912612899843943	0.515378585208461	-1.77076216598097	0.0766002598748337	0.496571619617318
chr1	19087217	19088040	36	37	77	19	21	11	28.1456873410563	35.9578683421218	66.3664998083915	18.0385141864553	33.1281167216082	10.3647306407381	32.0002361733952	-1.12416889361959	0.534648621123239	-2.10263124079107	0.0354980168378817	0.366468664742654
chr1	19095997	19096327	6	21	22	14	10	10	4.69094789017605	20.4085198698529	18.9618570881119	13.2915367689671	15.7752936769563	9.42248240067101	13.7584396157892	-0.199791825777383	0.71392744663679	-0.279848921229425	0.779593416873612	0.964432395780652
chr1	19178737	19178968	18	1	3	3	9	12	14.0728436705281	0.971834279516805	2.58570778474253	2.84818645049294	14.1977643092607	11.3069788808052	7.66388589589105	0.644067807043231	1.03861472543865	0.620121967528637	0.535177490465883	0.906146910429648
chr1	19209438	19210334	187	171	195	173	108	169	146.20120924382	166.183661797374	168.071006008264	164.245418645093	170.373171711128	159.23995257134	162.385736662837	0.0389690797085283	0.228290686221331	0.170699384865606	0.864460146535662	0.98026521707774
chr1	19210410	19211289	213	160	219	194	89	209	166.52865010125	155.493484722689	188.756668286204	184.182723798543	140.400113724911	196.929882174024	172.048587134604	0.0371397780838048	0.240353365003529	0.154521564877028	0.877198509103352	0.981765234250992
chr1	19250973	19252547	387	327	375	353	187	325	302.566138916355	317.789809401995	323.213473092816	335.136605674669	294.997991759083	306.230678021808	313.322449477788	-0.00888110033336847	0.190765465589585	-0.0465550738228237	0.962867839072902	0.994535190396638
chr1	19311466	19312129	137	96	92	96	53	100	107.109976825686	93.2960908336133	79.2950387321041	91.1419664157741	83.6090564878684	94.2248240067101	91.4461588836261	-0.0538630469710878	0.285162549046031	-0.188885416935985	0.850182623436155	0.977515599925322
chr1	19312298	19313014	110	111	77	116	54	127	86.0007113198942	107.873605026365	66.3664998083915	110.129876085727	85.1865858555641	119.665526488522	95.870467430744	0.285643086705093	0.30256886856539	0.944059737736569	0.345139122349512	0.81402512566044
chr1	19430436	19430635	10	7	16	8	5	2	7.81824648362675	6.80283995661763	13.7904415186268	7.59516386798117	7.88764683847815	1.8844964801342	7.62980585757745	-0.740955673876095	0.901699554732133	-0.821732327566925	0.4112292560638	0.85222827711912
chr1	19448174	19448382	16	21	28	5	6	9	12.5091943738028	20.4085198698529	24.1332726575969	4.74697741748823	9.46517620617379	8.48023416060391	13.2905624475864	-1.35057871643001	0.693872486113246	-1.94643647566332	0.0516023316470903	0.426340276866521
chr1	19468592	19469492	75	46	62	29	40	25	58.6368486272006	44.704376857773	53.4379608846789	27.5324690214318	63.1011747078252	23.5562060016775	45.1615060167645	-0.49512917545382	0.43798551749375	-1.13046928648933	0.25827853314331	0.747101373722696
chr1	19484564	19485582	286	287	295	259	126	327	223.601849431725	278.916438221323	254.261265499682	245.89343022589	198.768700329649	308.115174501942	251.592809701702	-0.00029133750616597	0.230972335467911	-0.00126135238480301	0.998993586673303	0.99986417256783
chr1	19485700	19486750	282	231	314	250	160	263	220.474550838274	224.493718568382	270.637414803051	237.348870874412	252.404698831301	247.811287137648	242.195090175511	0.0425949679234229	0.208781662157934	0.204016806280629	0.838340365602236	0.975266045005986
chr1	19505477	19506136	45	9	12	44	36	41	35.1821091763204	8.74650851565124	10.3428311389701	41.7734012738964	56.7910572370427	38.6321778427511	31.911347530772	1.31501993802286	0.548593666576968	2.39707458933699	0.0165265591023367	0.265541605036193
chr1	19514188	19514415	14	0	0	5	9	7	10.9455450770774	0	0	4.74697741748823	14.1977643092607	6.59573768046971	6.08100408071601	1.17368714619629	1.28641415755388	0.912371135924103	0.361573378706644	0.824601490314037
chr1	19596244	19597793	376	261	309	285	163	340	293.966067784366	253.648746953886	266.32790182848	270.577712796829	257.137286934388	320.364401622814	277.003686320127	0.0615588279122505	0.205211539942356	0.299977418080594	0.764194380618262	0.961583540184654
chr1	19616243	19617569	154	89	36	129	54	154	120.400995847852	86.4932508769956	31.0284934169103	122.472017371196	85.1865858555641	145.106228970334	98.447928723142	0.572504943911777	0.406161426285917	1.40955025972546	0.158672522979745	0.642491582433177
chr1	19640249	19641013	221	32	36	171	96	183	172.783247288151	31.0986969445378	31.0284934169103	162.346627678098	151.442819298781	172.431427932279	120.188552093126	1.04766578126633	0.8111451765602	1.29158849924885	0.196499688959232	0.688626707702023
chr1	19643438	19645132	348	255	172	325	193	362	272.074977630211	247.817741276785	148.247246325238	308.553532136735	304.463167965257	341.093862904291	270.375088039753	0.514649976487282	0.248600785807561	2.07018644295705	0.0384348883226795	0.379251337137959
chr1	19664760	19665309	42	26	16	18	16	33	32.8366352312323	25.2676912674369	13.7904415186268	17.0891187029576	25.2404698831301	31.0941919222143	24.2197580875997	0.0263730980680688	0.534769001077091	0.0493168041059786	0.960666828072039	0.993988754490038
chr1	19765369	19765669	22	9	28	8	3	6	17.2001422639788	8.74650851565124	24.1332726575969	7.59516386798117	4.73258810308689	5.6534894404026	11.3435274747829	-1.46240270711365	0.760724082290621	-1.92238255782596	0.054557638669295	0.43540829283468
chr1	19765883	19766211	8	6	33	8	4	1	6.2545971869014	5.83100567710083	28.4427856321678	7.59516386798117	6.31011747078252	0.942248240067101	9.2293196791668	-1.47195466409315	0.966617374692118	-1.52278937109111	0.12781141000849	0.59862971970247
chr1	19799189	19800621	300	283	265	257	200	298	234.547394508802	275.029101103256	228.404187652256	243.994639258895	315.505873539126	280.789975539996	263.045195267055	0.184222025554678	0.211798067597715	0.869800313308741	0.384409540238965	0.836766674549184
chr1	19881906	19882220	32	23	18	41	17	26	25.0183887476056	22.3521884288865	15.5142467084552	38.9252148234035	26.8179992508257	24.4984542417446	25.5210820334869	0.525752829166344	0.495407463507442	1.06125334778782	0.288574780955311	0.772574561710409
chr1	19882347	19883360	145	110	117	124	91	126	113.364574012588	106.901770746849	100.842603604959	117.725039953708	143.555172460302	118.723278248455	116.852073171143	0.236051891330357	0.257582731677325	0.916411941876834	0.359450874209543	0.823591586326102
chr1	19894544	19894741	11	8	12	7	2	12	8.60007113198942	7.77467423613444	10.3428311389701	6.64576838448353	3.15505873539126	11.3069788808052	7.97089708462899	-0.301368594914427	0.846437234154358	-0.356043641222272	0.721807882835114	0.953940029099975
chr1	20151888	20152499	67	70	29	45	46	69	52.3822514402992	68.0283995661763	24.9951752525111	42.7227967573941	72.566350913999	65.01512856463	54.2850170825016	0.30531483120671	0.420016700378471	0.726911170273932	0.467280373897961	0.878974394318517
chr1	20191949	20192200	27	3	5	13	5	14	21.1092655057922	2.91550283855041	4.30951297457088	12.3421412854694	7.88764683847815	13.1914753609394	10.2925908006334	0.235659777996151	0.859948568889983	0.274039386216247	0.784054353956802	0.965209474599906
chr1	20210677	20211546	138	61	159	61	78	127	107.891801474049	59.2818910505251	137.042512591354	57.9131244933564	123.047290680259	119.665526488522	100.807024463011	-0.026232055217121	0.370778460059729	-0.0707485953010735	0.943597844248378	0.991549126656051
chr1	20211915	20213018	200	102	245	145	93	181	156.364929672535	99.1270965107141	211.166135753973	137.662345107159	146.710231195694	170.546931452145	153.596278282037	-0.0377227328119077	0.293288050927162	-0.128620080813576	0.897658276098777	0.984554690399667
chr1	20213176	20213515	50	28	39	28	24	31	39.0912324181337	27.2113598264705	33.6142012016528	26.5830735379341	37.8607048246951	29.2096954420801	32.2617112084944	-0.110965838804319	0.437644354638161	-0.253552542442971	0.799841264247223	0.969179943200717
chr1	20249963	20251342	128	86	135	56	77	60	100.073554990422	83.5777480384452	116.356850313414	53.1661470758682	121.469761312564	56.534894404026	88.5298260224565	-0.400939355334417	0.355752905261471	-1.12701639088438	0.259735550981687	0.74823706951714
chr1	20255936	20256410	31	19	12	14	12	13	24.2365640992429	18.4648513108193	10.3428311389701	13.2915367689671	18.9303524123476	12.2492271208723	16.2525604752032	-0.275985807404543	0.617951378084953	-0.44661411430108	0.655153702945747	0.938969658103441
chr1	20301549	20301941	40	6	2	22	21	31	31.272985934507	5.83100567710083	1.72380518982835	20.8867006369482	33.1281167216082	29.2096954420801	20.3420516003455	1.07973966390558	0.757718978762145	1.42498695976905	0.154160970612961	0.637032693073452
chr1	20302473	20302988	52	8	7	32	27	50	40.6548817148591	7.77467423613444	6.03331816439923	30.3806554719247	42.593292927782	47.112412003355	29.0915390864091	1.12482504624059	0.632952631986588	1.77710777931393	0.0755505084832965	0.494068988644347
chr1	20303074	20303321	20	4	1	20	12	16	15.6364929672535	3.88733711806722	0.861902594914175	18.9879096699529	18.9303524123476	15.0759718410736	12.2299944339348	1.35586338422708	0.836286533356871	1.62129046701806	0.104955358548059	0.561217269627792
chr1	20347936	20348329	18	3	3	4	12	21	14.0728436705281	2.91550283855041	2.58570778474253	3.79758193399059	18.9303524123476	19.7872130414091	10.3482002802614	1.08857505330199	0.904613431075253	1.20335937529478	0.228837281449723	0.721960184840549
chr1	20358103	20358350	18	3	2	2	4	5	14.0728436705281	2.91550283855041	1.72380518982835	1.89879096699529	6.31011747078252	4.7112412003355	5.2720502228367	-0.580221319339839	1.13843974249121	-0.509663619147872	0.610287144967467	0.928424001980255
chr1	20359064	20359403	23	3	1	9	7	12	17.9819669123415	2.91550283855041	0.861902594914175	8.54455935147882	11.0427055738694	11.3069788808052	8.77560269199326	0.485085362728028	0.972032224954968	0.499042470274584	0.617749464803865	0.93037037970236
chr1	20366967	20367200	12	8	5	4	4	12	9.3818957803521	7.77467423613444	4.30951297457088	3.79758193399059	6.31011747078252	11.3069788808052	7.14679354610595	0.00279421616468887	0.89980420313368	0.00310536020498422	0.997522285018921	0.999619931772563
chr1	20380175	20380592	22	23	32	15	27	32	17.2001422639788	22.3521884288865	27.5808830372536	14.2409322524647	42.593292927782	30.1519436821472	25.6865637654188	0.352331643665263	0.533415740605836	0.660519772560697	0.508920334161861	0.895873833574132
chr1	20380871	20381345	38	39	47	23	24	35	29.7093366377816	37.9015369011554	40.5094219609662	21.8360961204459	37.8607048246951	32.9786884023485	33.4659641412321	-0.234909133740823	0.439645153757537	-0.534315303451233	0.593123406088062	0.92344542740153
chr1	20410703	20411238	23	31	29	14	18	18	17.9819669123415	30.126862665021	24.9951752525111	13.2915367689671	28.3955286185214	16.9604683212078	21.9585897564283	-0.343849102582452	0.543419514697061	-0.632750744651004	0.52689642645258	0.903609368908112
chr1	20411486	20411946	18	31	19	10	9	15	14.0728436705281	30.126862665021	16.3761493033693	9.49395483497647	14.1977643092607	14.1337236010065	16.4002163973603	-0.68143137928857	0.62100307346409	-1.09730757931261	0.272506958767421	0.759310538962954
chr1	20426691	20427013	13	23	9	11	10	6	10.1637204287148	22.3521884288865	7.75712335422758	10.4433503184741	15.7752936769563	5.6534894404026	12.0241942746103	-0.361212357707326	0.74528563299093	-0.484662982510119	0.627915428970965	0.932798340126924
chr1	20427164	20427560	23	14	24	10	9	18	17.9819669123415	13.6056799132353	20.6856622779402	9.49395483497647	14.1977643092607	16.9604683212078	15.4875827614937	-0.368826274281849	0.613493500111681	-0.601190190629089	0.547713317238756	0.909247913479001
chr1	20440600	20440974	16	18	18	11	15	15	12.5091943738028	17.4930170313025	15.5142467084552	10.4433503184741	23.6629405154345	14.1337236010065	15.6260787580793	0.0566989555498151	0.618594058477647	0.0916577758430958	0.926969946110546	0.989163238155599
chr1	20474750	20475255	133	123	242	98	69	100	103.982678232236	119.535616380567	208.58042796923	93.0407573827694	108.849526370999	94.2248240067101	121.368971723752	-0.549248762135519	0.311096875630717	-1.76552323459364	0.0774758688339161	0.498782040167993
chr1	20475953	20476480	169	182	330	141	103	171	132.128365573292	176.873838872058	284.427856321678	133.864763173168	162.48552487265	161.124449051474	175.150799644053	-0.376750803940913	0.293290879078058	-1.28456365613962	0.198944805760983	0.691581411796226
chr1	20476762	20477297	168	200	290	122	96	155	131.346540924929	194.366855903361	249.951752525111	115.826248986713	151.442819298781	146.048477210401	164.830449141549	-0.480332945759832	0.281296034912904	-1.70757097912367	0.0877159770710631	0.523813328212671
chr1	20479840	20480368	163	161	330	174	97	178	127.437417683116	156.465319002206	284.427856321678	165.194814128591	153.020348666476	167.720186731944	175.710990422335	-0.224124248209575	0.299432216364969	-0.748497442694664	0.454160167005335	0.873174199002086
chr1	20480582	20481258	198	259	377	167	109	198	154.80128037581	251.705078394852	324.937278282644	158.549045744107	171.950701078824	186.565151533286	208.084755901587	-0.499093901287405	0.277593164230375	-1.79793296665334	0.0721876311506089	0.48608620356069
chr1	20485273	20486782	364	440	525	340	207	402	284.584172004014	427.607082987394	452.498862329942	322.7944643892	326.548579112996	378.783792506975	365.469492221753	-0.177656175303644	0.224254750837005	-0.792206963912975	0.428240008696992	0.861091883919239
chr1	20493646	20493977	14	25	30	22	23	21	10.9455450770774	24.2958569879201	25.8570778474253	20.8867006369482	36.2831754569995	19.7872130414091	23.0092615079633	0.317394159535164	0.551471546941721	0.575540408739721	0.564925870001344	0.915878709837064
chr1	20494031	20494556	56	38	37	38	27	28	43.7821803083098	36.9297026216386	31.8903960118245	36.0770283729106	42.593292927782	26.3829507218788	36.275925160724	-0.11550634528074	0.421009785508607	-0.274355488296314	0.783811446210645	0.965208726147479
chr1	20507409	20508655	162	141	135	167	84	170	126.655593034753	137.028633411869	116.356850313414	158.549045744107	132.512466886433	160.182200811407	138.547465033664	0.253858299616302	0.244610789713038	1.03780499590436	0.299360850467151	0.779811627026462
chr1	20522571	20522956	25	13	20	17	14	13	19.5456162090669	12.6338456337185	17.2380518982835	16.13972321946	22.0854111477388	12.2492271208723	16.6486458715233	0.0046406901891435	0.592431550219537	0.00783329346221315	0.993750000003501	0.999198441285496
chr1	20551804	20553086	109	140	114	136	90	129	85.2188866715315	136.056799132353	98.256895820216	129.11778575568	141.977643092607	121.550022968656	118.69633890684	0.297616121412338	0.277377020811593	1.07296603208704	0.283286356971543	0.768528805485149
chr1	20575393	20576078	36	36	22	23	27	27	28.1456873410563	34.986034062605	18.9618570881119	21.8360961204459	42.593292927782	25.4407024818117	28.6606116703021	0.109717779052925	0.490457812131189	0.223704825041256	0.822986991253992	0.972930214290336
chr1	20588497	20590415	210	212	257	194	127	186	164.183176156162	206.028867257563	221.508966892943	184.182723798543	200.346229697345	175.258172652481	191.918022742506	-0.0818430139897699	0.229610950755904	-0.356442119682593	0.721509490974404	0.953940029099975
chr1	20603364	20604265	78	94	208	88	65	104	60.9823225722886	91.3524222745797	179.275739742148	83.5468025477929	102.539408900216	97.9938169669785	102.615085500667	-0.224984612050276	0.367986501911512	-0.611393654065	0.54093900280104	0.908041713486663
chr1	20604490	20605248	66	81	156	59	49	98	51.6004267919365	78.7185766408612	134.456804806611	56.0143335263611	77.2989390170859	92.3403275265759	81.7382347182387	-0.230394660851217	0.379745302214516	-0.60670838982774	0.544044453362176	0.908483799057452
chr1	20612839	20613980	264	251	474	204	155	224	206.401707167746	243.930404158718	408.541829989319	193.67667863352	244.517051992823	211.063605775031	251.355212952859	-0.406764264767258	0.270735545958032	-1.50244129683035	0.132983177834288	0.606857700312781
chr1	20614166	20614824	111	136	248	84	49	125	86.7825359682569	132.169462014285	213.751843538715	79.7492206138023	77.2989390170859	117.781030008388	117.922171860089	-0.648206555995623	0.345534866299048	-1.87595122581529	0.0606619776181308	0.455579969011867
chr1	20632897	20634008	141	139	145	131	88	124	110.237275419137	135.084964852836	124.975876262555	124.370808338192	138.822584357216	116.838781768321	125.055048499709	0.0343297496025678	0.253106289720298	0.135633727792797	0.892110840905227	0.983891563294599
chr1	20634104	20634357	13	17	29	17	13	18	10.1637204287148	16.5211827517857	24.9951752525111	16.13972321946	20.5078817800432	16.9604683212078	17.5480252922871	0.0469242977304243	0.594759364433452	0.0788962739159607	0.937115126989092	0.991017338019084
chr1	20660509	20661410	175	176	157	170	86	195	136.819313463468	171.042833194958	135.318707401526	161.3972321946	135.667525621824	183.738406813085	153.997336448243	0.125549156702079	0.248038654206189	0.506167706416085	0.612738923283228	0.928910853731604
chr1	20661649	20662338	119	114	134	120	69	122	93.0371331551583	110.789107864916	115.4949477185	113.927458019718	108.849526370999	114.954285288186	109.508743069579	0.0839249509769084	0.262738454119429	0.319423935328324	0.749405062972955	0.958424048126707
chr1	20696319	20697596	395	267	278	337	227	417	308.820736103256	259.479752630987	239.608921386141	319.946277938707	358.099166466908	392.917516107981	313.145395105663	0.405665488978659	0.205849938150418	1.97068550335066	0.0487598597120667	0.416180602117374
chr1	20697655	20698527	229	80	89	188	119	247	179.037844475053	77.7467423613444	76.7093309473616	178.486350897558	187.72599475578	232.735315296574	155.406929788945	0.8414813487056	0.328676975622003	2.56020777577481	0.0104609599443062	0.221613922027262
chr1	20698810	20699346	111	32	47	105	68	137	86.7825359682569	31.0986969445378	40.5094219609662	99.6865257672529	107.271997003303	129.088008889193	82.4061977555849	1.0781171413613	0.378765099665955	2.84640042684008	0.00442165551759617	0.153358950658798
chr1	20717425	20718493	70	57	30	57	41	63	54.7277253853872	55.3945539324579	25.8570778474253	54.1155425593659	64.6787040755209	59.3616391242274	52.3558738207307	0.38644000934172	0.391040770171499	0.988234575060394	0.32303777873392	0.798005408176626
chr1	20731615	20732185	80	88	52	94	59	107	62.545971869014	85.5214165974788	44.8189349355371	89.2431754487788	93.0742326940422	100.82056168718	79.3373822053385	0.558033130878127	0.325880350978932	1.71238655292292	0.0868254555208722	0.521844235314453
chr1	20732328	20733185	214	221	205	197	114	290	167.310474749612	214.775375773214	176.690031957406	187.030910249036	179.838347917302	273.251989619459	199.816188377672	0.202455390248805	0.248629088374196	0.814286822079732	0.415480657213586	0.854520118288792
chr1	20733326	20734028	161	112	108	163	75	175	125.873768386391	108.845439305882	93.0854802507309	154.751463810116	118.314702577172	164.893442011743	127.627382723673	0.424326463498282	0.266335121809532	1.59320505915753	0.111114196661003	0.571654783930476
chr1	20738883	20739402	48	38	56	34	28	37	37.5275831214084	36.9297026216386	48.2665453151938	32.27944643892	44.1708222954777	34.8631848824827	39.0062141125202	-0.153569406029118	0.401391079609267	-0.382592971868257	0.702021582132256	0.949658118075485
chr1	20739411	20739955	51	47	72	41	21	52	39.8730570664964	45.6762111372898	62.0569868338206	38.9252148234035	33.1281167216082	48.9969084834892	44.776082511018	-0.274373564996528	0.392074407043895	-0.699799732059048	0.484052382116851	0.885081819198017
chr1	20785900	20786670	188	138	241	181	83	176	146.983033892183	134.113130573319	207.718525374316	171.840582513074	130.934937518737	165.83569025181	159.570983353907	-0.0555698544923931	0.262188501616521	-0.211946191956465	0.832149013147027	0.974462015989696
chr1	20786904	20788314	432	351	546	416	230	473	337.748248092675	341.113832110399	470.59881682314	394.948521135021	362.831754569995	445.683417551739	392.154098380495	0.0683696117982404	0.210012919088173	0.325549552356518	0.744765185834233	0.957438406251445
chr1	20813321	20813925	49	37	43	38	31	22	38.3094077697711	35.9578683421218	37.0618115813095	36.0770283729106	48.9034103985646	20.7294612814762	36.173164624359	-0.0980468892566388	0.441205527870773	-0.222224979205964	0.824138749637644	0.973039680238005
chr1	20813967	20814664	54	24	51	47	44	46	42.2185310115844	23.3240227084033	43.9570323406229	44.6215877243894	69.4112921786078	43.3434190430866	44.4793141677824	0.502871687525207	0.414029558052581	1.21457919548184	0.224526627694822	0.717908041796241
chr1	20830166	20830422	7	0	7	12	14	8	5.47277253853872	0	6.03331816439923	11.3927458019718	22.0854111477388	7.53798592053681	8.75370559553089	1.78615365734389	0.949557072437417	1.88103875921751	0.0599666465763188	0.452335247145096
chr1	20840817	20841165	31	15	40	24	21	25	24.2365640992429	14.5775141927521	34.476103796567	22.7854916039435	33.1281167216082	23.5562060016775	25.4599994026319	0.0978976701913748	0.513511122147589	0.190643719228418	0.8488047353364	0.977140472198289
chr1	20841697	20842007	29	13	55	23	19	24	22.6729148025176	12.6338456337185	47.4046427202796	21.8360961204459	29.973057986217	22.6139577616104	26.1890858374648	-0.166725666618004	0.554703189403564	-0.300567348093443	0.763744433172066	0.961583540184654
chr1	20846500	20847639	353	231	447	339	171	341	275.984100872024	224.493718568382	385.270459926636	321.845068905702	269.757521875953	321.306649862881	299.776253335263	0.0454326504924214	0.237704720239018	0.191130619731648	0.84842325874906	0.977088829079049
chr1	20847841	20848961	289	205	344	339	186	355	225.947323376813	199.226027300945	296.494492650476	321.845068905702	293.420462391387	334.498125223821	278.571916641524	0.397414283958891	0.220731863545234	1.80043912816171	0.0717913271487264	0.48541915427866
chr1	20883212	20884991	166	178	88	257	117	268	129.782891628204	172.986501753991	75.8474283524474	243.994639258895	184.570936020389	252.522528337983	176.617487558652	0.853259726170367	0.297421275492189	2.86885907794708	0.00411955297325245	0.149369642229391
chr1	20895877	20896917	365	138	253	319	196	374	285.365996652376	134.113130573319	218.061356513286	302.857159235749	309.195756068344	352.400841785096	266.999040138028	0.594912593552281	0.265313182416991	2.24230318347794	0.0249417841527693	0.316896717266068
chr1	20897245	20898402	465	153	200	377	223	380	363.548461488644	148.690644766071	172.380518982835	357.922097278613	351.789048996126	358.054331225498	292.064183789631	0.638527478217271	0.295757624276321	2.15895525865026	0.0308536381836024	0.347335041351742
chr1	20949417	20949614	8	4	14	6	12	8	6.2545971869014	3.88733711806722	12.0666363287985	5.69637290098588	18.9303524123476	7.53798592053681	9.06221364460622	0.487389032721517	0.847762501888139	0.574912232654785	0.565350656417989	0.915973130968333
chr1	21021688	21022292	134	67	126	58	46	63	104.764502880598	65.1128967276259	108.599726959186	55.0649380428635	72.566350913999	59.3616391242274	77.5783424414167	-0.586967653990374	0.328548715387418	-1.78654679351959	0.0740107677777607	0.491258917028356
chr1	21022482	21023219	296	221	276	207	109	207	231.420095915352	214.775375773214	237.885116196312	196.524865084013	171.950701078824	195.04538569389	207.933589956934	-0.276318808118598	0.213330179374641	-1.29526356246736	0.195229324401969	0.687396100776519
chr1	21090323	21091746	139	91	91	78	47	62	108.673626122412	88.4369194360292	78.43313613719	74.0528477128164	74.1438802816946	58.4193908841603	80.3599667623837	-0.421490962494045	0.306909429521447	-1.37333989102668	0.169646706829631	0.657129841123267
chr1	21149929	21150810	58	55	63	46	32	58	45.3458296050351	53.4508853734243	54.299863479593	43.6721922408917	50.4809397662602	54.6503979238919	50.316684731516	-0.0405214596761664	0.355025923918279	-0.114136621993536	0.909129491750337	0.986728788302339
chr1	21174940	21176877	374	341	381	353	186	371	292.40241848764	331.39548931523	328.384888662301	335.136605674669	293.420462391387	349.574097064894	321.718993599354	0.0427028143920387	0.194671418490108	0.219358418011469	0.826370858810456	0.973594836149196
chr1	21177045	21177519	106	79	115	89	55	97	82.8734127264435	76.7749080818276	99.1187984151302	84.4961980312905	86.7641152232597	91.3980792865088	86.9042519607434	0.0212205124497562	0.287106066349255	0.0739117522649003	0.941080604473725	0.991427822146518
chr1	21194725	21195343	55	26	16	47	26	52	43.0003556599471	25.2676912674369	13.7904415186268	44.6215877243894	41.0157635600864	48.9969084834892	36.1154580356626	0.712047588137929	0.472166493969548	1.50804344914794	0.131543407129462	0.60469347592451
chr1	21195462	21195732	24	6	7	11	16	17	18.7637915607042	5.83100567710083	6.03331816439923	10.4433503184741	25.2404698831301	16.0182200811407	13.7216926141582	0.719516455292878	0.721593169815685	0.997122042433774	0.318705274971358	0.79488563271167
chr1	21251668	21252024	40	10	23	22	13	23	31.272985934507	9.71834279516805	19.823759683026	20.8867006369482	20.5078817800432	21.6717095215433	20.646896725206	0.0436692647731503	0.574258287547138	0.0760446400515651	0.939383583367065	0.991296364747904
chr1	21252419	21252931	69	25	36	37	28	39	53.9459007370246	24.2958569879201	31.0284934169103	35.1276328894129	44.1708222954777	36.7476813626169	37.5527312815604	0.0721285596534092	0.441610346470128	0.163330773904973	0.870258005156526	0.980976251978816
chr1	21260981	21261899	382	287	344	278	157	291	298.657015674542	278.916438221323	296.494492650476	263.931944412346	247.672110728214	274.194237859526	276.644373257738	-0.151819906928508	0.195497387881318	-0.776582790050753	0.437404958406276	0.86538038688748
chr1	21262086	21263331	490	415	581	360	232	460	383.094077697711	403.311225999474	500.765407645136	341.782374059153	365.986813305386	433.434190430866	404.729014856288	-0.172540542054384	0.202398878435635	-0.852477757722622	0.393948978871856	0.841989060331944
chr1	21264594	21264898	100	77	143	44	36	69	78.1824648362675	74.831239522794	123.252071072727	41.7734012738964	56.7910572370427	65.01512856463	73.3075604178929	-0.758833473593539	0.34651303777871	-2.18991319477608	0.0285305328590605	0.336650554883403
chr1	21265500	21266169	216	185	332	123	77	165	168.874124046338	179.789341710609	286.151661511506	116.775644470211	121.469761312564	155.470959611072	171.421915443716	-0.686192978200896	0.275917296476527	-2.48695165893405	0.0128842905151606	0.241072773799278
chr1	21275658	21276330	96	21	47	43	56	59	75.0551662428168	20.4085198698529	40.5094219609662	40.8240057903988	88.3416445909553	55.5926461639589	53.4552341031582	0.421471801055335	0.469199384446277	0.898278674326764	0.36903699891148	0.829000582116061
chr1	21276804	21277421	88	29	59	48	31	60	68.8005690559154	28.1831941059873	50.8522530999363	45.570983207887	48.9034103985646	56.534894404026	49.8075507120528	0.0255042460548243	0.405524861007187	0.0628919420414333	0.949852551462671	0.992665967480201
chr1	21289262	21291079	455	408	430	451	254	489	355.730215005017	396.508386042856	370.618115813095	428.177363057439	400.69245939469	460.759389392812	402.080988117652	0.202293367550028	0.182767216114386	1.10683618129534	0.268364762051523	0.755196508394589
chr1	21302922	21303224	16	19	15	4	9	9	12.5091943738028	18.4648513108193	12.9285389237126	3.79758193399059	14.1977643092607	8.48023416060391	11.7296941686983	-0.774297836769727	0.734250550883123	-1.05454171718147	0.291634971578559	0.77455918814663
chr1	21308992	21309391	19	15	29	16	12	8	14.8546683188908	14.5775141927521	24.9951752525111	15.1903277359623	18.9303524123476	7.53798592053681	16.0143373055001	-0.411941846868974	0.631488675630056	-0.652334495876695	0.514185411220028	0.897920937780455
chr1	21319362	21319658	67	47	68	33	30	39	52.3822514402992	45.6762111372898	58.6093764541639	31.3300509554223	47.3258810308689	36.7476813626169	45.3452420634435	-0.458019956057396	0.380902209270946	-1.20246074952953	0.22918506455409	0.722330656744905
chr1	21324120	21325693	446	405	635	354	197	411	348.693793169753	393.592883204306	547.308147770501	336.086001158167	310.773285436039	387.264026667578	387.286356234391	-0.315955382166697	0.222514976472515	-1.41992861413409	0.155628464549385	0.638894064610758
chr1	21334272	21334804	93	88	112	66	46	67	72.7096922977288	85.5214165974788	96.5330906303876	62.6601019108447	72.566350913999	63.1306320844958	75.5202140724891	-0.365996037276853	0.30637849176219	-1.19458789411672	0.232248081372397	0.725826522654479
chr1	21334988	21335274	39	31	41	27	27	30	30.4911612861443	30.126862665021	35.3380063914812	25.6336780544365	42.593292927782	28.267447202013	32.0750747544797	-0.0127713863207105	0.441129404801422	-0.0289515642840895	0.976903220485137	0.996592243762602
chr1	21338454	21338691	25	21	46	8	18	10	19.5456162090669	20.4085198698529	39.6475193660521	7.59516386798117	28.3955286185214	9.42248240067101	20.8358050553576	-0.867390842930666	0.629905672530657	-1.37701703724291	0.168506980454356	0.65593430969741
chr1	21344799	21345520	127	112	82	82	50	87	99.2917303420597	108.845439305882	70.6760127829624	77.850429646807	78.8764683847815	81.9755968858378	86.2526128913884	-0.222528159514113	0.300879995853447	-0.739591074783522	0.459548158925727	0.875623524591535
chr1	21345580	21346306	76	87	68	64	48	66	59.4186732755633	84.549582317962	58.6093764541639	60.7613109438494	75.7214096493903	62.1883838444287	66.8747894142263	-0.0325051535077785	0.329850054686452	-0.0985452421363917	0.921499348730323	0.988323006342031
chr1	21368267	21368658	27	23	20	15	16	18	21.1092655057922	22.3521884288865	17.2380518982835	14.2409322524647	25.2404698831301	16.9604683212078	19.5235627149608	-0.127675342633232	0.548497009344665	-0.232773088016973	0.815937611594051	0.972048352123067
chr1	21379499	21379759	14	5	11	3	1	2	10.9455450770774	4.85917139758402	9.48092854405593	2.84818645049294	1.57752936769563	1.8844964801342	5.2659762195067	-1.9796606242884	1.09994441570726	-1.79978242174672	0.0718950006290806	0.485645432097113
chr1	21439519	21440703	165	146	131	133	93	150	129.001066979841	141.887804809454	112.909239933757	126.269599305187	146.710231195694	141.337236010065	133.019196372333	0.10844698738514	0.248780063352379	0.435915104786884	0.662898325566291	0.940467770621187
chr1	21509036	21509269	7	14	5	6	6	11	5.47277253853872	13.6056799132353	4.30951297457088	5.69637290098588	9.46517620617379	10.3647306407381	8.15237419570711	0.131925576345534	0.856441653138598	0.154039187447349	0.877578837194289	0.981765234250992
chr1	21586441	21586938	30	30	35	17	8	17	23.4547394508802	29.1550283855041	30.1665908219961	16.13972321946	12.620234941565	16.0182200811407	21.2590894834244	-0.871519001872634	0.525904907879415	-1.65717982246415	0.0974831246930706	0.545191365852083
chr1	21587282	21587604	14	20	21	9	6	8	10.9455450770774	19.4366855903361	18.0999544931977	8.54455935147882	9.46517620617379	7.53798592053681	12.3383177731334	-0.929368376543711	0.68796050177259	-1.35090368436722	0.176726287848998	0.665982562661286
chr1	21622177	21622540	44	51	39	45	25	35	34.4002845279577	49.563548255357	33.6142012016528	42.7227967573941	39.4382341923908	32.9786884023485	38.7862922228502	-0.0279255314589846	0.40706586418877	-0.0686019976512563	0.945306428719517	0.991868299728803
chr1	21622697	21623714	210	176	233	112	118	119	164.183176156162	171.042833194958	200.823304615003	106.332294151736	186.148465388084	112.127540567985	156.776269012321	-0.420759794458446	0.274654794191537	-1.53195867451351	0.125532632919582	0.595520140601786
chr1	21624018	21624393	54	43	53	22	15	23	42.2185310115844	41.7888740192226	45.6808375304513	20.8867006369482	23.6629405154345	21.6717095215433	32.6515988725307	-0.976046807257727	0.430678717459893	-2.2662991406085	0.0234330740142013	0.308417456959888
chr1	21638450	21638794	70	50	80	27	17	33	54.7277253853872	48.5917139758402	68.952207593134	25.6336780544365	26.8179992508257	31.0941919222143	42.636252696973	-1.04200033090835	0.395214961459971	-2.63654069941857	0.00837561520500799	0.202269379447886
chr1	21638900	21639725	160	145	161	74	50	64	125.091943738028	140.915970529937	138.766317781182	70.2552657788258	78.8764683847815	60.3038873642945	102.368308929508	-0.958952296859586	0.27567352182174	-3.47857962753375	0.000504078652340511	0.0591950140871968
chr1	21639974	21640353	60	42	31	25	13	17	46.9094789017605	40.8170397397058	26.7189804423394	23.7348870874412	20.5078817800432	16.0182200811407	29.1177480054051	-0.928150967332189	0.478709391416835	-1.93886099578106	0.0525182664663176	0.428926875467037
chr1	21651246	21652308	95	115	76	95	63	79	74.2733415944541	111.760942144433	65.5045972134773	90.1925709322764	99.3843501648247	74.437610965301	85.9255688357944	0.0675826345899559	0.31807593323411	0.212473272978543	0.831737826833307	0.974411455348513
chr1	21669016	21669535	22	26	9	25	17	14	17.2001422639788	25.2676912674369	7.75712335422758	23.7348870874412	26.8179992508257	13.1914753609394	18.9948864308083	0.335900009921612	0.612429101772472	0.548471666270367	0.583368079191105	0.92141546539916
chr1	21703574	21703984	14	4	28	14	10	9	10.9455450770774	3.88733711806722	24.1332726575969	13.2915367689671	15.7752936769563	8.48023416060391	12.7522032432115	-0.0738105840218604	0.758593753333934	-0.0972992246475418	0.922488771722109	0.988431545402126
chr1	21764080	21764551	31	19	13	30	19	24	24.2365640992429	18.4648513108193	11.2047337338843	28.4818645049294	29.973057986217	22.6139577616104	22.4958382327839	0.579309647113922	0.529032693224916	1.09503562734946	0.273501028378402	0.760184610106029
chr1	21765432	21765865	40	6	18	23	23	32	31.272985934507	5.83100567710083	15.5142467084552	21.8360961204459	36.2831754569995	30.1519436821472	23.4815755966093	0.723314605779231	0.600458770224946	1.20460328276704	0.228356488823162	0.721578529377652
chr1	21782004	21783700	406	319	450	406	224	406	317.420807235246	310.015135165861	387.856167711379	385.454566300045	353.366578363821	382.552785467243	356.111006707266	0.144734472957449	0.194398495335769	0.744524656466404	0.456559130224241	0.874268224564841
chr1	21783788	21784401	84	86	105	89	54	74	65.6732704624647	83.5777480384452	90.4997724659884	84.4961980312905	85.1865858555641	69.7263697649655	79.8599907697864	-0.00393319465163542	0.30386498714857	-0.0129438889572109	0.989672559229006	0.998718707106073
chr1	21788692	21788925	10	3	4	11	10	17	7.81824648362675	2.91550283855041	3.4476103796567	10.4433503184741	15.7752936769563	16.0182200811407	9.40303729640083	1.55049865686333	0.809477141418133	1.91543229268586	0.0554373961506307	0.437839115991226
chr1	21869476	21869891	21	14	27	17	8	18	16.4183176156162	13.6056799132353	23.2713700626827	16.13972321946	12.620234941565	16.9604683212078	16.5026323456278	-0.211173723168636	0.591091199416653	-0.357260814197612	0.720896562556943	0.953849328644014
chr1	21870097	21870590	29	20	28	33	23	29	22.6729148025176	19.4366855903361	24.1332726575969	31.3300509554223	36.2831754569995	27.3251989619459	26.8635497374697	0.508330809418176	0.465367453828288	1.09232135860911	0.274691875548042	0.761668804058095
chr1	21895008	21895264	18	4	4	7	7	11	14.0728436705281	3.88733711806722	3.4476103796567	6.64576838448353	11.0427055738694	10.3647306407381	8.24349929455719	0.364617279856402	0.878951817320947	0.414831931251657	0.678264942462125	0.944029835833485
chr1	21919858	21920233	37	20	51	17	8	15	28.927511989419	19.4366855903361	43.9570323406229	16.13972321946	12.620234941565	14.1337236010065	22.5358186137349	-1.09925739635086	0.548168658808858	-2.00532697133668	0.0449281032428306	0.404222203545948
chr1	21920260	21920938	65	42	96	40	41	42	50.8186021435739	40.8170397397058	82.7426491117608	37.9758193399059	64.6787040755209	39.5744260828182	52.7678734155476	-0.314290864712617	0.404346562815004	-0.777280911019911	0.436993054747076	0.865095957075717
chr1	21926913	21927600	182	114	159	173	110	229	142.292086002007	110.789107864916	137.042512591354	164.245418645093	173.528230446519	215.774846975366	157.278700420876	0.505040612485119	0.246860202619303	2.04585675263327	0.0407704663795888	0.388483376489645
chr1	21927943	21928314	118	41	85	88	58	104	92.2553085067956	39.845205460189	73.2617205677049	83.5468025477929	91.4967033263466	97.9938169669785	79.7332595626346	0.404833587056565	0.346544181319352	1.16820194618561	0.242725315653352	0.73654450041766
chr1	21930811	21931076	78	51	113	75	44	96	60.9823225722886	49.563548255357	97.3949932253018	71.2046612623235	69.4112921786078	90.4558310464417	73.1687747567201	0.154804185730272	0.347142006741073	0.445939076009714	0.65564125479863	0.939052885625195
chr1	21931395	21932278	374	280	458	315	180	374	292.40241848764	272.113598264705	394.751388470692	299.059577301759	283.955286185214	352.400841785096	315.780518415851	-0.0343001981336048	0.220123297111896	-0.155822662042759	0.876172807090977	0.981740505547029
chr1	21936043	21937204	329	275	411	306	183	339	257.22030931132	267.254426867121	354.241966509726	290.51501795028	288.6878742883	319.422153382747	296.223624718249	0.0334452925324258	0.212427759725856	0.157443135377353	0.87489562022729	0.981460666613253
chr1	21937529	21937955	104	116	126	102	50	101	81.3097634297182	112.732776423949	108.599726959186	96.8383393167599	78.8764683847815	95.1670722467772	95.5873577935287	-0.150991458319086	0.287510843325626	-0.525167873922855	0.59946649574822	0.925126118888428
chr1	21956618	21956928	28	16	17	18	19	23	21.8910901541549	15.5493484722689	14.652344113541	17.0891187029576	29.973057986217	21.6717095215433	20.1377781584471	0.377333163600379	0.546199600725071	0.690833832722462	0.489669971417016	0.887633280206942
chr1	21957092	21957328	12	9	10	5	7	13	9.3818957803521	8.74650851565124	8.61902594914175	4.74697741748823	11.0427055738694	12.2492271208723	9.13105672622918	0.0551988956155756	0.785222519400052	0.0702971377562506	0.943957160612879	0.991668588246524
chr1	21963776	21964125	21	10	14	19	15	20	16.4183176156162	9.71834279516805	12.0666363287985	18.0385141864553	23.6629405154345	18.844964801342	16.4582860404691	0.646973151176125	0.590413601891747	1.09579648758625	0.273167845952209	0.75988249664196
chr1	21973242	21974012	55	42	75	39	24	43	43.0003556599471	40.8170397397058	64.6426946185632	37.0264238564082	37.8607048246951	40.5166743228853	43.9773155037008	-0.363092092748886	0.390627424535474	-0.929509988144503	0.352624851372264	0.818512827701257
chr1	22018751	22019144	15	25	20	3	4	10	11.7273697254401	24.2958569879201	17.2380518982835	2.84818645049294	6.31011747078252	9.42248240067101	11.9736774889317	-1.51501988999551	0.755053715752801	-2.00650610464848	0.0448022780972217	0.403703274610561
chr1	22024392	22026237	262	252	353	238	173	276	204.838057871021	244.902238438235	304.251616004704	225.95612507244	272.912580611344	260.06051425852	252.153522042711	0.00761567569232004	0.226839356127512	0.0335729911349205	0.973217660074661	0.99605854121054
chr1	22052173	22052535	40	46	47	48	39	35	31.272985934507	44.704376857773	40.5094219609662	45.570983207887	61.5236453401296	32.9786884023485	42.7600169506019	0.252486475276003	0.406163450525181	0.621637606607711	0.534180186906011	0.90596225757021
chr1	22052640	22053729	292	269	332	266	143	303	228.292797321901	261.423421190021	286.151661511506	252.539198610374	225.586699580475	285.501216740332	256.582499159101	-0.0183421771046587	0.213186611375741	-0.0860381286905988	0.931436107277301	0.990292504274194
chr1	22142793	22143093	8	21	15	9	12	11	6.2545971869014	20.4085198698529	12.9285389237126	8.54455935147882	18.9303524123476	10.3647306407381	12.9052163975052	-0.0857892854451901	0.71594697975299	-0.11982631098575	0.904620738955119	0.98600730653856
chr1	22143211	22143748	39	34	22	41	25	31	30.4911612861443	33.0423655035714	18.9618570881119	38.9252148234035	39.4382341923908	29.2096954420801	31.6780880559503	0.378798935374828	0.450937697913255	0.840024990431595	0.400894374842312	0.845967752666759
chr1	22229172	22229440	9	15	10	2	4	7	7.03642183526407	14.5775141927521	8.61902594914175	1.89879096699529	6.31011747078252	6.59573768046971	7.5062680159009	-1.04738365952934	0.906599614000132	-1.15528800515151	0.247972506260083	0.739946114098372
chr1	22259272	22259657	28	31	30	26	9	17	21.8910901541549	30.126862665021	25.8570778474253	24.6842825709388	14.1977643092607	16.0182200811407	22.1292162713235	-0.485231060603621	0.524239687102113	-0.925590092741504	0.354659043985104	0.820434013728582
chr1	22332930	22333157	13	6	5	5	2	4	10.1637204287148	5.83100567710083	4.30951297457088	4.74697741748823	3.15505873539126	3.7689929602684	5.32921136558906	-0.788549486470979	1.0179151366695	-0.774671146998584	0.43853400448552	0.865835520500177
chr1	22347716	22348504	118	19	19	47	18	43	92.2553085067956	18.4648513108193	16.3761493033693	44.6215877243894	28.3955286185214	40.5166743228853	40.1050166311301	-0.162390981278825	0.58663742026722	-0.276816608808988	0.781920927354871	0.964887233132813
chr1	22348704	22349295	69	9	5	15	15	20	53.9459007370246	8.74650851565124	4.30951297457088	14.2409322524647	23.6629405154345	18.844964801342	20.625126632748	-0.258140991622945	0.763986540225467	-0.337886831810889	0.73544847126717	0.956406201945435
chr1	22414562	22415094	56	26	21	20	24	34	43.7821803083098	25.2676912674369	18.0999544931977	18.9879096699529	37.8607048246951	32.0364401622814	29.3391467876456	0.00906053215052702	0.509263120494919	0.0177914555087392	0.985805221198804	0.998148741950905
chr1	22428821	22429310	32	29	24	21	16	21	25.0183887476056	28.1831941059873	20.6856622779402	19.9373051534506	25.2404698831301	19.7872130414091	23.1420388682538	-0.195834775583754	0.499518824280751	-0.392046838006022	0.695023606578616	0.947945991908671
chr1	22451180	22451753	48	67	55	53	36	63	37.5275831214084	65.1128967276259	47.4046427202796	50.3179606253753	56.7910572370427	59.3616391242274	52.7526299259932	0.154042584989427	0.366766511116679	0.420001773118326	0.674484158389104	0.943424798215466
chr1	22451886	22452779	187	138	146	145	78	175	146.20120924382	134.113130573319	125.83777885747	137.662345107159	123.047290680259	164.893442011743	138.625866078962	0.0729174626830515	0.249404576500922	0.292366177501887	0.770006665476101	0.962647486627939
chr1	22710068	22711994	186	431	386	281	166	288	145.419384595458	418.860574471743	332.694401636872	266.780130862839	261.869875037475	271.367493139325	282.831976623952	-0.162707250718508	0.307820354333014	-0.52857859601605	0.597097811525363	0.924267144423252
chr1	22735500	22735742	38	54	81	20	15	31	29.7093366377816	52.4790510939075	69.8141101880482	18.9879096699529	23.6629405154345	29.2096954420801	37.3105072578675	-1.07720966334805	0.463062306642372	-2.32627369556121	0.0200039543719547	0.287245757633781
chr1	22739307	22740759	335	373	573	266	194	316	261.911257201496	362.494186259768	493.870186885822	252.539198610374	306.040697332952	297.750443861204	329.100995025269	-0.386073060580081	0.247233025106655	-1.56157560428479	0.118388000281004	0.582807268910988
chr1	22745613	22746046	66	117	167	59	43	68	51.6004267919365	113.704610703466	143.937733350667	56.0143335263611	67.8337628109121	64.0728803245629	82.860624584651	-0.719744566133078	0.376013312327356	-1.91414650103258	0.0556014392991752	0.438071434370296
chr1	22746587	22747345	187	285	336	118	83	151	146.20120924382	276.972769662289	289.599271891163	112.028667052722	130.934937518737	142.279484250132	183.002723269811	-0.886599097964539	0.287653185823808	-3.08218070112943	0.00205490053626253	0.110137908631984
chr1	22747805	22748147	60	118	141	64	36	60	46.9094789017605	114.676444982983	121.528265882899	60.7613109438494	56.7910572370427	56.534894404026	76.2002420587601	-0.697267382653894	0.379005272408102	-1.8397300338954	0.0658078818659875	0.469694312052172
chr1	22749665	22750445	172	255	334	103	87	134	134.47383951838	247.817741276785	287.875466701335	97.7877348002576	137.24505498952	126.261264168992	171.910183575878	-0.894836374005215	0.300917914167959	-2.97368927496207	0.00294242871908518	0.128682215981325
chr1	22750569	22751347	165	191	279	93	92	95	129.001066979841	185.62034738771	240.470823981055	88.2937799652811	145.132701827998	89.5135828063746	146.338717158043	-0.794217878657517	0.305673967672703	-2.59825161005506	0.00936998079605873	0.211703699126153
chr1	22817314	22817973	11	29	24	38	17	34	8.60007113198942	28.1831941059873	20.6856622779402	36.0770283729106	26.8179992508257	32.0364401622814	25.4000658836558	0.742477710256167	0.536410078800766	1.38416062560961	0.166309276769673	0.653084463054238
chr1	22831439	22832159	166	87	99	85	53	93	129.782891628204	84.549582317962	85.3283568965034	80.6986160973	83.6090564878684	87.6290863262404	91.9329316256797	-0.253144223786968	0.301032193519971	-0.840920769393304	0.400392322192335	0.845532977992528
chr1	22832328	22832810	94	53	56	54	50	69	73.4915169460914	51.5072168143907	48.2665453151938	51.2673561088729	78.8764683847815	65.01512856463	61.4040386889934	0.157854822996483	0.351776523842524	0.448736093222491	0.653622044492285	0.938516245404566
chr1	22861795	22862091	8	8	22	8	5	14	6.2545971869014	7.77467423613444	18.9618570881119	7.59516386798117	7.88764683847815	13.1914753609394	10.2775690964244	-0.190334576124663	0.781478625938528	-0.243556982631583	0.807573947946852	0.970755088833341
chr1	22969687	22969977	34	5	3	16	12	9	26.5820380443309	4.85917139758402	2.58570778474253	15.1903277359623	18.9303524123476	8.48023416060391	12.7713052559286	0.296385683289967	0.842481204739132	0.351800944190488	0.724987550412999	0.954326361573934
chr1	22975946	22976911	131	86	62	110	69	117	102.41902893551	83.5777480384452	53.4379608846789	104.433503184741	108.849526370999	110.243044087851	93.8268019170375	0.432346997554397	0.311056518224497	1.38993067890756	0.164549928523416	0.651095689903758
chr1	23010169	23010957	127	37	42	88	52	125	99.2917303420597	35.9578683421218	36.1999089863954	83.5468025477929	82.0315271201728	117.781030008388	75.801477891155	0.721537671244327	0.409675178795473	1.76124331809848	0.078197229141566	0.500925696502787
chr1	23011029	23011582	71	15	28	47	32	78	55.5095500337499	14.5775141927521	24.1332726575969	44.6215877243894	50.4809397662602	73.4953627252339	43.8030378499971	0.832296249573641	0.486300836003464	1.71148430756083	0.0869917456048849	0.522164075649222
chr1	23011657	23011973	37	3	4	21	18	20	28.927511989419	2.91550283855041	3.4476103796567	19.9373051534506	28.3955286185214	18.844964801342	17.0780706301567	0.902568429726067	0.782334373241133	1.1536862760955	0.248628812420973	0.740672702545264
chr1	23018744	23019306	129	98	142	129	77	130	100.855379638785	95.2397593926469	122.390168477813	122.472017371196	121.469761312564	122.492271208723	114.153226233621	0.201936728324039	0.260663439652019	0.774702921873588	0.438515224071301	0.865835520500177
chr1	23019448	23020543	260	192	267	213	109	241	203.274408574295	186.592181667227	230.127992842085	202.221237984999	171.950701078824	227.081825856171	203.541391333933	-0.0393224959250279	0.226347152251404	-0.173726488422317	0.862080419311169	0.979900384438331
chr1	23098995	23099302	59	43	47	55	20	44	46.1276542533978	41.7888740192226	40.5094219609662	52.2167515923706	31.5505873539126	41.4589225629524	42.2753686238037	-0.0227298446541951	0.391154320377227	-0.0581096602289207	0.953661279647606	0.992923946118005
chr1	23099774	23100380	96	92	108	89	39	67	75.0551662428168	89.408753715546	93.0854802507309	84.4961980312905	61.5236453401296	63.1306320844958	77.7833126108349	-0.292373431448839	0.308575187156916	-0.947494949748382	0.343386628468521	0.812677748253378
chr1	23100461	23101453	174	160	143	147	77	137	136.037488815105	155.493484722689	123.252071072727	139.561136074154	121.469761312564	129.088008889193	134.150325147739	-0.0840303132841175	0.248121661354904	-0.338665769144289	0.734861530565783	0.956406201945435
chr1	23101781	23102421	97	99	122	84	44	84	75.8369908911794	96.2115936721637	105.152116579529	79.7492206138023	69.4112921786078	79.1488521656365	84.2516776834865	-0.273271573843761	0.297038924297207	-0.919985737526891	0.357580212455333	0.822433185257907
chr1	23148474	23149765	151	44	99	69	66	55	118.055521902764	42.7607082987394	85.3283568965034	65.5082883613376	104.116938267912	51.8236532036905	77.9322444884911	-0.171341086450156	0.399434587359525	-0.428959063317003	0.667953016200555	0.942077097676751
chr1	23167307	23168833	208	257	251	230	155	256	162.619526859436	249.761409835819	216.337551323458	218.360961204459	244.517051992823	241.215549457178	222.135341778862	0.164345792521058	0.232950803945938	0.705495708695639	0.48050180156503	0.883896684536161
chr1	23177194	23178478	228	177	158	234	102	231	178.25601982669	172.014667474474	136.18060999644	222.158543138449	160.907995504954	217.6593434555	181.196196566085	0.311051608207889	0.243122000411025	1.2794054330008	0.200754321644322	0.693708114103301
chr1	23187472	23188492	371	278	347	300	153	356	290.056944542552	270.169929705672	299.080200435219	284.818645049294	241.361993257432	335.440373463888	286.821347742343	0.00864170055240889	0.209374314775401	0.0412739287609321	0.967077517188924	0.995496389569372
chr1	23188669	23190160	453	373	520	371	213	388	354.166565708292	362.494186259768	448.189349355371	352.225724377627	336.013755319169	365.592317146035	369.780316361044	-0.143175387397052	0.19435042753223	-0.736686763260701	0.461312858248332	0.876484064349581
chr1	23194155	23195301	447	363	535	412	181	458	349.475617818116	352.7758434646	461.117888279084	391.15093920103	285.532815552909	431.549693950732	378.600466377745	-0.0650137344442354	0.221969193206228	-0.292895304547205	0.769602177979327	0.962500297583455
chr1	23195550	23196085	202	144	207	167	71	165	157.92857896926	139.94413625042	178.413837147234	158.549045744107	112.00458510639	155.470959611072	150.385190471414	-0.152611472025509	0.253322744438063	-0.602438886267561	0.546882031959041	0.909238832704409
chr1	23196467	23197027	237	206	274	163	109	210	185.292441661954	200.197861580462	236.161311006484	154.751463810116	171.950701078824	197.872130414091	191.037651591989	-0.243887413783139	0.231453510013382	-1.05372095575063	0.29201069177081	0.774915002029924
chr1	23197145	23197476	124	104	186	109	71	102	96.9462563969717	101.070765069748	160.313882654037	103.484107701243	112.00458510639	96.1093204868443	111.654819569206	-0.205215278501067	0.292789599788953	-0.700896748549091	0.483367453732048	0.884678396324543
chr1	23198526	23198783	82	57	125	74	44	73	64.1096211657393	55.3945539324579	107.737824364272	70.2552657788258	69.4112921786078	68.7841215248984	72.6154464908002	-0.125748859319361	0.344383456276467	-0.365141986432737	0.71500542080454	0.953080913876231
chr1	23202781	23203045	55	33	39	30	33	31	43.0003556599471	32.0705312240546	33.6142012016528	28.4818645049294	52.0584691339558	29.2096954420801	36.4058528611033	-0.013362208351409	0.434307135353837	-0.0307667253509953	0.975455577173603	0.996477650481038
chr1	23215805	23217941	573	525	523	518	251	500	447.985523511813	510.212996746323	450.775057140114	491.786860451781	395.959871291603	471.12412003355	461.307404862531	-0.048422863672764	0.1858363555744	-0.260567226058078	0.794426266567888	0.968305261981424
chr1	23224914	23225576	61	37	38	24	26	42	47.6913035501232	35.9578683421218	32.7522986067387	22.7854916039435	41.0157635600864	39.5744260828182	36.629525290972	-0.185073563624218	0.433240792649025	-0.427184066607849	0.669245265672807	0.942077097676751
chr1	23248795	23249081	4	14	3	9	6	11	3.1272985934507	13.6056799132353	2.58570778474253	8.54455935147882	9.46517620617379	10.3647306407381	7.9488587483032	0.5751867545513	0.906013518516819	0.63485449476836	0.525523317909658	0.90295841762223
chr1	23249741	23250005	15	4	5	3	9	3	11.7273697254401	3.88733711806722	4.30951297457088	2.84818645049294	14.1977643092607	2.8267447202013	6.63281921633886	-0.0847515599215417	1.01409087991532	-0.0835739297138923	0.933395195477092	0.990417761749374
chr1	23273199	23273433	30	31	25	15	12	28	23.4547394508802	30.126862665021	21.5475648728544	14.2409322524647	18.9303524123476	26.3829507218788	22.4472337292411	-0.328879029839112	0.523413427385438	-0.628335103059799	0.529784440580052	0.904358131598089
chr1	23273658	23274578	161	113	175	109	67	103	125.873768386391	109.817273585399	150.832954109981	103.484107701243	105.694467635607	97.0515687269114	115.459023357589	-0.33896141940463	0.265441094741701	-1.27697416157235	0.201611369575097	0.694692973461725
chr1	23274625	23274884	50	22	19	20	18	18	39.0912324181337	21.3803541493697	16.3761493033693	18.9879096699529	28.3955286185214	16.9604683212078	23.5319404134258	-0.281804673461999	0.544307431035716	-0.517730711347772	0.604646167514912	0.926966383273392
chr1	23276342	23277032	144	71	70	80	45	84	112.582749364225	69.0002338456931	60.3331816439923	75.9516386798117	70.9888215463034	79.1488521656365	78.000912874277	-0.0985108985404905	0.333833509247747	-0.29508990503222	0.767925201165496	0.962186354505207
chr1	23282608	23283126	66	44	54	56	38	73	51.6004267919365	42.7607082987394	46.5427401253655	53.1661470758682	59.946115972434	68.7841215248984	53.800043298207	0.367028209151148	0.346581894394449	1.05899418027137	0.289602430157754	0.773194390754488
chr1	23283313	23284088	97	39	71	64	38	61	75.8369908911794	37.9015369011554	61.1950842389065	60.7613109438494	59.946115972434	57.4771426440931	58.8530302652696	0.0205712704307786	0.363114975809971	0.0566522225774136	0.954822233708718	0.993046318795121
chr1	23284101	23284401	20	7	19	30	16	23	15.6364929672535	6.80283995661763	16.3761493033693	28.4818645049294	25.2404698831301	21.6717095215433	19.0349210228072	0.947509760785503	0.575880182140409	1.64532447924121	0.0999029142992091	0.55060564688293
chr1	23302769	23303506	54	1	8	34	52	52	42.2185310115844	0.971834279516805	6.8952207593134	32.27944643892	82.0315271201728	48.9969084834892	35.5655780154994	1.696945375712	1.25200871875815	1.35537824161095	0.175297078319842	0.663784159625134
chr1	23303988	23304428	29	3	6	28	37	39	22.6729148025176	2.91550283855041	5.17141556948505	26.5830735379341	58.3685866047383	36.7476813626169	25.4098624526404	1.94907217085824	0.658684727804851	2.95903652928734	0.00308602517833371	0.131683055123537
chr1	23343296	23344338	330	292	390	318	151	337	258.002133959683	283.775609618907	336.142012016528	301.907763752252	238.20693452204	317.537656902613	289.262018462004	-0.0283145811959633	0.21582095607741	-0.131194772326963	0.895621231294192	0.984166779616859
chr1	23344661	23345458	253	222	320	230	123	254	197.801636035757	215.747210052731	275.808830372536	218.360961204459	194.036112226563	239.331052977044	223.514300478181	-0.0769133141576343	0.228300607824539	-0.336894916270859	0.736196117767139	0.956406201945435
chr1	23367767	23368319	113	129	137	104	65	96	88.3461852649822	125.366622057668	118.080655503242	98.7371302837552	102.539408900216	90.4558310464417	103.920972176051	-0.186012642125302	0.278518772600666	-0.66786393027806	0.504220453522856	0.894075103877578
chr1	23368487	23369952	410	358	500	355	223	477	320.548105828697	347.916672067016	430.951297457088	337.035396641665	351.789048996126	449.452410512007	372.9488219171	0.0520896674084367	0.212199370417514	0.245475127027698	0.806088564858349	0.970494667058949
chr1	23376573	23377586	208	163	257	188	119	193	162.619526859436	158.408987561239	221.508966892943	178.486350897558	187.72599475578	181.85391033295	181.767289549984	0.0131973439073845	0.237046725027773	0.0556740191446993	0.955601497110535	0.993104604096455
chr1	23402666	23404404	187	140	187	143	91	131	146.20120924382	136.056799132353	161.175785248951	135.763554140163	143.555172460302	123.43451944879	141.031173279063	-0.14295852429741	0.241655041631295	-0.591580971505362	0.554131219096104	0.911569488440899
chr1	23483579	23484739	136	129	132	125	60	129	106.328152177324	125.366622057668	113.771142528671	118.674435437206	94.6517620617378	121.550022968656	113.39035620521	-0.0358706296782269	0.263774829362738	-0.135989585378134	0.891829514142964	0.983888000293189
chr1	23484747	23485235	56	35	31	48	21	33	43.7821803083098	34.0141997830882	26.7189804423394	45.570983207887	33.1281167216082	31.0941919222143	35.7181087309078	0.0739319006482067	0.429879040595723	0.171983031658749	0.86345086900361	0.980214872613716
chr1	23497210	23497829	41	38	18	47	40	50	32.0548105828697	36.9297026216386	15.5142467084552	44.6215877243894	63.1011747078252	47.112412003355	39.8889890580888	0.866836369927353	0.438252490143185	1.97793826486677	0.0479356715423747	0.412978529557856
chr1	23528025	23528254	19	18	34	18	10	25	14.8546683188908	17.4930170313025	29.304688227082	17.0891187029576	15.7752936769563	23.5562060016775	19.6788319931445	-0.116733742696491	0.562493058891782	-0.207529214540849	0.835596579363746	0.974930953131022
chr1	23528516	23528821	34	30	40	36	10	30	26.5820380443309	29.1550283855041	34.476103796567	34.1782374059153	15.7752936769563	28.267447202013	28.0723580852145	-0.180534176086399	0.479771035662867	-0.37629236170326	0.706699557221397	0.950946516511827
chr1	23530578	23531232	65	45	110	62	35	77	50.8186021435739	43.7325425782562	94.8092854405593	58.8625199768541	55.2135278693471	72.5531144851668	62.6649320822929	-0.0172167370804954	0.379122335055935	-0.0454120886282136	0.963778845597069	0.99475092578261
chr1	23531488	23532006	70	49	69	61	46	70	54.7277253853872	47.6198796963234	59.4712790490781	57.9131244933564	72.566350913999	65.9573768046971	59.7092893904736	0.272121960873046	0.331931349980795	0.819813979272494	0.412322160600888	0.852888635780287
chr1	23537520	23537938	37	17	20	18	10	12	28.927511989419	16.5211827517857	17.2380518982835	17.0891187029576	15.7752936769563	11.3069788808052	17.8096896500346	-0.515932020891468	0.584893434432713	-0.882095763977705	0.377725022762604	0.832825443354595
chr1	23539498	23540020	42	46	27	26	27	39	32.8366352312323	44.704376857773	23.2713700626827	24.6842825709388	42.593292927782	36.7476813626169	34.139606502171	0.036313576729208	0.453475663880621	0.0800783363289097	0.936174952510963	0.990795248832064
chr1	23544951	23545336	67	45	52	48	38	47	52.3822514402992	43.7325425782562	44.8189349355371	45.570983207887	59.946115972434	44.2856672831537	48.4560825695945	0.0741276749342307	0.364094221834552	0.203594757864394	0.838670189965324	0.975385095149034
chr1	23546740	23547956	203	146	179	155	98	154	158.710403617623	141.887804809454	154.280564489637	147.156299942135	154.597878034172	145.106228970334	150.289863310559	-0.0284294890662698	0.232424612821112	-0.122317033128289	0.90264794280236	0.985766843712146
chr1	23554189	23554870	316	276	407	282	143	289	247.056588882605	268.226261146638	350.794356130069	267.729526346336	225.586699580475	272.309741379392	271.950528910919	-0.173942192007192	0.221626142607564	-0.784845099773238	0.432544393919901	0.863585134966937
chr1	23555180	23555939	360	290	454	281	138	357	281.456873410563	281.831941059873	391.303778091036	266.780130862839	217.699052741997	336.382621703955	295.90906631171	-0.212456257399213	0.237081564123292	-0.896131498815014	0.370182535758557	0.829373964271211
chr1	23556316	23556601	144	94	144	110	42	117	112.582749364225	91.3524222745797	124.113973667641	104.433503184741	66.2562334432165	110.243044087851	101.496987670376	-0.211475134580193	0.298513905456075	-0.708426410679588	0.478680496199723	0.883289853333697
chr1	23561695	23562329	270	204	408	209	82	263	211.092655057922	198.254193021428	351.656258724984	198.423656051008	129.357408151042	247.811287137648	222.765909690672	-0.395197305720683	0.293353550520554	-1.34717069222243	0.177925264678953	0.667537120069712
chr1	23567995	23568648	168	169	144	126	79	167	131.346540924929	164.23999323834	124.113973667641	119.623830920703	124.624820047955	157.355456091206	136.884102481796	-0.0587137533873003	0.258919537581154	-0.226764476469441	0.820606887810837	0.972660296309214
chr1	23568746	23568982	68	54	55	38	30	46	53.1640760886619	52.4790510939075	47.4046427202796	36.0770283729106	47.3258810308689	43.3434190430866	46.6323497249525	-0.280122694722245	0.366433508280465	-0.764457093557726	0.444594896385773	0.86887135991968
chr1	23576069	23577221	436	311	519	322	207	387	340.875546686126	302.240460929726	447.327446760457	305.705345686242	326.548579112996	364.650068905968	347.891241346919	-0.129440497170085	0.215035261937142	-0.601950098807156	0.547207354554449	0.909238832704409
chr1	23577428	23578693	532	429	664	429	205	487	415.930712928943	416.916905912709	572.303323023012	407.29066242049	323.393520377604	458.874892912678	432.451669595906	-0.23634667112239	0.216830546910225	-1.09000634131244	0.275710350715871	0.762592863044305
chr1	23585143	23585664	252	183	312	199	106	230	197.019811387394	177.845673151575	268.913609613223	188.929701216032	167.218112975737	216.717095215433	202.774000593232	-0.164623666046543	0.244541561861125	-0.673192993426748	0.500824518141978	0.893054954164132
chr1	23585919	23586778	357	311	464	288	144	345	279.111399465475	302.240460929726	399.922804040177	273.425899247322	227.164228948171	325.07564282315	301.156739242337	-0.244066200554297	0.229358383341327	-1.06412591943972	0.287271660501081	0.771737071153367
chr1	23591300	23591618	135	97	189	100	56	126	105.546327528961	94.2679251131301	162.899590438779	94.9395483497646	88.3416445909553	118.723278248455	110.786385711674	-0.259786507795707	0.301513244032494	-0.861608944009469	0.388902747551784	0.838817768324122
chr1	23591738	23593665	746	668	878	639	350	814	583.241187678555	649.185298717226	756.750478334646	606.663713954996	552.135278693471	766.99006741462	652.494337465586	-0.0441911447631209	0.197029556552049	-0.22428688130071	0.822534083409219	0.972784684828279
chr1	23593760	23594014	78	74	123	79	35	88	60.9823225722886	71.9157366842436	106.014019174444	75.0022431963141	55.2135278693471	82.9178451259049	75.340949103757	-0.153356646124943	0.338404466503054	-0.453175596970315	0.650422303048517	0.937784309619689
chr1	23594245	23594726	163	124	144	144	93	171	127.437417683116	120.507450660084	124.113973667641	136.712949623661	146.710231195694	161.124449051474	136.101078646945	0.256825782023262	0.241601328261875	1.06301477674363	0.287775250242842	0.772081424478345
chr1	23634429	23635911	416	360	424	301	188	401	325.239053718873	349.86034062605	365.44670024361	285.768040532792	296.575521126779	377.841544266907	333.455200085835	-0.113367742772003	0.202859663463976	-0.558848126020553	0.576265374520527	0.919433801554686
chr1	23637684	23638043	85	56	46	59	33	57	66.4550951108273	54.4227196529411	39.6475193660521	56.0143335263611	52.0584691339558	53.7081496838248	53.717714412327	0.0114053183540707	0.360046779440041	0.0316773236294703	0.974729378931867	0.996346387523667
chr1	23650830	23651763	50	51	44	23	25	34	39.0912324181337	49.563548255357	37.9237141762237	21.8360961204459	39.4382341923908	32.0364401622814	36.6482108874721	-0.455679005243464	0.425762721570968	-1.07026515511295	0.284499974057528	0.769421336765274
chr1	23691329	23691677	45	32	53	33	31	44	35.1821091763204	31.0986969445378	45.6808375304513	31.3300509554223	48.9034103985646	41.4589225629524	38.9423379280415	0.106877799046748	0.410689126357888	0.26024014805206	0.794678537161615	0.968308675387339
chr1	23691774	23692872	268	199	232	210	100	250	209.529005761197	193.395021623844	199.961402020089	199.373051534506	157.752936769563	235.562060016775	199.262246287662	-0.0174901215829454	0.232254785518307	-0.0753057533084365	0.939971444004896	0.991377012602202
chr1	23727098	23727487	39	10	15	9	14	10	30.4911612861443	9.71834279516805	12.9285389237126	8.54455935147882	22.0854111477388	9.42248240067101	15.5317493174856	-0.457176061847711	0.693272948058754	-0.659445984626773	0.509609421291648	0.896153225397112
chr1	23732259	23732874	37	27	31	15	13	17	28.927511989419	26.2395255469537	26.7189804423394	14.2409322524647	20.5078817800432	16.0182200811407	22.1088420153935	-0.708064320377896	0.513102190045813	-1.37996744920281	0.167596667334051	0.654370786904234
chr1	23742832	23744422	340	254	256	300	156	318	265.820380443309	246.845906997268	220.647064298029	284.818645049294	246.094581360518	299.634940341338	260.643586414959	0.183035936323815	0.207667327401132	0.881390147474962	0.378106688508727	0.832888458345067
chr1	23777689	23778315	89	76	106	111	65	98	69.582393704278	73.8594052432772	91.3616750609026	105.382898668239	102.539408900216	92.3403275265759	89.1776848505814	0.353838229828259	0.287095063985585	1.23247758047845	0.217770736401609	0.711100324288398
chr1	23778364	23779160	112	103	112	118	55	116	87.5643606166196	100.098930790231	96.5330906303876	112.028667052722	86.7641152232597	109.300795847784	98.7149933601673	0.125512816636692	0.275428073713914	0.45570088387962	0.648605086315384	0.937537876651965
chr1	23790280	23791943	325	325	325	286	170	315	254.093010717869	315.846140842962	280.118343347107	271.527108280327	268.179992508257	296.808195621137	281.09546521961	-0.0205751613120264	0.202235529336341	-0.101738608342195	0.918964156102467	0.988015800876705
chr1	23799212	23800758	281	363	414	284	172	308	219.692726189912	352.7758434646	356.827674294469	269.628317313332	271.335051243648	290.212457940667	293.412011741105	-0.158870755386138	0.233970629996403	-0.679020077813105	0.497125140407805	0.891022109583388
chr1	23800902	23801406	107	100	115	100	62	132	83.6552373748062	97.1834279516805	99.1187984151302	94.9395483497646	97.8068207971291	124.376767688857	99.5134334295613	0.184766460050968	0.278663476785528	0.663045125907091	0.50730165338042	0.895202964301358
chr1	23824728	23826024	270	235	213	252	137	268	211.092655057922	228.381055686449	183.585252716719	239.247661841407	216.121523374301	252.522528337983	221.825112835797	0.187949354808506	0.215301812832728	0.872957604655783	0.382686186236172	0.835606543122748
chr1	23838412	23838645	10	9	5	7	13	14	7.81824648362675	8.74650851565124	4.30951297457088	6.64576838448353	20.5078817800432	13.1914753609394	10.2032322498858	0.925487376465016	0.780369501912714	1.18596046385284	0.235637913235361	0.729682037703405
chr1	23838757	23839253	27	30	15	46	29	32	21.1092655057922	29.1550283855041	12.9285389237126	43.6721922408917	45.7483516631733	30.1519436821472	30.4608867335369	0.918547174808085	0.479283915904586	1.91649906105121	0.0553016026064776	0.43767168705605
chr1	23867596	23868981	97	104	71	128	73	101	75.8369908911794	101.070765069748	61.1950842389065	121.522621887699	115.159643841781	95.1670722467772	94.9920296960151	0.480269486639698	0.300985418800247	1.59565698748495	0.110565396727091	0.570605929423176
chr1	23919866	23920553	57	46	57	44	36	57	44.5640049566725	44.704376857773	49.128447910108	41.7734012738964	56.7910572370427	53.7081496838248	48.4449063198862	0.130754316837976	0.361714108068508	0.36148525567936	0.717736725161647	0.953308574243527
chr1	23920716	23920913	16	3	15	5	5	8	12.5091943738028	2.91550283855041	12.9285389237126	4.74697741748823	7.88764683847815	7.53798592053681	8.08764105209484	-0.513255802687123	0.879907506003788	-0.58330653981819	0.55968696081338	0.914272540256205
chr1	23931172	23931422	7	1	5	14	5	12	5.47277253853872	0.971834279516805	4.30951297457088	13.2915367689671	7.88764683847815	11.3069788808052	7.20671371347947	1.5849390709494	0.929444237331133	1.70525461054071	0.088146948903494	0.524964885244829
chr1	23950962	23951642	111	76	117	99	50	116	86.7825359682569	73.8594052432772	100.842603604959	93.990152866267	78.8764683847815	109.300795847784	90.6086603192208	0.116287333104898	0.294084328077838	0.395421727723347	0.692531676477949	0.947428475732807
chr1	23951916	23952876	158	136	197	134	80	148	123.528294441303	132.169462014285	169.794811198093	127.218994788685	126.20234941565	139.452739529931	136.394441897991	-0.113106197761432	0.253946819823129	-0.445393243515352	0.656035594063141	0.93920378499921
chr1	23958780	23959655	285	197	331	225	130	236	222.820024783362	191.451353064811	285.289758916592	213.61398378697	205.078817800432	222.370584655836	223.437420501334	-0.12541663910137	0.229309249622528	-0.546932316545544	0.584425232685305	0.921631833763439
chr1	23959797	23960823	322	273	371	280	140	313	251.747536772781	265.310758308088	319.765862713159	265.830735379341	220.854111477388	294.923699141003	269.738783965293	-0.0933198922300921	0.216694223799711	-0.430652421618526	0.66672111855762	0.941783338674995
chr1	23979391	23980393	328	230	343	256	144	278	256.438484662957	223.521884288865	295.632590055562	243.045243775398	227.164228948171	261.945010738654	251.291240411601	-0.0814464544085908	0.213233742797489	-0.381958565000387	0.702492098971036	0.949864251316677
chr1	23980518	23981039	174	104	201	130	80	161	136.037488815105	101.070765069748	173.242421577749	123.421412854694	126.20234941565	151.701966650803	135.279400730625	-0.0316288731837602	0.276474918017714	-0.114400515643642	0.908920305255671	0.986728788302339
chr1	23983962	23984484	121	13	30	117	96	158	94.6007824518836	12.6338456337185	25.8570778474253	111.079271569225	151.442819298781	148.875221930602	90.7481697886058	1.61682639258727	0.495487029970359	3.26310537873008	0.00110198535808894	0.0832737614787845
chr1	23984863	23985490	153	6	19	135	109	164	119.619171199489	5.83100567710083	16.3761493033693	128.168390272182	171.950701078824	154.528711371005	99.412354816995	1.67790735800979	1.12475998493533	1.49179147594432	0.135753819246885	0.610824598999964
chr1	23997877	23998105	17	0	1	8	10	14	13.2910190221655	0	0.861902594914175	7.59516386798117	15.7752936769563	13.1914753609394	8.45247575382609	1.33141625031455	1.07835133576998	1.23467761030209	0.216950511882888	0.710403466252432
chr1	24003519	24003901	38	6	12	20	20	15	29.7093366377816	5.83100567710083	10.3428311389701	18.9879096699529	31.5505873539126	14.1337236010065	18.4258990131208	0.461839963261493	0.674932127548398	0.684276158165808	0.493800799199625	0.889619401111294
chr1	24018375	24018923	151	113	197	168	91	186	118.055521902764	109.817273585399	169.794811198093	159.498441227605	143.555172460302	175.258172652481	145.996565504441	0.269357122127064	0.26357449159113	1.02193926468766	0.306809647109157	0.785798173868625
chr1	24019111	24019760	250	181	274	194	117	226	195.456162090669	175.902004592542	236.161311006484	184.182723798543	184.570936020389	212.948102255165	198.203539960632	-0.0614489378423988	0.22831138750491	-0.269145304200288	0.787817868520973	0.96655186229975
chr1	24022444	24022788	71	33	94	54	42	76	55.5095500337499	32.0705312240546	81.0188439219325	51.2673561088729	66.2562334432165	71.6108662450997	59.622230162821	0.160213372220159	0.39152576545607	0.40920262816812	0.682390965837409	0.94455902172034
chr1	24027927	24028202	32	7	7	19	14	17	25.0183887476056	6.80283995661763	6.03331816439923	18.0385141864553	22.0854111477388	16.0182200811407	15.6661153806595	0.546179701934019	0.691190354420476	0.790201568122229	0.429410060393109	0.861601406702456
chr1	24045620	24047893	385	216	349	277	179	333	301.00248961963	209.91620437563	300.804005625047	262.982548928848	282.377756817518	313.768663942345	278.47527821817	0.0806342226862131	0.222398870607959	0.362565792109412	0.716929267795464	0.953080913876231
chr1	24070526	24070944	43	9	9	25	20	19	33.618459879595	8.74650851565124	7.75712335422758	23.7348870874412	31.5505873539126	17.9027165612749	20.5517137920171	0.521586481830669	0.646960494891789	0.806210712939914	0.420121362683807	0.856518559003001
chr1	24070998	24071422	38	23	9	19	27	23	29.7093366377816	22.3521884288865	7.75712335422758	18.0385141864553	42.593292927782	21.6717095215433	23.6870275094461	0.434028637871752	0.595361739802464	0.729016678189228	0.465991460481006	0.878372641243572
chr1	24107496	24109428	421	349	480	318	208	429	329.148176960686	339.170163551365	413.713245558804	301.907763752252	328.126108480691	404.224494988786	352.714992215431	-0.0637623224701371	0.208341883133334	-0.30604658799849	0.759569174386438	0.960745660126644
chr1	24117571	24117834	14	4	15	13	7	6	10.9455450770774	3.88733711806722	12.9285389237126	12.3421412854694	11.0427055738694	5.6534894404026	9.46662623643312	0.0470207824956977	0.806288819789325	0.0583175424756402	0.953495694420161	0.992923946118005
chr1	24118114	24118522	20	15	19	6	7	24	15.6364929672535	14.5775141927521	16.3761493033693	5.69637290098588	11.0427055738694	22.6139577616104	14.3238654499734	-0.233812432506222	0.679956150859769	-0.343863986244669	0.730948576924905	0.955249414537295
chr1	24142354	24143534	145	85	95	116	78	111	113.364574012588	82.6059137589284	81.8807465168467	110.129876085727	123.047290680259	104.589554647448	102.602992616966	0.274689729419123	0.280574100531511	0.979027390264316	0.327566446083933	0.80103045303247
chr1	24150032	24151163	152	124	93	134	84	140	118.837346551127	120.507450660084	80.1569413270183	127.218994788685	132.512466886433	131.914753609394	118.524658970457	0.293511192525825	0.271814193043747	1.07982290858	0.280221047767467	0.76661814112368
chr1	24186872	24187889	145	111	118	130	92	137	113.364574012588	107.873605026365	101.704506199873	123.421412854694	145.132701827998	129.088008889193	120.097468135118	0.295246013785124	0.252622388702704	1.16872465382544	0.2425145856495	0.736457586773714
chr1	24191581	24192025	55	32	58	32	32	30	43.0003556599471	31.0986969445378	49.9903505050222	30.3806554719247	50.4809397662602	28.267447202013	38.8697409249508	-0.211223664093266	0.427656343883059	-0.493909811264308	0.621369875211031	0.931219587082234
chr1	24192177	24192817	74	58	59	49	38	52	57.8550239788379	56.3663882119747	50.8522530999363	46.5203786913847	59.946115972434	48.9969084834892	53.4228447396761	-0.0965719547739965	0.34603174228221	-0.279084092508589	0.780180290655917	0.964496204921738
chr1	24199496	24199725	29	15	16	32	17	16	22.6729148025176	14.5775141927521	13.7904415186268	30.3806554719247	26.8179992508257	15.0759718410736	20.5525828462867	0.490100797952435	0.557539361185366	0.879042507259842	0.379378228635536	0.833333305032755
chr1	24202039	24202909	188	96	111	128	105	138	146.983033892183	93.2960908336133	95.6711880354735	121.522621887699	165.640583608041	130.03025712926	125.523962564378	0.302335942032686	0.285152942973967	1.06025888731679	0.289026837482414	0.772833547394893
chr1	24216190	24216493	11	6	22	12	10	15	8.60007113198942	5.83100567710083	18.9618570881119	11.3927458019718	15.7752936769563	14.1337236010065	12.4491161628561	0.294361792408196	0.709753532312104	0.41473804497919	0.678333678218583	0.944029835833485
chr1	24216784	24217360	31	17	19	27	26	28	24.2365640992429	16.5211827517857	16.3761493033693	25.6336780544365	41.0157635600864	26.3829507218788	25.0277147484666	0.680873159591472	0.500228738831773	1.36112363552237	0.173474621524794	0.661746450781627
chr1	24236369	24236878	42	14	15	21	23	26	32.8366352312323	13.6056799132353	12.9285389237126	19.9373051534506	36.2831754569995	24.4984542417446	23.3482981533958	0.416950376381767	0.561834707068176	0.742122854171009	0.458012904101236	0.874722232971085
chr1	24266506	24267383	68	24	39	42	32	45	53.1640760886619	23.3240227084033	33.6142012016528	39.8746103069012	50.4809397662602	42.4011708030195	40.4765034791498	0.255405496389251	0.428505982257757	0.596037177925833	0.551150390456612	0.910588593250241
chr1	24283373	24283898	80	67	90	46	32	45	62.545971869014	65.1128967276259	77.5712335422758	43.6721922408917	50.4809397662602	42.4011708030195	56.9640674915145	-0.595352801508701	0.340489252980978	-1.74852156506086	0.0803737547436717	0.505763014543324
chr1	24284031	24285292	230	139	164	168	95	167	179.819669123415	135.084964852836	141.352025565925	159.498441227605	149.865289931085	157.355456091206	153.829307798679	0.0322601938762893	0.241886303895988	0.133369245619468	0.893901366534431	0.983960094660091
chr1	24293602	24294406	349	211	286	253	161	316	272.856802278573	205.057032978046	246.504142145454	240.197057324905	253.982228198997	297.750443861204	252.724617797863	0.128239912803168	0.217921876574653	0.588467366465787	0.556218631794252	0.912409484135114
chr1	24294552	24295877	479	288	448	377	243	444	374.494006565721	279.88827250084	386.132362521551	357.922097278613	383.339636350038	418.358218589793	366.689098967759	0.155324727035663	0.205293147186595	0.756599668153976	0.449289740219133	0.871083392486818
chr1	24319269	24320015	75	34	25	65	35	63	58.6368486272006	33.0423655035714	21.5475648728544	61.710706427347	55.2135278693471	59.3616391242274	48.2521087374246	0.635348998360574	0.420660626424923	1.51036003478678	0.13095158054678	0.604004522491553
chr1	24362460	24363047	102	16	27	66	53	70	79.7461141329928	15.5493484722689	23.2713700626827	62.6601019108447	83.6090564878684	65.9573768046971	55.1322279785591	0.825934124069367	0.502608443882674	1.64329536067677	0.100321837728224	0.551835373989223
chr1	24363311	24363779	92	24	22	67	44	51	71.9278676493661	23.3240227084033	18.9618570881119	63.6094973943423	69.4112921786078	48.0546602434221	49.2148662103756	0.652027412490949	0.484920751414378	1.34460612499912	0.178752464332571	0.668485724683081
chr1	24364212	24364458	53	14	19	19	9	20	41.4367063632218	13.6056799132353	16.3761493033693	18.0385141864553	14.1977643092607	18.844964801342	20.4166298128141	-0.482029979255339	0.599482836841545	-0.804076363211628	0.421352874514802	0.857240228989735
chr1	24364665	24365303	125	53	76	85	56	75	97.7280810453343	51.5072168143907	65.5045972134773	80.6986160973	88.3416445909553	70.6686180050326	75.741462294415	0.148907811073072	0.335762872635906	0.443490996798042	0.657410629905109	0.939419922600881
chr1	24365570	24366090	93	35	61	54	37	70	72.7096922977288	34.0141997830882	52.5760582897647	51.2673561088729	58.3685866047383	65.9573768046971	55.8155449814817	0.134621195503873	0.379353197862348	0.354870332614731	0.722686734974583	0.953969695972471
chr1	24374164	24376119	431	102	228	294	203	378	336.966423444313	99.1270965107141	196.513791640432	279.122272148308	320.238461642213	356.169834745364	264.689646688557	0.591912699343938	0.331769228029323	1.78410970438651	0.074405840690983	0.491777541962095
chr1	24391008	24391260	44	18	17	29	14	21	34.4002845279577	17.4930170313025	14.652344113541	27.5324690214318	22.0854111477388	19.7872130414091	22.6584564805635	0.0561682969230941	0.544038377485184	0.103243262327801	0.91776990497189	0.987965275633733
chr1	24391646	24392315	114	39	58	71	55	78	89.1280099133449	37.9015369011554	49.9903505050222	67.4070793283329	86.7641152232597	73.4953627252339	67.4477424327248	0.350979633992949	0.373378484060022	0.94001033529433	0.347212259290371	0.815336990964633
chr1	24413056	24413784	173	141	157	156	88	153	135.255664166743	137.028633411869	135.318707401526	148.105695425633	138.822584357216	144.163980730266	139.782544248875	0.0826247650850711	0.236050546274754	0.350029967687087	0.726316207596114	0.954392241635485
chr1	24413921	24414212	52	38	48	36	14	38	40.6548817148591	36.9297026216386	41.3713245558804	34.1782374059153	22.0854111477388	35.8054331225498	35.1708317614303	-0.351498896755986	0.4214107512295	-0.834100448862446	0.404224382231645	0.847752689623506
chr1	24414900	24415581	103	72	102	122	47	124	80.5279387813555	69.9720681252099	87.9140646812459	115.826248986713	74.1438802816946	116.838781768321	90.8704971040899	0.374466322400686	0.301869316293343	1.24049150473047	0.214793654447324	0.708216904060988
chr1	24501754	24503762	446	374	481	365	250	437	348.693793169753	363.466020539285	414.575148153718	346.529351476641	394.382341923908	411.762480909323	379.901522695438	0.0322105901031601	0.191148384960377	0.168510919461009	0.8661813540185	0.980584610006126
chr1	24515393	24515801	28	20	22	18	14	13	21.8910901541549	19.4366855903361	18.9618570881119	17.0891187029576	22.0854111477388	12.2492271208723	18.6188983006953	-0.251734829035381	0.557852529751852	-0.451256946253088	0.651804371057564	0.937789854792898
chr1	24515885	24516596	44	21	26	17	21	36	34.4002845279577	20.4085198698529	22.4094674677686	16.13972321946	33.1281167216082	33.9209366424156	26.7345080748438	0.0917529012071886	0.50885320737138	0.18031310381468	0.856906768919248	0.978652266948649
chr1	24539918	24541077	274	208	281	195	101	189	214.219953651373	202.141530139495	242.194629170883	185.132119282041	159.330466137259	178.084917372682	196.850602625622	-0.330248939602668	0.220517299392416	-1.49761012180266	0.134234575443129	0.608961145398853
chr1	24541237	24542148	253	211	289	175	121	178	197.801636035757	205.057032978046	249.089849930197	166.144209612088	190.881053491171	167.720186731944	196.1156614632	-0.317141996672724	0.225026169621677	-1.40935606381211	0.158729908789353	0.642552991766923
chr1	24556038	24556363	34	38	16	29	20	20	26.5820380443309	36.9297026216386	13.7904415186268	27.5324690214318	31.5505873539126	18.844964801342	25.8717005602138	0.00386803311734275	0.52593813601179	0.00735454011126517	0.994131978892951	0.999198441285496
chr1	24558422	24558704	38	19	20	23	17	16	29.7093366377816	18.4648513108193	17.2380518982835	21.8360961204459	26.8179992508257	15.0759718410736	21.5237178432049	-0.0594079913805236	0.540412474678972	-0.109930829068693	0.912464232648159	0.987207398288568
chr1	24559239	24559910	120	111	123	95	58	115	93.818957803521	107.873605026365	106.014019174444	90.1925709322764	91.4967033263466	108.358547607717	99.6257339784449	-0.0811432552868345	0.27256271967666	-0.29770489296223	0.765928408631447	0.961813167884562
chr1	24567588	24568598	84	81	87	68	60	70	65.6732704624647	78.7185766408612	74.9855257575333	64.55889287784	94.6517620617378	65.9573768046971	74.0909007675223	0.0251671185277064	0.315921268676002	0.079662628075595	0.936505583426129	0.990872774783955
chr1	24587087	24587343	17	8	10	16	8	16	13.2910190221655	7.77467423613444	8.61902594914175	15.1903277359623	12.620234941565	15.0759718410736	12.0952089543404	0.530641200645594	0.677104803709357	0.783691383872339	0.433221219442857	0.863718348216402
chr1	24642416	24642938	150	151	172	147	86	162	117.273697254401	146.746976207038	148.247246325238	139.561136074154	135.667525621824	152.64421489087	140.023466062254	0.0574546423401004	0.246150710259129	0.233412458081541	0.815441140169354	0.971974264224043
chr1	24643273	24644352	269	238	290	211	124	279	210.310830409559	231.296558525	249.951752525111	200.322447018003	195.613641594258	262.887258978721	225.063748175109	-0.0654930885624354	0.224239442160269	-0.292067657373256	0.770234894734648	0.962691624163105
chr1	24682664	24683825	191	80	131	128	122	163	149.328507837271	77.7467423613444	112.909239933757	121.522621887699	192.458582858867	153.586463130937	134.592026334979	0.448982273669883	0.301457307928546	1.48937266359555	0.136389262902734	0.611461809643101
chr1	24683972	24684544	78	38	56	70	51	91	60.9823225722886	36.9297026216386	48.2665453151938	66.4576838448353	80.4539977524772	85.7445898461062	63.1391403254233	0.6635220083602	0.342826945632098	1.93544298898912	0.0529359582985777	0.430359854509513
chr1	24688324	24688605	31	4	9	13	8	24	24.2365640992429	3.88733711806722	7.75712335422758	12.3421412854694	12.620234941565	22.6139577616104	13.9095597600304	0.401183189840725	0.751522747777942	0.533827074465703	0.593461180128078	0.923614278231463
chr1	24704916	24705436	75	51	83	64	37	54	58.6368486272006	49.563548255357	71.5379153778766	60.7613109438494	58.3685866047383	50.8814049636234	58.2916024621076	-0.083770716984976	0.341481225703508	-0.245315732401963	0.806211971167535	0.970518401963936
chr1	24705493	24706177	88	76	140	89	61	84	68.8005690559154	73.8594052432772	120.666363287985	84.4961980312905	96.2292914294335	79.1488521656365	87.2001132022563	-0.0240327356682791	0.319973111197605	-0.075108610152674	0.940128297266601	0.991377012602202
chr1	24712744	24713201	16	10	13	17	12	32	12.5091943738028	9.71834279516805	11.2047337338843	16.13972321946	18.9303524123476	30.1519436821472	16.4423817028017	0.967527697661156	0.602828264945305	1.60498064527373	0.108498064157077	0.567168282619833
chr1	24724482	24725420	69	63	55	48	41	51	53.9459007370246	61.2255596095587	47.4046427202796	45.570983207887	64.6787040755209	48.0546602434221	53.4800750989488	-0.0504168666681175	0.354501119668505	-0.14221920290481	0.886906864237749	0.98306276312503
chr1	24735964	24736419	27	4	11	13	18	20	21.1092655057922	3.88733711806722	9.48092854405593	12.3421412854694	28.3955286185214	18.844964801342	15.676694312208	0.754834767359198	0.702448214075531	1.07457710366964	0.282564107368492	0.76801079809668
chr1	24745462	24746885	386	311	304	311	151	379	301.784314267992	302.240460929726	262.018388853909	295.261995367768	238.20693452204	357.112082985431	292.770696154478	0.0460774726361989	0.218299998473484	0.211074085929486	0.83282946111298	0.974480985952386
chr1	24769481	24770208	61	54	75	54	39	52	47.6913035501232	52.4790510939075	64.6426946185632	51.2673561088729	61.5236453401296	48.9969084834892	54.4334931991809	-0.0345749619006191	0.349041387068578	-0.0990569118206776	0.921093083152179	0.988289941845242
chr1	24770463	24770789	19	11	35	23	18	16	14.8546683188908	10.6901770746849	30.1665908219961	21.8360961204459	28.3955286185214	15.0759718410736	20.1698387992688	0.209792750852874	0.590264046086919	0.355421869659296	0.722273567397339	0.953969695972471
chr1	24770790	24771113	21	22	25	24	16	24	16.4183176156162	21.3803541493697	21.5475648728544	22.7854916039435	25.2404698831301	22.6139577616104	21.6643593144207	0.249629682139528	0.510117013638703	0.489357687482134	0.624588486565777	0.932150985592614
chr1	24786044	24786300	22	3	7	21	15	17	17.2001422639788	2.91550283855041	6.03331816439923	19.9373051534506	23.6629405154345	16.0182200811407	14.2945715028257	1.16018510597898	0.720670763406863	1.60986842382003	0.107426583673064	0.566234904148056
chr1	24792742	24793880	207	25	32	177	91	245	161.837702211074	24.2958569879201	27.5808830372536	168.043000579083	143.555172460302	230.85081881644	126.027239015345	1.34232909398382	0.87711193865664	1.53039656037483	0.125918599866419	0.596102642024021
chr1	24794067	24795004	169	15	30	128	82	177	132.128365573292	14.5775141927521	25.8570778474253	121.522621887699	129.357408151042	166.777938491877	98.3701543573478	1.27286883580063	0.90722130000103	1.40304117176171	0.160604561941022	0.645165219102782
chr1	24814085	24814544	34	4	4	24	17	24	26.5820380443309	3.88733711806722	3.4476103796567	22.7854916039435	26.8179992508257	22.6139577616104	17.6890723597391	1.0680772134043	0.73907997588714	1.44514429865625	0.148417358287849	0.628385205378744
chr1	24848129	24848903	49	54	31	64	57	50	38.3094077697711	52.4790510939075	26.7189804423394	60.7613109438494	89.919173958651	47.112412003355	52.5500560353122	0.74068588260464	0.401950691024373	1.84272822299919	0.0653687011666584	0.468692502994648
chr1	24929717	24930842	101	110	61	99	61	124	78.9642894846301	106.901770746849	52.5760582897647	93.990152866267	96.2292914294335	116.838781768321	90.9167240975441	0.370250383398394	0.32374864200562	1.14363532493818	0.252774905429516	0.743451898914121
chr1	25021814	25022302	23	33	52	18	19	14	17.9819669123415	32.0705312240546	44.8189349355371	17.0891187029576	29.973057986217	13.1914753609394	25.8541808536745	-0.684156804581408	0.545012283913739	-1.25530529269629	0.209367954562125	0.702045411845984
chr1	25022585	25022942	24	33	35	15	14	29	18.7637915607042	32.0705312240546	30.1665908219961	14.2409322524647	22.0854111477388	27.3251989619459	24.1087426614841	-0.345807127938977	0.520628732508557	-0.664210609876958	0.506555523754291	0.894832637348381
chr1	25023149	25023516	24	28	40	18	15	16	18.7637915607042	27.2113598264705	34.476103796567	17.0891187029576	23.6629405154345	15.0759718410736	22.7132143738679	-0.544506760614786	0.527664693458648	-1.03191812407562	0.302110474765352	0.782294011015082
chr1	25063471	25063790	9	10	18	1	9	2	7.03642183526407	9.71834279516805	15.5142467084552	0.949395483497647	14.1977643092607	1.8844964801342	8.21677793529663	-1.0303657568669	0.991577668032182	-1.03911754982511	0.298750069860895	0.77927142618636
chr1	25167351	25167589	10	17	17	7	7	3	7.81824648362675	16.5211827517857	14.652344113541	6.64576838448353	11.0427055738694	2.8267447202013	9.91783200458461	-0.973007420965736	0.807163654196937	-1.20546485945753	0.228023895937389	0.721343708865274
chr1	25167818	25168351	20	29	39	11	15	18	15.6364929672535	28.1831941059873	33.6142012016528	10.4433503184741	23.6629405154345	16.9604683212078	21.4167745716683	-0.623896618864277	0.568543133498823	-1.09736022142209	0.272483955088347	0.759310538962954
chr1	25168761	25169131	22	30	38	8	14	10	17.2001422639788	29.1550283855041	32.7522986067387	7.59516386798117	22.0854111477388	9.42248240067101	19.7017544454354	-1.06799080500458	0.608165205501873	-1.75608666089873	0.0790736124067636	0.502982998387117
chr1	25169368	25169771	11	20	28	6	11	8	8.60007113198942	19.4366855903361	24.1332726575969	5.69637290098588	17.3528230446519	7.53798592053681	13.7928685410162	-0.817419850904416	0.717675306942371	-1.13898282830296	0.254710316420531	0.744619140927265
chr1	25231903	25233281	347	278	316	307	190	386	271.293152981848	270.169929705672	272.361219992879	291.464413433778	299.73057986217	363.707820665901	294.787852773708	0.232523869274094	0.199971122821997	1.1627872364405	0.244915836929128	0.738220531052798
chr1	25239457	25240759	223	177	225	191	105	174	174.346896584876	172.014667474474	193.928083855689	181.334537348051	165.640583608041	163.951193771676	175.202660440468	-0.079543475999768	0.22353227257617	-0.355847838359282	0.721954521032861	0.953940029099975
chr1	25246456	25247497	236	229	293	241	106	258	184.510617013591	222.550050009348	252.537460309853	228.804311522933	167.218112975737	243.100045937312	216.453432961462	-0.0376176817432775	0.239171812715394	-0.157283089993724	0.875021746616656	0.981524710425287
chr1	25247626	25248343	174	132	169	150	76	188	136.037488815105	128.282124896218	145.661538540496	142.409322524647	119.892231944868	177.142669132615	141.570895975658	0.107363487384424	0.254119213394354	0.4224926008165	0.672665500323387	0.942752746322696
chr1	25338288	25339465	191	144	215	166	102	182	149.328507837271	139.94413625042	185.309057906548	157.599650260609	160.907995504954	171.489179692212	160.763087908669	0.0461792825274598	0.238071134149592	0.193972623738765	0.846197317856233	0.976947327990911
chr1	25351986	25352199	14	2	8	11	3	9	10.9455450770774	1.94366855903361	6.8952207593134	10.4433503184741	4.73258810308689	8.48023416060391	7.24010116293156	0.265617815714548	0.923893495402385	0.287498306932947	0.773730798118746	0.96342098358754
chr1	25429730	25430227	84	56	59	88	47	88	65.6732704624647	54.4227196529411	50.8522530999363	83.5468025477929	74.1438802816946	82.9178451259049	68.5927951951224	0.494967755138551	0.31444197707246	1.57411475321086	0.115460922409832	0.577904719546102
chr1	25430889	25431789	107	135	96	109	68	126	83.6552373748062	131.197627734769	82.7426491117608	103.484107701243	107.271997003303	118.723278248455	104.512482862389	0.151676068446809	0.292697185904956	0.518201321197742	0.604317813069779	0.926692090588383
chr1	25501426	25501917	9	9	31	7	12	9	7.03642183526407	8.74650851565124	26.7189804423394	6.64576838448353	18.9303524123476	8.48023416060391	12.7597109584483	-0.359452158940041	0.768300012584257	-0.467853902189831	0.639889070907881	0.93560481051709
chr1	25543544	25544415	114	102	96	158	75	125	89.1280099133449	99.1270965107141	82.7426491117608	150.004486392628	118.314702577172	117.781030008388	109.516329085668	0.515343467916406	0.26919049787809	1.91441923834099	0.0555666093266788	0.438071434370296
chr1	25573029	25573568	35	17	12	42	19	44	27.3638626926936	16.5211827517857	10.3428311389701	39.8746103069012	29.973057986217	41.4589225629524	27.5890779065867	1.03896258192068	0.507562088357362	2.0469664810528	0.0406613757331393	0.387934810404836
chr1	25615911	25616559	54	55	62	71	29	69	42.2185310115844	53.4508853734243	53.4379608846789	67.4070793283329	45.7483516631733	65.01512856463	54.546322804304	0.27135026578762	0.353871687297681	0.766804114394596	0.443197989763516	0.8681033296815
chr1	25616861	25617635	40	51	24	61	39	56	31.272985934507	49.563548255357	20.6856622779402	57.9131244933564	61.5236453401296	52.7659014437576	45.6208112908413	0.765611098621676	0.412167586603009	1.85752379252252	0.0632366694035548	0.462617368388633
chr1	25661413	25661875	23	17	12	9	17	10	17.9819669123415	16.5211827517857	10.3428311389701	8.54455935147882	26.8179992508257	9.42248240067101	14.9385036343455	-0.0504723073076193	0.675397870040512	-0.0747297401227988	0.940429744629604	0.991377012602202
chr1	25681302	25681916	57	5	4	56	36	74	44.5640049566725	4.85917139758402	3.4476103796567	53.1661470758682	56.7910572370427	69.7263697649655	38.7590601352983	1.74959670833399	0.667732020896336	2.62020788816658	0.00878761791486967	0.205944740637488
chr1	25682245	25682485	25	2	2	21	7	22	19.5456162090669	1.94366855903361	1.72380518982835	19.9373051534506	11.0427055738694	20.7294612814762	12.4870936611208	1.14525801677059	0.873251286527811	1.31148735128044	0.189693164342029	0.681855977032169
chr1	25682543	25682778	17	3	3	24	14	14	13.2910190221655	2.91550283855041	2.58570778474253	22.7854916039435	22.0854111477388	13.1914753609394	12.8091012930134	1.59812437593767	0.775834500732576	2.05987794359319	0.0394102107745019	0.383007567303272
chr1	25694821	25695054	13	11	11	23	11	14	10.1637204287148	10.6901770746849	9.48092854405593	21.8360961204459	17.3528230446519	13.1914753609394	13.7858700955821	0.789115717174027	0.638319282040149	1.23623982445261	0.216369431557535	0.709936541212582
chr1	25695287	25695959	50	35	62	67	51	67	39.0912324181337	34.0141997830882	53.4379608846789	63.6094973943423	80.4539977524772	63.1306320844958	55.6229200528693	0.701684849664981	0.356645931099996	1.96745508213367	0.0491307694744697	0.417540209284035
chr1	25772749	25773546	96	98	85	78	61	91	75.0551662428168	95.2397593926469	73.2617205677049	74.0528477128164	96.2292914294335	85.7445898461062	83.2638958652541	0.0677258946080408	0.298428928787545	0.226941452637307	0.820469268316278	0.972660296309214
chr1	25773697	25774680	110	105	149	106	74	101	86.0007113198942	102.042599349265	128.423486642212	100.635921250751	116.737173209477	95.1670722467772	104.834494003063	-0.0228732718621398	0.282852950013792	-0.0808663012389461	0.935548279880966	0.99066936497484
chr1	25799684	25800127	52	44	36	55	33	56	40.6548817148591	42.7607082987394	31.0284934169103	52.2167515923706	52.0584691339558	52.7659014437576	45.2475342667655	0.457765462595236	0.372118151104612	1.23016160656605	0.218636593919964	0.712216192248869
chr1	25800183	25800928	95	101	112	87	60	126	74.2733415944541	98.1552622311973	96.5330906303876	82.5974070642953	94.6517620617378	118.723278248455	94.1556903050878	0.142185470421204	0.294453514875315	0.482879175279711	0.629181528947524	0.932956581961099
chr1	25819104	25820817	289	282	246	270	146	310	225.947323376813	274.057266823739	212.028038348887	256.336780544365	230.319287683562	292.096954420801	248.464275199694	0.134207069517647	0.217747912022985	0.616341476117024	0.537669170144491	0.90665450672861
chr1	25858747	25860197	224	133	232	170	111	206	175.128721233239	129.253959175735	199.961402020089	161.3972321946	175.105759814215	194.103137453823	172.49170198195	0.0717985892444333	0.249294378573915	0.288007253333012	0.773341186453532	0.963331161819138
chr1	25867549	25868407	66	28	81	45	39	39	51.6004267919365	27.2113598264705	69.8141101880482	42.7227967573941	61.5236453401296	36.7476813626169	48.270003377766	-0.0945139570820479	0.427428615841696	-0.221122202817259	0.824997282773778	0.973075600511735
chr1	25874728	25876040	202	225	168	206	126	242	157.92857896926	218.662712891281	144.799635945581	195.575469600515	198.768700329649	228.024074096238	190.626528638754	0.259147908689301	0.243201856232397	1.0655671494615	0.286619355792154	0.77113536611662
chr1	25881011	25881283	6	2	4	21	13	24	4.69094789017605	1.94366855903361	3.4476103796567	19.9373051534506	20.5078817800432	22.6139577616104	12.1902285873284	2.62478345393442	0.754160281173961	3.48040531894434	0.000500655744951717	0.0589750767304115
chr1	25889809	25890325	119	47	70	90	59	117	93.0371331551583	45.6762111372898	60.3331816439923	85.4455935147882	93.0742326940422	110.243044087851	81.3015660388536	0.53227583974519	0.33700406649534	1.57943447175748	0.114236435744198	0.575517985915695
chr1	25890752	25891100	79	40	62	93	38	91	61.7641472206513	38.8733711806722	53.4379608846789	88.2937799652811	59.946115972434	85.7445898461062	64.6766608449706	0.608396523687671	0.344498698706413	1.7660343158688	0.0773900919152041	0.498525051585488
chr1	25891380	25893551	482	450	651	543	290	619	376.839480510809	437.325425782562	561.098589289128	515.521747539222	457.483516631733	583.251660601535	488.586736725832	0.180857039235414	0.208772356058664	0.866288251230893	0.386332107550372	0.837394698824558
chr1	25904655	25905455	81	52	74	95	47	82	63.3277965173766	50.5353825348739	63.780792023649	90.1925709322764	74.1438802816946	77.2643556855023	69.8741296625621	0.445199357707348	0.313917148567281	1.41820655462513	0.156130468811807	0.639445864085214
chr1	25905669	25906441	118	65	109	84	73	83	92.2553085067956	63.1692281685923	93.9473828456451	79.7492206138023	115.159643841781	78.2066039255694	87.081231317031	0.116297749717556	0.313614815062658	0.37082989747892	0.710764231574649	0.95198443073744
chr1	25922235	25923636	187	144	109	169	101	213	146.20120924382	139.94413625042	93.9473828456451	160.447836711102	159.330466137259	200.698875134292	150.09498438709	0.456200876035059	0.264809259813043	1.72275273288079	0.0849332497571511	0.517111165058279
chr1	25997205	25998105	188	146	189	187	102	195	146.983033892183	141.887804809454	162.899590438779	177.53695541406	160.907995504954	183.738406813085	162.325631145419	0.211926827085901	0.229547223002701	0.923238470558223	0.355882944757564	0.821245793326545
chr1	25998367	25998952	67	61	64	62	46	76	52.3822514402992	59.2818910505251	55.1617660745072	58.8625199768541	72.566350913999	71.6108662450997	61.6442742835474	0.280791996593514	0.325538489389069	0.862546229542536	0.388387004993931	0.838765417583535
chr1	26035036	26035351	31	31	10	30	21	41	24.2365640992429	30.126862665021	8.61902594914175	28.4818645049294	33.1281167216082	38.6321778427511	27.2041019637824	0.674744414437539	0.529823816913668	1.27352601543672	0.202831446973587	0.696070252949495
chr1	26035529	26036601	155	77	63	160	100	188	121.182820496215	74.831239522794	54.299863479593	151.903277359623	157.752936769563	177.142669132615	122.852134460067	0.95651836347549	0.311835714566187	3.06737913200917	0.00215944772423743	0.112474561275545
chr1	26036846	26037207	36	4	4	31	31	45	28.1456873410563	3.88733711806722	3.4476103796567	29.431259988427	48.9034103985646	42.4011708030195	26.0360793381319	1.74077268930823	0.678498601417385	2.56562458002382	0.0102990229903459	0.220235770176531
chr1	26079585	26080468	76	27	44	39	34	37	59.4186732755633	26.2395255469537	37.9237141762237	37.0264238564082	53.6359985016514	34.8631848824827	41.5179200398805	0.00153741319740439	0.434136049586401	0.00354131659618932	0.997174444068833	0.999619931772563
chr1	26110612	26111703	251	244	279	256	126	293	196.237986739031	237.1275642021	240.470823981055	243.045243775398	198.768700329649	276.078734339661	231.954842227816	0.0980481730934447	0.224416335403971	0.436903012951123	0.662181686783935	0.940366985008519
chr1	26111818	26112683	132	94	119	128	66	126	103.200853583873	91.3524222745797	102.566408794787	121.522621887699	104.116938267912	118.723278248455	106.913753842884	0.216382596033882	0.263331728140389	0.82171106976719	0.411241357440786	0.85222827711912
chr1	26123763	26124001	7	17	6	8	4	5	5.47277253853872	16.5211827517857	5.17141556948505	7.59516386798117	6.31011747078252	4.7112412003355	7.63031556648478	-0.53447063363141	0.895313739753258	-0.596964628040564	0.550530996835484	0.910573208101969
chr1	26161548	26162361	73	83	33	89	51	84	57.0731993304753	80.6622451998948	28.4427856321678	84.4961980312905	80.4539977524772	79.1488521656365	68.3795463519903	0.558989523640605	0.381074045811337	1.46687902202962	0.142408968137949	0.620420274722425
chr1	26164273	26164889	94	92	53	98	58	85	73.4915169460914	89.408753715546	45.6808375304513	93.0407573827694	91.4967033263466	80.0911004057036	78.868278217818	0.344063474528934	0.330597705517534	1.04073158641655	0.298000139295813	0.778813828799596
chr1	26169858	26170688	168	141	144	154	96	148	131.346540924929	137.028633411869	124.113973667641	146.206904458638	151.442819298781	139.452739529931	138.265268548632	0.153832003310714	0.238432787846808	0.645179736813503	0.518810715932948	0.900136825730898
chr1	26233526	26233884	44	30	50	47	35	50	34.4002845279577	29.1550283855041	43.0951297457088	44.6215877243894	55.2135278693471	47.112412003355	42.2663283760437	0.453333811555682	0.388520039020237	1.16682221256564	0.243282174716206	0.737062561898492
chr1	26234203	26235210	206	141	209	198	108	214	161.055877562711	137.028633411869	180.137642337063	187.980305732534	170.373171711128	201.64112337436	173.036125688277	0.229974384377012	0.233636881805723	0.984323975733608	0.324956244656876	0.799453677205309
chr1	26237098	26238124	231	150	172	159	65	156	180.601493771778	145.775141927521	148.247246325238	150.953881876126	102.539408900216	146.990725450468	145.851316375224	-0.236175943419583	0.258488081067892	-0.913682141334598	0.360883890615905	0.824161713935164
chr1	26275812	26276313	53	35	60	37	27	34	41.4367063632218	34.0141997830882	51.7141556948505	35.1276328894129	42.593292927782	32.0364401622814	39.4870713034395	-0.225045291424962	0.403948119952328	-0.557114342929781	0.577449308543175	0.919827558404639
chr1	26279417	26280768	214	229	253	195	124	194	167.310474749612	222.550050009348	218.061356513286	185.132119282041	195.613641594258	182.796158573018	195.243966786927	-0.109445925500502	0.2274265758088	-0.481236307196193	0.630348559197263	0.933311137180905
chr1	26306053	26306684	74	68	51	56	33	55	57.8550239788379	66.0847310071427	43.9570323406229	53.1661470758682	52.0584691339558	51.8236532036905	54.1575094566864	-0.0943624232601257	0.351238991649727	-0.268655888165823	0.788194500220936	0.96655186229975
chr1	26306812	26307350	65	38	67	43	31	48	50.8186021435739	36.9297026216386	57.7474738592498	40.8240057903988	48.9034103985646	45.2279155232208	46.7418517227744	-0.116765068468427	0.376418584799662	-0.310200062333724	0.756408823130875	0.960069486166794
chr1	26321390	26321711	20	12	11	13	6	10	15.6364929672535	11.6620113542017	9.48092854405593	12.3421412854694	9.46517620617379	9.42248240067101	11.3348721263042	-0.232678674410556	0.697949940170173	-0.33337444567131	0.738851650362548	0.956954400282677
chr1	26335916	26337304	178	122	91	129	83	152	139.164787408556	118.56378210105	78.43313613719	122.472017371196	130.934937518737	143.221732490199	122.131732171155	0.238049060259933	0.285145814149535	0.834832736261372	0.403811891205017	0.847436785328342
chr1	26349918	26352283	271	325	491	167	181	290	211.874479706285	315.846140842962	423.19417410286	158.549045744107	285.532815552909	273.251989619459	278.041440928097	-0.409900570226439	0.290066146437837	-1.4131279201666	0.157618115222609	0.641361857439692
chr1	26377448	26377976	53	28	24	42	31	41	41.4367063632218	27.2113598264705	20.6856622779402	39.8746103069012	48.9034103985646	38.6321778427511	36.1239878359749	0.49964762632638	0.435996578455757	1.14598978757142	0.25179937766273	0.74301667305512
chr1	26378236	26378887	70	54	71	76	38	79	54.7277253853872	52.4790510939075	61.1950842389065	72.1540567458211	59.946115972434	74.437610965301	62.4899407336262	0.301067083228286	0.324191311732199	0.928671041859953	0.353059592494244	0.818998376735824
chr1	26404076	26404614	55	22	30	45	10	38	43.0003556599471	21.3803541493697	25.8570778474253	42.7227967573941	15.7752936769563	35.8054331225498	30.7568852022737	0.0818103447167713	0.505465644311951	0.161851444578658	0.871422840162661	0.981072941420826
chr1	26404987	26405345	34	19	21	23	11	26	26.5820380443309	18.4648513108193	18.0999544931977	21.8360961204459	17.3528230446519	24.4984542417446	21.1390362091984	0.020209445596382	0.525865286954541	0.0384308416960198	0.969344171021271	0.995771243244406
chr1	26405505	26405771	22	7	21	18	3	29	17.2001422639788	6.80283995661763	18.0999544931977	17.0891187029576	4.73258810308689	27.3251989619459	15.2083070802974	0.249727631314596	0.712312021642543	0.350587416366694	0.725897898346447	0.95435688962077
chr1	26431483	26432172	121	84	70	95	42	97	94.6007824518836	81.6340794794116	60.3331816439923	90.1925709322764	66.2562334432165	91.3980792865088	80.7358212062149	0.0755755543143539	0.316662148124174	0.238663050705758	0.811366870114746	0.971503469181672
chr1	26432313	26433096	140	94	92	140	62	130	109.455450770774	91.3524222745797	79.2950387321041	132.915367689671	97.8068207971291	122.492271208723	105.552895245497	0.340439187539041	0.280749876895359	1.21260672062887	0.225280218177401	0.718660328767817
chr1	26471863	26473102	261	269	349	233	153	263	204.056233222658	261.423421190021	300.804005625047	221.209147654952	241.361993257432	247.811287137648	246.111014681293	-0.108913963826447	0.224324071739834	-0.485520626394312	0.627307084944778	0.932717714999469
chr1	26473293	26473537	28	18	31	29	15	15	21.8910901541549	17.4930170313025	26.7189804423394	27.5324690214318	23.6629405154345	14.1337236010065	21.9053701276116	-0.0250981818630979	0.533136370477144	-0.0470764765882238	0.962452275509572	0.994391906842536
chr1	26487115	26487774	40	14	16	39	18	41	31.272985934507	13.6056799132353	13.7904415186268	37.0264238564082	28.3955286185214	38.6321778427511	27.1205396140083	0.82474385579118	0.512173968652394	1.61028069810187	0.107336591070504	0.566074241742399
chr1	26500254	26501870	449	389	509	427	282	442	351.039267114841	378.043534732037	438.708420811315	405.391871453495	444.863281690168	416.473722109659	405.753349651919	0.116096395497985	0.188224020319223	0.616799042444684	0.537367283664593	0.906564614811973
chr1	26529282	26530615	213	221	188	231	136	253	166.52865010125	214.775375773214	162.037687843865	219.310356687956	214.543994006606	238.388804736977	202.597478191645	0.310606075231506	0.225728813731861	1.37601429829188	0.168817206583048	0.65637927010574
chr1	26530707	26531282	69	69	64	68	38	66	53.9459007370246	67.0565652866595	55.1617660745072	64.55889287784	59.946115972434	62.1883838444287	60.4762707988156	0.0882793520312666	0.327621663609043	0.269455172954045	0.787579433656702	0.96655186229975
chr1	26531334	26531812	58	70	65	54	34	68	45.3458296050351	68.0283995661763	56.0236686694214	51.2673561088729	53.6359985016514	64.0728803245629	56.3956887959533	0.00301230355655282	0.349647977123032	0.00861524662987789	0.993126112759437	0.999122730136257
chr1	26619639	26622072	843	611	904	707	422	852	659.078178569735	593.790744784768	779.159945802415	671.222606832836	665.717393167556	802.79550053717	695.294061615747	0.075326784346549	0.185411052709054	0.406269115276269	0.684544875679745	0.944812364866102
chr1	26636579	26637429	126	116	126	132	84	134	98.509905693697	112.732776423949	108.599726959186	125.320203821689	132.512466886433	126.261264168992	117.322723992324	0.263600396220106	0.252773773285547	1.04283127475542	0.297026443830204	0.77852052829575
chr1	26677097	26677739	65	42	32	35	34	49	50.8186021435739	40.8170397397058	27.5808830372536	33.2288419224176	53.6359985016514	46.1701637632879	42.0419215179817	0.145283146023347	0.414773903630992	0.350270701101291	0.726135551324665	0.95435688962077
chr1	26677852	26678086	14	6	4	15	8	10	10.9455450770774	5.83100567710083	3.4476103796567	14.2409322524647	12.620234941565	9.42248240067101	9.41796845475596	0.830867239245837	0.795380451712308	1.04461611730227	0.296200427483384	0.777658974943954
chr1	26692322	26693027	262	214	341	191	97	229	204.838057871021	207.972535816596	293.908784865734	181.334537348051	153.020348666476	215.774846975366	209.474851923874	-0.355545026340588	0.246656064671522	-1.44146071094614	0.149454569306427	0.629902791799604
chr1	26693214	26693850	230	196	288	200	103	216	179.819669123415	190.479518785294	248.227947335282	189.879096699529	162.48552487265	203.525619854494	195.736229445111	-0.149151531457493	0.23611038250597	-0.63170255316376	0.527581259386964	0.903637602838951
chr1	26694996	26695561	194	162	216	182	108	195	151.673981782359	157.437153281722	186.170960501462	172.789977996572	170.373171711128	183.738406813085	170.363942014388	0.0907312431216141	0.228783563575613	0.396581125425243	0.691676373332687	0.947079971757041
chr1	26695720	26695927	95	83	111	75	39	94	74.2733415944541	80.6622451998948	95.6711880354735	71.2046612623235	61.5236453401296	88.5713345663075	78.6510693330972	-0.169755236247688	0.308706528566337	-0.549891954135365	0.582393483109189	0.921102607982308
chr1	26696065	26697584	631	593	696	555	233	641	493.331353116848	576.297727753465	599.884206060266	526.914493341194	367.564342673082	603.981121883012	527.995540804644	-0.150903448124455	0.215022190551044	-0.70180406839745	0.482801361247893	0.884537194788002
chr1	26704962	26705700	148	88	109	140	81	162	115.710047957676	85.5214165974788	93.9473828456451	132.915367689671	127.779878783346	152.64421489087	118.086384794114	0.486117084453671	0.264847765852056	1.83545850534082	0.0664377818944942	0.470729582607252
chr1	26706064	26707288	313	202	263	314	156	352	244.711114937517	196.310524462395	226.680382462428	298.110181818261	246.094581360518	331.67138050362	257.26302759079	0.394895044213527	0.217306381079007	1.81722709776274	0.0691823473969286	0.478742817165688
chr1	26733491	26733829	17	2	3	25	19	26	13.2910190221655	1.94366855903361	2.58570778474253	23.7348870874412	29.973057986217	24.4984542417446	16.0044657802241	2.09724397342919	0.730852405239194	2.86958619605665	0.00411009291574315	0.149369642229391
chr1	26734287	26734812	30	3	1	28	15	35	23.4547394508802	2.91550283855041	0.861902594914175	26.5830735379341	23.6629405154345	32.9786884023485	18.409474556677	1.59403908016671	0.805245698353638	1.9795685756854	0.0477520269396338	0.41243317469406
chr1	26771307	26771797	20	5	34	16	11	15	15.6364929672535	4.85917139758402	29.304688227082	15.1903277359623	17.3528230446519	14.1337236010065	16.0795378289234	-0.105990345126264	0.685509271138501	-0.154615480181958	0.877124465341288	0.981765234250992
chr1	26771915	26772415	14	20	34	12	18	14	10.9455450770774	19.4366855903361	29.304688227082	11.3927458019718	28.3955286185214	13.1914753609394	18.7777781126547	-0.204652173294968	0.621825164426265	-0.329115296393309	0.742068542865815	0.957278275240303
chr1	26787072	26789279	688	617	758	684	356	741	537.89535807352	599.621750461869	653.322166944945	649.38651071239	561.600454899645	698.205945889722	616.672031163682	0.0949430059654164	0.181155312231888	0.524097277610519	0.600210881970744	0.925126118888428
chr1	26799940	26800406	26	9	19	18	9	19	20.3274408574295	8.74650851565124	16.3761493033693	17.0891187029576	14.1977643092607	17.9027165612749	15.7732830416572	0.113846312304163	0.615070613367463	0.185094702673021	0.853154756473862	0.978381835514053
chr1	26810262	26810570	18	18	5	21	16	28	14.0728436705281	17.4930170313025	4.30951297457088	19.9373051534506	25.2404698831301	26.3829507218788	17.9060165724768	0.998399791020864	0.624329733007112	1.59915464255086	0.10978624576931	0.569370445409939
chr1	26811688	26812198	39	4	1	39	23	70	30.4911612861443	3.88733711806722	0.861902594914175	37.0264238564082	36.2831754569995	65.9573768046971	29.0845628528717	1.96734744434501	0.74912944125334	2.62617824905335	0.00863495854493772	0.204699627861552
chr1	26813043	26813775	80	5	3	76	45	95	62.545971869014	4.85917139758402	2.58570778474253	72.1540567458211	70.9888215463034	89.5135828063746	50.4412186916399	1.72917757925385	1.23600785932164	1.39900209065246	0.161812356133108	0.646984679537947
chr1	26825872	26827686	299	304	296	267	206	360	233.76556986044	295.437620973109	255.123168094596	253.488594093872	324.9710497453	339.209366424156	283.665894865245	0.22602327994735	0.215665426829403	1.04802741575329	0.294625975806495	0.776608023905754
chr1	26839760	26840077	19	5	12	5	7	4	14.8546683188908	4.85917139758402	10.3428311389701	4.74697741748823	11.0427055738694	3.7689929602684	8.26922446784517	-0.68290691842639	0.873186749220366	-0.782085755465404	0.43416417753368	0.86405380610039
chr1	26848024	26849427	473	319	394	301	195	408	369.803058675545	310.015135165861	339.589622396185	285.768040532792	307.618226700648	384.437281947377	332.871894236401	-0.0591688384104581	0.206168886448372	-0.286992084158513	0.774118381333874	0.963498132877255
chr1	26849623	26850370	216	116	107	137	72	178	168.874124046338	112.732776423949	92.2235776558168	130.067181239178	113.582114474085	167.720186731944	130.866660095218	0.141429937157643	0.298006757596647	0.474586342599215	0.635081842657313	0.934669148616264
chr1	26862297	26862838	150	96	81	106	74	134	117.273697254401	93.2960908336133	69.8141101880482	100.635921250751	116.737173209477	126.261264168992	104.003042817547	0.291003644761916	0.293937542129601	0.990018636794646	0.32216500980013	0.797354731859452
chr1	26863195	26865049	504	399	437	419	238	453	394.039622774788	387.761877527205	376.651433977495	397.796707585514	375.45198951156	426.838452750397	393.09001402116	0.0527914459873	0.18106959990037	0.291553336486896	0.770628158017076	0.962791866557606
chr1	26865384	26865892	137	136	194	131	70	158	107.109976825686	132.169462014285	167.20910341335	124.370808338192	110.427055738694	148.875221930602	131.693604710135	-0.0766542154838986	0.273557855668859	-0.280212079073643	0.779314799986389	0.964426705049381
chr1	26889478	26890844	281	193	190	224	126	261	219.692726189912	187.564015946743	163.761493033693	212.664588303473	198.768700329649	245.926790657513	204.729719076831	0.20552098314792	0.228429419727095	0.899713282962659	0.368272852728765	0.828773884016495
chr1	26899683	26901030	272	185	207	220	126	247	212.656304354648	179.789341710609	178.413837147234	208.867006369482	198.768700329649	232.735315296574	201.871750868033	0.167354005499015	0.219831625973627	0.761282662391317	0.446488253875386	0.869808979151866
chr1	26914383	26914584	14	12	13	8	4	9	10.9455450770774	11.6620113542017	11.2047337338843	7.59516386798117	6.31011747078252	8.48023416060391	9.3663009440885	-0.581322230943708	0.756878895556194	-0.768051843375183	0.442456385226833	0.867934626746746
chr1	26921305	26921502	15	15	21	15	10	20	11.7273697254401	14.5775141927521	18.0999544931977	14.2409322524647	15.7752936769563	18.844964801342	15.5443381903588	0.142167191186471	0.600310762566749	0.23682265928168	0.812794371968472	0.971506350223962
chr1	26921721	26922769	190	148	167	161	81	169	148.546683188908	143.831473368487	143.937733350667	152.852672843121	127.779878783346	159.23995257134	146.031399017645	0.0175778774665755	0.238529719553247	0.0736926094555338	0.941254979600442	0.991427822146518
chr1	26960135	26960475	69	16	3	55	45	73	53.9459007370246	15.5493484722689	2.58570778474253	52.2167515923706	70.9888215463034	68.7841215248984	44.011775276268	1.40219655576134	0.631403881780336	2.22076011285777	0.0263672135082194	0.325614975514681
chr1	26962196	26962763	174	12	15	131	82	167	136.037488815105	11.6620113542017	12.9285389237126	124.370808338192	129.357408151042	157.355456091206	95.2852852789098	1.35364232235722	1.08082949972097	1.25241060010546	0.210420285759726	0.703193108111542
chr1	26966665	26966994	80	27	15	60	31	51	62.545971869014	26.2395255469537	12.9285389237126	56.9637290098588	48.9034103985646	48.0546602434221	42.6059726652543	0.592041169785906	0.50441503688463	1.17371832021994	0.240507869687452	0.734123018521313
chr1	26967220	26967957	117	60	40	91	48	125	91.4734838584329	58.3100567710083	34.476103796567	86.3949889982858	75.7214096493903	117.781030008388	77.3595121803453	0.605663654734054	0.378008820241874	1.6022474140855	0.109100909046506	0.567924158054831
chr1	26990858	26991449	267	279	415	233	146	290	208.747181112834	271.141763985189	357.689576889383	221.209147654952	230.319287683562	273.251989619459	260.39315782423	-0.206621672986177	0.243794228641905	-0.847524874305665	0.396702628475911	0.843425917248738
chr1	26991572	26992469	388	352	505	392	180	454	303.347963564718	342.085666389915	435.260810431659	372.163029531077	283.955286185214	427.780700990464	360.765576182174	0.00926041709700705	0.226867753602227	0.0408185691883016	0.967440535623823	0.995558972664581
chr1	26992949	26993466	210	153	239	172	86	195	164.183176156162	148.690644766071	205.994720184488	163.296023161595	135.667525621824	183.738406813085	166.928416117204	-0.0986346003231553	0.248274241762159	-0.397280844050045	0.691160371758352	0.946938255533497
chr1	26993841	26994332	170	203	202	186	76	190	132.910190221655	197.282358741911	174.104324172663	176.587559930562	119.892231944868	179.027165612749	163.300638437401	-0.0739693046562506	0.264587419425331	-0.279564708015626	0.779811486718851	0.964455630129912
chr1	26998182	26998997	358	145	172	309	146	368	279.893224113838	140.915970529937	148.247246325238	293.363204400773	230.319287683562	346.747352344693	239.914380899673	0.613953769574721	0.287676402584874	2.13418189346825	0.0328278942739866	0.356765415977333
chr1	26999086	26999452	151	72	94	134	68	159	118.055521902764	69.9720681252099	81.0188439219325	127.218994788685	107.271997003303	149.817470170669	108.892482652094	0.516205530624926	0.298022803217251	1.7321007823976	0.08325561992441	0.512736057325018
chr1	26999826	27000646	327	95	138	255	160	323	255.656660014595	92.3242565540965	118.942558098156	242.0958482919	252.404698831301	304.346181541674	210.961700555287	0.771671488570897	0.324981351000639	2.37451006402327	0.0175722571667929	0.272726592160773
chr1	27010434	27011045	105	35	51	83	56	116	82.0915880780808	34.0141997830882	43.9570323406229	78.7998251303047	88.3416445909553	109.300795847784	72.7508476284726	0.782475254378016	0.372871744154813	2.09851045740044	0.0358600771055849	0.367763939006279
chr1	27011312	27011907	87	58	43	104	53	124	68.0187444075527	56.3663882119747	37.0618115813095	98.7371302837552	83.6090564878684	116.838781768321	76.7719854567968	0.894335469095895	0.334083843053174	2.67697911076038	0.00742892665186077	0.192544823739781
chr1	27013087	27013414	51	32	31	57	35	46	39.8730570664964	31.0986969445378	26.7189804423394	54.1155425593659	55.2135278693471	43.3434190430866	41.7272039875289	0.636608283679022	0.393948427512699	1.61596858679808	0.10610110511963	0.563437831587075
chr1	27044751	27045142	26	17	7	20	9	16	20.3274408574295	16.5211827517857	6.03331816439923	18.9879096699529	14.1977643092607	15.0759718410736	15.1905979323169	0.175183581836657	0.653800773354105	0.267946427988968	0.788740555513332	0.966747811452137
chr1	27046210	27046487	15	9	3	11	8	7	11.7273697254401	8.74650851565124	2.58570778474253	10.4433503184741	12.620234941565	6.59573768046971	8.78648482772379	0.343371311280052	0.841786147287999	0.407908008924	0.683341212671247	0.944802089544744
chr1	27074516	27074970	17	31	16	18	14	14	13.2910190221655	30.126862665021	13.7904415186268	17.0891187029576	22.0854111477388	13.1914753609394	18.2623880695749	-0.135401149766649	0.599498249277516	-0.22585745651439	0.821312287614231	0.972664848467708
chr1	27098871	27100355	193	106	194	126	90	151	150.892157133996	103.014433628781	167.20910341335	119.623830920703	141.977643092607	142.279484250132	137.499442073262	-0.0648037448570411	0.269923610436547	-0.240081794816815	0.810266847166811	0.971399448100334
chr1	27111722	27112679	88	76	85	73	36	56	68.8005690559154	73.8594052432772	73.2617205677049	69.3058702953282	56.7910572370427	52.7659014437576	65.7974206405043	-0.268175760979619	0.31966974026724	-0.838915065140126	0.401516973221981	0.846268576980741
chr1	27122223	27122760	41	23	55	20	22	21	32.0548105828697	22.3521884288865	47.4046427202796	18.9879096699529	34.7056460893039	19.7872130414091	29.2154017554503	-0.499864519491218	0.498125750755725	-1.00349062206251	0.315624199436306	0.792350257058931
chr1	27122853	27123232	29	25	23	21	17	16	22.6729148025176	24.2958569879201	19.823759683026	19.9373051534506	26.8179992508257	15.0759718410736	21.4373012864689	-0.131314571122751	0.524574646367121	-0.250325805930871	0.802335401368023	0.969795602601338
chr1	27145205	27146791	251	147	172	148	96	184	196.237986739031	142.85963908897	148.247246325238	140.510531557652	151.442819298781	173.373676172347	158.77864986367	-0.0676946363574758	0.248447906525906	-0.272470141946707	0.785260546350312	0.96565453843872
chr1	27154499	27155100	133	126	108	128	80	145	103.982678232236	122.451119219117	93.0854802507309	121.522621887699	126.20234941565	136.62599480973	117.311707302527	0.268935351737037	0.260568712262013	1.03210914849443	0.302020988617404	0.782252864187542
chr1	27155223	27156094	182	151	111	178	81	185	142.292086002007	146.746976207038	95.6711880354735	168.992396062581	127.779878783346	174.315924412414	142.633074917143	0.299295251176318	0.27054421610936	1.10627111338923	0.268609190855165	0.755344643230903
chr1	27163384	27163908	47	42	21	31	19	37	36.7457584730457	40.8170397397058	18.0999544931977	29.431259988427	29.973057986217	34.8631848824827	31.655042593846	-0.0167595236481536	0.467961137305355	-0.0358139219522787	0.971430732076369	0.99605854121054
chr1	27191600	27193376	234	211	169	225	130	235	182.946967716866	205.057032978046	145.661538540496	213.61398378697	205.078817800432	221.428336415769	195.631112873096	0.264852658319027	0.22930616027313	1.1550176323373	0.248083205993438	0.739946114098372
chr1	27198058	27198454	16	24	4	28	16	27	12.5091943738028	23.3240227084033	3.4476103796567	26.5830735379341	25.2404698831301	25.4407024818117	19.4241788941231	0.987330008581334	0.641597176185484	1.53886277126615	0.123837801519077	0.592788661030113
chr1	27233846	27234316	57	51	42	43	49	37	44.5640049566725	49.563548255357	36.1999089863954	40.8240057903988	77.2989390170859	34.8631848824827	47.2189319813987	0.207811545598469	0.411813025531358	0.504625965461709	0.613821569083699	0.929117678720203
chr1	27234578	27235346	94	107	81	116	59	109	73.4915169460914	103.986267908298	69.8141101880482	110.129876085727	93.0742326940422	102.705058167314	92.2001769982535	0.314322649271689	0.294877851339499	1.06594187336845	0.286449918683848	0.7711084269197
chr1	27298539	27299440	94	22	30	82	45	115	73.4915169460914	21.3803541493697	25.8570778474253	77.850429646807	70.9888215463034	108.358547607717	62.9877912906189	1.08597428998533	0.446403149458821	2.43272094137748	0.0149858455807758	0.256780658706309
chr1	27299798	27300861	129	35	38	98	59	147	100.855379638785	34.0141997830882	32.7522986067387	93.0407573827694	93.0742326940422	138.510491289864	82.0412265658812	0.949600813976255	0.419934931647944	2.26130465081757	0.0237403984442317	0.310582113752121
chr1	27321695	27322055	49	31	41	45	32	41	38.3094077697711	30.126862665021	35.3380063914812	42.7227967573941	50.4809397662602	38.6321778427511	39.2683651987798	0.333687585630183	0.395324385013809	0.844085511240414	0.398621623441956	0.844385980807067
chr1	27322186	27323144	235	214	198	188	116	212	183.728792365229	207.972535816596	170.656713793007	178.486350897558	182.993406652693	199.756626894225	187.265737736551	-0.000919697185209453	0.222659436308621	-0.00413051070485371	0.996704338651647	0.999508838040062
chr1	27341571	27342528	61	49	38	49	38	57	47.6913035501232	47.6198796963234	32.7522986067387	46.5203786913847	59.946115972434	53.7081496838248	48.0396877001381	0.316427136922576	0.372054747703599	0.850485416126608	0.395055265231023	0.842630429180431
chr1	27348965	27350283	164	171	120	168	89	186	128.219242331479	166.183661797374	103.428311389701	159.498441227605	140.400113724911	175.258172652481	145.497990520592	0.262622633814583	0.264363604656205	0.993414483646922	0.320508006148091	0.796361396866989
chr1	27365650	27367722	540	356	533	485	308	569	422.185310115844	345.973003507983	459.394083089255	460.456809496359	485.879045250254	536.13924859818	451.671250009646	0.271766531231624	0.192765010865252	1.40983329916442	0.15858891161587	0.642328309162607
chr1	27392106	27392349	18	19	13	17	13	6	14.0728436705281	18.4648513108193	11.2047337338843	16.13972321946	20.5078817800432	5.6534894404026	14.3405871925229	-0.0735498552193746	0.676581842864916	-0.108707994450362	0.913434100783417	0.987381299390811
chr1	27392563	27393180	80	99	81	86	44	82	62.545971869014	96.2115936721637	69.8141101880482	81.6480115807976	69.4112921786078	77.2643556855023	76.1492225290223	0.00688519222640425	0.315431714498171	0.0218278375633791	0.982585288309718	0.997424518291672
chr1	27398652	27398987	20	8	7	4	7	8	15.6364929672535	7.77467423613444	6.03331816439923	3.79758193399059	11.0427055738694	7.53798592053681	8.63712646603066	-0.437891167289919	0.843866021882965	-0.518910770115887	0.603822966901651	0.926496753121249
chr1	27418204	27418839	41	23	35	25	24	21	32.0548105828697	22.3521884288865	30.1665908219961	23.7348870874412	37.8607048246951	19.7872130414091	27.6593991312163	-0.0839691468801786	0.482848689480054	-0.173903644577764	0.861941188316604	0.97985855654995
chr1	27436177	27436675	40	17	28	14	16	11	31.272985934507	16.5211827517857	24.1332726575969	13.2915367689671	25.2404698831301	10.3647306407381	20.1373631061208	-0.600813384715921	0.580109812111184	-1.03568905778268	0.300347228825892	0.780730083236326
chr1	27436793	27437194	27	5	19	8	11	12	21.1092655057922	4.85917139758402	16.3761493033693	7.59516386798117	17.3528230446519	11.3069788808052	13.099925333364	-0.260758766088246	0.731306485365933	-0.356565641500864	0.721417002970832	0.953940029099975
chr1	27489545	27491100	460	391	486	383	245	456	359.63933824683	379.987203291071	418.884661128289	363.618470179599	386.49469508543	429.665197470598	389.714927566969	0.0269655272634604	0.188116109482104	0.143345125187302	0.886017619042321	0.982909513774688
chr1	27504102	27504896	46	31	22	33	35	45	35.963933824683	30.126862665021	18.9618570881119	31.3300509554223	55.2135278693471	42.4011708030195	35.6662338676008	0.584791716315987	0.447110800384913	1.30793466812375	0.19089546952019	0.683738557504961
chr1	27525735	27526151	41	21	24	24	20	35	32.0548105828697	20.4085198698529	20.6856622779402	22.7854916039435	31.5505873539126	32.9786884023485	26.7439600151446	0.245436957810949	0.482639652526017	0.508530446113146	0.611081392912139	0.928629854068231
chr1	27539808	27540392	256	169	222	191	99	250	200.147109980845	164.23999323834	191.342376070947	181.334537348051	156.175407401867	235.562060016775	188.133580676137	0.0497547704339782	0.242361587826119	0.205291485669233	0.837344395849076	0.975067361808693
chr1	27540572	27541334	284	197	244	243	83	285	222.038200135	191.451353064811	210.304233159059	230.703102489928	130.934937518737	268.540748419124	208.99542913111	0.0241138135671952	0.26890363243905	0.0896745549640759	0.928545836655219	0.989559377636696
chr1	27541733	27542395	234	155	197	204	112	212	182.946967716866	150.634313325105	169.794811198093	193.67667863352	176.683289181911	199.756626894225	178.915447824953	0.181107293830021	0.225170174123199	0.804312980328072	0.421216243030795	0.857240228989735
chr1	27542675	27543467	323	233	261	255	133	330	252.529361421144	226.437387127416	224.9565772726	242.0958482919	209.811405903519	310.941919222143	244.462083206454	0.120984307482708	0.224657723006207	0.53852725766016	0.59021309217757	0.922986930671958
chr1	27556899	27558358	275	245	334	190	150	226	215.001778299736	238.099398481617	287.875466701335	180.385141864553	236.629405154345	212.948102255165	228.489882126125	-0.238490856183517	0.226746764557862	-1.05179386638021	0.292894133757175	0.775634789146168
chr1	27563416	27564882	309	262	369	224	149	313	241.583816344066	254.620581233403	318.042057523331	212.664588303473	235.051875786649	294.923699141003	259.481103055321	-0.131028785440251	0.226425893118017	-0.578682868977167	0.562803177226883	0.915323485739317
chr1	27568084	27568373	65	28	62	28	31	45	50.8186021435739	27.2113598264705	53.4379608846789	26.5830735379341	48.9034103985646	42.4011708030195	41.5592629323736	-0.174807899444525	0.433384834115435	-0.403354906964657	0.686687154562707	0.94538283996895
chr1	27568778	27569001	34	28	30	31	16	29	26.5820380443309	27.2113598264705	25.8570778474253	29.431259988427	25.2404698831301	27.3251989619459	26.941234091955	0.0473249207261547	0.458402703357186	0.103238747022134	0.917773488515621	0.987965275633733
chr1	27574775	27576217	330	310	344	325	147	339	258.002133959683	301.26862665021	296.494492650476	308.553532136735	231.896817051258	319.422153382747	285.939625971851	0.0135512671017146	0.213280624487424	0.0635372628633391	0.949338687699293	0.99257878813379
chr1	27589788	27590057	14	7	19	8	11	6	10.9455450770774	6.80283995661763	16.3761493033693	7.59516386798117	17.3528230446519	5.6534894404026	10.78766844835	-0.208196949304525	0.769106608226159	-0.270699727551039	0.78662198637197	0.96624352986217
chr1	27590221	27590664	29	17	32	20	17	17	22.6729148025176	16.5211827517857	27.5808830372536	18.9879096699529	26.8179992508257	16.0182200811407	21.433184932246	-0.134611332018778	0.533075005891611	-0.252518558422431	0.800640271251231	0.969273097406988
chr1	27603130	27604483	215	168	216	179	119	204	168.092299397975	163.268158958823	186.170960501462	169.941791546079	187.72599475578	192.218640973689	177.902974355635	0.0861641897500422	0.223221169212028	0.386003666472147	0.699493953403469	0.949062455717987
chr1	27659534	27660147	69	64	46	74	59	77	53.9459007370246	62.1973938890755	39.6475193660521	70.2552657788258	93.0742326940422	72.5531144851668	65.2789044916978	0.591929727672212	0.337031526229527	1.75630373304927	0.0790365602094846	0.502934797648644
chr1	27660223	27660563	21	31	16	27	7	15	16.4183176156162	30.126862665021	13.7904415186268	25.6336780544365	11.0427055738694	14.1337236010065	18.5242881714294	-0.220568994201249	0.606676425428784	-0.363569416835929	0.716179567875149	0.953080913876231
chr1	27671837	27672917	77	70	79	77	35	60	60.200497923926	68.0283995661763	68.0903049982198	73.1034522293188	55.2135278693471	56.534894404026	63.5285128318357	-0.0797129482953709	0.32602890643489	-0.244496566783075	0.806846260616456	0.970683417226074
chr1	27725170	27725640	52	48	44	35	22	41	40.6548817148591	46.6480454168066	37.9237141762237	33.2288419224176	34.7056460893039	38.6321778427511	38.6322178603937	-0.229547342011386	0.395254091240403	-0.580758927228332	0.561402940388602	0.914999104188372
chr1	27725961	27726920	175	129	126	161	96	156	136.819313463468	125.366622057668	108.599726959186	152.852672843121	151.442819298781	146.990725450468	137.011980012115	0.282488081730783	0.244182206406956	1.15687414692283	0.247323782658221	0.739873324880986
chr1	27772528	27772991	49	36	45	56	22	62	38.3094077697711	34.986034062605	38.7856167711379	53.1661470758682	34.7056460893039	58.4193908841603	43.062040442141	0.398744067130735	0.390453205216416	1.02123394507601	0.307143613413457	0.785968147420828
chr1	27773190	27773946	127	107	91	125	72	115	99.2917303420597	103.986267908298	78.43313613719	118.674435437206	113.582114474085	108.358547607717	103.721038651093	0.274548919370589	0.271888766533426	1.00978397478895	0.312598799486308	0.789994295961943
chr1	27816935	27817264	20	18	14	13	7	11	15.6364929672535	17.4930170313025	12.0666363287985	12.3421412854694	11.0427055738694	10.3647306407381	13.1576206379052	-0.41835838109178	0.647441177571963	-0.646172031659632	0.518167950255708	0.899785008827316
chr1	27830118	27831506	281	240	263	249	138	256	219.692726189912	233.240227084033	226.680382462428	236.399475390914	217.699052741997	241.215549457178	229.154568887744	0.035862495458273	0.204819512890535	0.175093158616384	0.861006433865269	0.979447268684956
chr1	27858368	27859128	23	7	5	14	21	41	17.9819669123415	6.80283995661763	4.30951297457088	13.2915367689671	33.1281167216082	38.6321778427511	19.0243585294761	1.52775383068791	0.674372139689716	2.26544624365835	0.023485309286208	0.308819439337012
chr1	27862929	27863227	9	3	4	14	15	9	7.03642183526407	2.91550283855041	3.4476103796567	13.2915367689671	23.6629405154345	8.48023416060391	9.8057077497461	1.71909733795397	0.823202139065261	2.08830523679881	0.0367703093764285	0.371590101236216
chr1	27872527	27872925	29	28	17	22	22	25	22.6729148025176	27.2113598264705	14.652344113541	20.8867006369482	34.7056460893039	23.5562060016775	23.9475285784098	0.278959359964236	0.515128456675001	0.541533585165989	0.588139855105642	0.922690246657437
chr1	27913794	27914633	153	117	146	131	71	125	119.619171199489	113.704610703466	125.83777885747	124.370808338192	112.00458510639	117.781030008388	118.886330702232	-0.0180491202352418	0.251497413591761	-0.0717666236700937	0.942787634757398	0.991431336691261
chr1	27914890	27915224	29	20	22	38	18	28	22.6729148025176	19.4366855903361	18.9618570881119	36.0770283729106	28.3955286185214	26.3829507218788	25.3211608657127	0.574618477757328	0.479705012487722	1.19785798104838	0.230972310310399	0.724067150253593
chr1	27934608	27935507	84	59	35	59	32	64	65.6732704624647	57.3382224914915	30.1665908219961	56.0143335263611	50.4809397662602	60.3038873642945	53.3295407388113	0.126438156936911	0.387119930038248	0.326612367708423	0.743961088063158	0.957412405821859
chr1	27959082	27960452	206	171	163	172	126	174	161.055877562711	166.183661797374	140.490122971011	163.296023161595	198.768700329649	163.951193771676	165.624263265669	0.16411749133522	0.233596341327954	0.702568757722149	0.482324538227554	0.884419552046352
chr1	27968202	27968675	26	14	9	13	8	19	20.3274408574295	13.6056799132353	7.75712335422758	12.3421412854694	12.620234941565	17.9027165612749	14.0925561522003	0.0430091864780628	0.659178780625285	0.0652466185839068	0.947977643916102	0.992268409559951
chr1	28087810	28088674	164	132	139	140	79	131	128.219242331479	128.282124896218	119.80446069307	132.915367689671	124.624820047955	123.43451944879	126.213422517864	0.0187872225963077	0.245455151926017	0.0765403473868433	0.938989215531092	0.991223307508448
chr1	28088777	28089152	50	29	45	48	18	46	39.0912324181337	28.1831941059873	38.7856167711379	45.570983207887	28.3955286185214	43.3434190430866	37.228329027459	0.157722560253681	0.418091229924165	0.37724436430367	0.70599201367197	0.950649562609278
chr1	28122825	28123984	112	121	164	71	41	75	87.5643606166196	117.591947821533	141.352025565925	67.4070793283329	64.6787040755209	70.6686180050326	91.543789235494	-0.7690678635907	0.30273239121348	-2.54042146104006	0.0110718957598227	0.22732075828578
chr1	28128933	28129247	27	15	26	12	13	18	21.1092655057922	14.5775141927521	22.4094674677686	11.3927458019718	20.5078817800432	16.9604683212078	17.8262238449226	-0.271730610344028	0.577117455196997	-0.470841087714586	0.637754220729873	0.935095959087081
chr1	28139426	28139838	5	22	23	10	4	7	3.90912324181337	21.3803541493697	19.823759683026	9.49395483497647	6.31011747078252	6.59573768046971	11.252174510073	-0.990699988174619	0.805230523548457	-1.23033089184057	0.218573220721312	0.712104239056876
chr1	28152864	28153332	20	33	34	14	20	10	15.6364929672535	32.0705312240546	29.304688227082	13.2915367689671	31.5505873539126	9.42248240067101	21.8793864903234	-0.54661108605644	0.596216608059001	-0.916799496471503	0.359247716544539	0.823437881808888
chr1	28153414	28153907	33	41	31	21	19	12	25.8002133959683	39.845205460189	26.7189804423394	19.9373051534506	29.973057986217	11.3069788808052	25.5969568864949	-0.621952572671959	0.52457004014934	-1.18564257404959	0.235763481659213	0.729682037703405
chr1	28190210	28190511	9	13	22	8	5	7	7.03642183526407	12.6338456337185	18.9618570881119	7.59516386798117	7.88764683847815	6.59573768046971	10.1184454906706	-0.809742478818532	0.769865035514401	-1.05179796648056	0.292892252231887	0.775634789146168
chr1	28190570	28191325	38	30	57	15	15	21	29.7093366377816	29.1550283855041	49.128447910108	14.2409322524647	23.6629405154345	19.7872130414091	27.6139831237837	-0.922849617872042	0.494994809715982	-1.86436221099279	0.0622708558712007	0.460673717625379
chr1	28232464	28233027	120	90	106	93	72	127	93.818957803521	87.4650851565124	91.3616750609026	88.2937799652811	113.582114474085	119.665526488522	99.0311898248041	0.234499576947783	0.277370972924811	0.845436616798941	0.397867107455248	0.843999431460521
chr1	28235315	28235974	136	114	112	101	68	132	106.328152177324	110.789107864916	96.5330906303876	95.8889438332623	107.271997003303	124.376767688857	106.864676533008	0.0639261438656435	0.268506578777936	0.238080363455499	0.81181876459061	0.971506350223962
chr1	28236118	28236844	116	109	144	116	79	142	90.6916592100703	105.929936467332	124.113973667641	110.129876085727	124.624820047955	133.799250089528	114.881585928042	0.200888830222217	0.267728126953741	0.750346377528451	0.453046117373876	0.8726300996705
chr1	28246671	28247137	72	67	81	60	38	59	56.2913746821126	65.1128967276259	69.8141101880482	56.9637290098588	59.946115972434	55.5926461639589	60.6201454573397	-0.15007744664656	0.327160044369143	-0.458727919957195	0.646429561805851	0.937119115676062
chr1	28247500	28247920	45	61	91	46	38	42	35.1821091763204	59.2818910505251	78.43313613719	43.6721922408917	59.946115972434	39.5744260828182	52.6816451100299	-0.282569085480407	0.400923212409887	-0.704796022614725	0.480937184114981	0.883995071555883
chr1	28248146	28248569	60	64	79	63	38	55	46.9094789017605	62.1973938890755	68.0903049982198	59.8119154603517	59.946115972434	51.8236532036905	58.1298104042554	-0.0470807975262336	0.342386770170953	-0.13750764231552	0.890629552433068	0.98368145888093
chr1	28248749	28249598	213	173	195	157	90	175	166.52865010125	168.127330356407	168.071006008264	149.055090909131	141.977643092607	164.893442011743	159.7755270799	-0.137625460469987	0.228743814966986	-0.601657625102784	0.547402062255301	0.909238832704409
chr1	28249651	28250280	148	99	114	100	74	130	115.710047957676	96.2115936721637	98.256895820216	94.9395483497646	116.737173209477	122.492271208723	107.391255036337	0.103661515211866	0.270747563241172	0.382871461411929	0.701815072473845	0.949609862576163
chr1	28258434	28259238	198	175	75	166	56	213	154.80128037581	170.070998915441	64.6426946185632	157.599650260609	88.3416445909553	200.698875134292	139.359190649278	0.20642198728391	0.368229306339061	0.560580007431129	0.575083883778969	0.919083409664165
chr1	28259531	28260713	279	293	278	347	134	331	218.129076893186	284.747443898424	239.608921386141	329.440232773683	211.388935271215	311.88416746221	265.866462947477	0.207638003708348	0.234919225769989	0.883869777059661	0.376766513842213	0.832269026566096
chr1	28296305	28297307	60	36	63	40	40	46	46.9094789017605	34.986034062605	54.299863479593	37.9758193399059	63.1011747078252	43.3434190430866	46.769298255796	0.064911579870411	0.390762456263462	0.166115190520365	0.868066299936219	0.980976251978816
chr1	28313349	28314162	88	25	63	41	35	48	68.8005690559154	24.2958569879201	54.299863479593	38.9252148234035	55.2135278693471	45.2279155232208	47.7938246232333	-0.0960238186168752	0.431148577095253	-0.222716306438513	0.823756309395433	0.972959583426347
chr1	28328396	28328930	71	51	47	46	43	68	55.5095500337499	49.563548255357	40.5094219609662	43.6721922408917	67.8337628109121	64.0728803245629	53.5268926044067	0.261045568810847	0.36291322397066	0.719305750159029	0.471952553752101	0.880350489208209
chr1	28328978	28329910	220	200	213	184	109	193	172.001422639788	194.366855903361	183.585252716719	174.688768963567	171.950701078824	181.85391033295	179.741151939202	-0.0554104244131059	0.220156020347242	-0.251687073220663	0.801282949499143	0.969455129224386
chr1	28351384	28352833	186	219	242	215	99	209	145.419384595458	212.83170721418	208.58042796923	204.120028951994	156.175407401867	196.929882174024	187.342806384459	-0.0171689055906262	0.247880926457988	-0.0692627134969826	0.944780504750646	0.991847365881554
chr1	28369129	28370828	376	380	525	316	200	402	293.966067784366	369.297026216386	452.498862329942	300.008972785256	315.505873539126	378.783792506975	351.676765860342	-0.16444127684963	0.221609864590204	-0.742030491980629	0.458068861320257	0.874738553889864
chr1	28391721	28392216	66	72	88	57	35	73	51.6004267919365	69.9720681252099	75.8474283524474	54.1155425593659	55.2135278693471	68.7841215248984	62.5888525372009	-0.142126151102401	0.338115214076538	-0.420348287167664	0.674231039706611	0.943418921952498
chr1	28392280	28392588	23	18	45	9	12	13	17.9819669123415	17.4930170313025	38.7856167711379	8.54455935147882	18.9303524123476	12.2492271208723	18.9974565999134	-0.93563662512344	0.61212176825631	-1.52851388995476	0.126384997558386	0.597152034721815
chr1	28394973	28395462	62	47	85	27	26	34	48.4731281984858	45.6762111372898	73.2617205677049	25.6336780544365	41.0157635600864	32.0364401622814	44.3494902800475	-0.780267838712725	0.405313828239673	-1.92509552931249	0.05421740817089	0.434541468738188
chr1	28409960	28410371	49	18	23	30	18	34	38.3094077697711	17.4930170313025	19.823759683026	28.4818645049294	28.3955286185214	32.0364401622814	27.423336294972	0.227700870970246	0.495729064917099	0.459325238491564	0.646000626345769	0.93695085698181
chr1	28416383	28417475	275	176	77	189	59	193	215.001778299736	171.042833194958	66.3664998083915	179.435746381055	93.0742326940422	181.85391033295	151.129166785189	0.0129108476302414	0.37741885611338	0.0342082739670084	0.972711068732333	0.99605854121054
chr1	28417562	28418570	302	235	146	236	103	282	236.111043805528	228.381055686449	125.83777885747	224.057334105445	162.48552487265	265.714003698922	207.097790171077	0.149817139411843	0.285962864996887	0.523904176905886	0.600345189491768	0.925126118888428
chr1	28436822	28438039	263	132	170	201	98	177	205.619882519383	128.282124896218	146.52344113541	190.828492183027	154.597878034172	166.777938491877	165.438292876681	0.0929086556894881	0.258959442974716	0.358776859504441	0.719762025154809	0.953745804547468
chr1	28438212	28438623	59	23	37	48	16	34	46.1276542533978	22.3521884288865	31.8903960118245	45.570983207887	25.2404698831301	32.0364401622814	33.8696886579012	0.0427339270770639	0.463015573878834	0.0922947941449738	0.92646382438807	0.989087673344294
chr1	28438689	28439120	75	16	9	32	16	28	58.6368486272006	15.5493484722689	7.75712335422758	30.3806554719247	25.2404698831301	26.3829507218788	27.3245660884384	-0.00467502078848313	0.636910491627465	-0.00734015352225913	0.994143457420371	0.999198441285496
chr1	28471220	28472249	69	90	122	55	39	55	53.9459007370246	87.4650851565124	105.152116579529	52.2167515923706	61.5236453401296	51.8236532036905	68.6878587682095	-0.578615414652586	0.351159013380914	-1.64773049417627	0.0994079875442877	0.549508140644112
chr1	28505347	28505835	201	134	224	179	89	169	157.146754320898	130.225793455252	193.066181260775	169.941791546079	140.400113724911	159.23995257134	158.336764479876	-0.0300746287284862	0.250387103181272	-0.120112531142282	0.904394005843561	0.985999115571673
chr1	28506134	28508907	1325	991	1202	1009	502	1158	1035.91765908054	963.087771001154	1036.00691908684	957.940042849125	791.919742583207	1091.1234619977	979.332599433095	-0.0931747530435424	0.177086580044705	-0.526153664608695	0.598781444916925	0.924884844628997
chr1	28509071	28509310	107	64	104	63	43	101	83.6552373748062	62.1973938890755	89.6378698710742	59.8119154603517	67.8337628109121	95.1670722467772	76.3838752754995	-0.0776711584043716	0.327478745943505	-0.237179234886196	0.812517744918321	0.971506350223962
chr1	28517765	28519259	329	218	330	233	153	268	257.22030931132	211.859872934663	284.427856321678	221.209147654952	241.361993257432	252.522528337983	244.766951303005	-0.077021714978833	0.215703242371942	-0.357072587930888	0.721037465232172	0.953849328644014
chr1	28527072	28527508	19	24	27	13	9	8	14.8546683188908	23.3240227084033	23.2713700626827	12.3421412854694	14.1977643092607	7.53798592053681	15.9213254342073	-0.86816504951811	0.619271487910473	-1.4019134845808	0.160941083239856	0.645630906754182
chr1	28552367	28552883	80	60	61	80	41	76	62.545971869014	58.3100567710083	52.5760582897647	75.9516386798117	64.6787040755209	71.6108662450997	64.2788826550365	0.295407690672183	0.319085512640941	0.92579474457243	0.354552658880834	0.820295527705477
chr1	28553049	28553897	208	156	200	162	96	197	162.619526859436	151.606147604622	172.380518982835	153.802068326619	151.442819298781	185.622903293219	162.912330727585	0.0153988399877292	0.233322219604099	0.0659981720294704	0.947379280792529	0.992244279911792
chr1	28580876	28581845	259	177	245	238	108	211	202.492583925933	172.014667474474	211.166135753973	225.95612507244	170.373171711128	198.814378654158	196.802843765351	0.0275040701203127	0.22858859817934	0.12032126859947	0.904228656599005	0.985937840523326
chr1	28582019	28583346	345	284	333	293	150	326	269.729503685123	276.000935382773	287.01356410642	278.17287666481	236.629405154345	307.172926261875	275.786535209224	-0.0138580606333331	0.204120046977228	-0.0678917178324928	0.945871831754426	0.99191712921912
chr1	28592286	28592716	27	17	18	32	18	27	21.1092655057922	16.5211827517857	15.5142467084552	30.3806554719247	28.3955286185214	25.4407024818117	22.8935969230485	0.660085907080067	0.501330940717281	1.31666700271012	0.187950268845395	0.680023379972665
chr1	28602293	28602691	24	7	17	12	11	17	18.7637915607042	6.80283995661763	14.652344113541	11.3927458019718	17.3528230446519	16.0182200811407	14.1637940931045	0.134653085305889	0.65922984631018	0.204258174989444	0.838151752419814	0.975266045005986
chr1	28642331	28643086	170	148	132	164	102	166	132.910190221655	143.831473368487	113.771142528671	155.700859293614	160.907995504954	156.413207851139	143.922478128087	0.276487058280698	0.240514871511241	1.14956325379562	0.250323800217601	0.742000470152325
chr1	28643142	28643941	268	205	274	191	131	223	209.529005761197	199.226027300945	236.161311006484	181.334537348051	206.656347168128	210.121357534963	207.171431019961	-0.110607755172833	0.217090752290922	-0.509500077758303	0.610401743834952	0.928424001980255
chr1	28647921	28648660	209	175	269	213	103	232	163.401351507799	170.070998915441	231.851798031913	202.221237984999	162.48552487265	218.601591695567	191.438750501395	0.0508755528536048	0.245073576375724	0.20759297516272	0.83554678988802	0.974930953131022
chr1	28648810	28649643	105	124	165	95	70	130	82.0915880780808	120.507450660084	142.213928160839	90.1925709322764	110.427055738694	122.492271208723	111.32081079645	-0.0928417995026969	0.29701728182156	-0.312580463107442	0.754599423034055	0.959479968840534
chr1	28668014	28669904	449	480	706	435	255	528	351.039267114841	466.480454168066	608.503232009408	412.987035321476	402.269988762386	497.507070755429	456.464508021934	-0.117391384092641	0.228041435797818	-0.514780937428935	0.606706107549713	0.927498800883715
chr1	28718488	28719542	66	48	92	43	24	38	51.6004267919365	46.6480454168066	79.2950387321041	40.8240057903988	37.8607048246951	35.8054331225498	48.6722757797485	-0.633506121839045	0.383908455642944	-1.65014891578278	0.0989124820864172	0.548151999876271
chr1	28736098	28736746	170	120	192	157	86	163	132.910190221655	116.620113542017	165.485298223522	149.055090909131	135.667525621824	153.586463130937	142.220780274848	0.0808085629008442	0.251856194037887	0.32085199734531	0.748322552663514	0.958142969569975
chr1	28736958	28738115	308	269	344	225	154	293	240.801991695704	261.423421190021	296.494492650476	213.61398378697	242.939522625127	276.078734339661	255.22535771466	-0.124036671516918	0.214445950165882	-0.578405287770511	0.562990524795405	0.915342753514036
chr1	28785345	28785572	9	11	8	14	6	11	7.03642183526407	10.6901770746849	6.8952207593134	13.2915367689671	9.46517620617379	10.3647306407381	9.62387721419021	0.443257410641444	0.750501495426044	0.590614959920655	0.554778438952744	0.9118805099911
chr1	28846046	28846274	16	9	4	6	9	2	12.5091943738028	8.74650851565124	3.4476103796567	5.69637290098588	14.1977643092607	1.8844964801342	7.74699115991525	-0.245052453106317	0.950395481119432	-0.257842611812169	0.796528376606956	0.968688446233293
chr1	28884427	28885065	155	134	147	99	61	87	121.182820496215	130.225793455252	126.699681452384	93.990152866267	96.2292914294335	81.9755968858378	108.383889430898	-0.477364669119238	0.262440208496937	-1.81894638726752	0.0689196098442198	0.478149123287813
chr1	28885241	28885831	93	81	109	71	42	73	72.7096922977288	78.7185766408612	93.9473828456451	67.4070793283329	66.2562334432165	68.7841215248984	74.6371810134471	-0.275857195703075	0.304223551403791	-0.906758186307984	0.364534686058997	0.825926903617763
chr1	28886776	28887883	151	190	141	146	117	177	118.055521902764	184.648513108193	121.528265882899	138.611740590656	184.570936020389	166.777938491877	152.365485999463	0.206413529113292	0.268928224656699	0.767541337012096	0.442759725728639	0.868023644893594
chr1	28913937	28914396	28	27	30	27	15	30	21.8910901541549	26.2395255469537	25.8570778474253	25.6336780544365	23.6629405154345	28.267447202013	25.258626553403	0.0757878844184498	0.474384640338135	0.15976040953693	0.873069812039161	0.981256976226055
chr1	28914472	28915118	59	30	28	27	23	30	46.1276542533978	29.1550283855041	24.1332726575969	25.6336780544365	36.2831754569995	28.267447202013	31.6000426683246	-0.157638448145059	0.461667470789272	-0.341454527596581	0.732761431734499	0.955780149284684
chr1	28927201	28928694	164	139	44	152	35	117	128.219242331479	135.084964852836	37.9237141762237	144.308113491642	55.2135278693471	110.243044087851	101.832101134896	0.050599809903612	0.433393376336716	0.116752614752237	0.907056094798935	0.986509763879585
chr1	28971990	28972265	3	14	23	8	6	4	2.34547394508802	13.6056799132353	19.823759683026	7.59516386798117	9.46517620617379	3.7689929602684	9.43404109596211	-0.799255123034916	0.893842793498569	-0.894178628331914	0.371226325064288	0.829793552406836
chr1	28972712	28973115	22	30	36	18	8	15	17.2001422639788	29.1550283855041	31.0284934169103	17.0891187029576	12.620234941565	14.1337236010065	20.2044568853204	-0.805098358076411	0.554539121605395	-1.4518332913026	0.146547964713041	0.626149013071507
chr1	28973625	28973941	22	26	12	11	9	18	17.2001422639788	25.2676912674369	10.3428311389701	10.4433503184741	14.1977643092607	16.9604683212078	15.7353746032214	-0.340657136364564	0.630549913611987	-0.540254037009019	0.589021851381739	0.92288145277214
chr1	28974193	28974533	24	22	18	17	8	19	18.7637915607042	21.3803541493697	15.5142467084552	16.13972321946	12.620234941565	17.9027165612749	17.0535111901382	-0.238805230255969	0.574562532041657	-0.415629660721864	0.677681019039463	0.943930568619618
chr1	29106177	29106408	13	7	15	7	1	3	10.1637204287148	6.80283995661763	12.9285389237126	6.64576838448353	1.57752936769563	2.8267447202013	6.82419029690425	-1.38555530871003	0.95556764409529	-1.44998139825239	0.147063706593667	0.626558413132059
chr1	29123907	29125291	197	297	204	214	118	225	154.019455727447	288.634781016491	175.828129362492	203.170633468496	186.148465388084	212.005854015098	203.301219829685	-0.0356280702129249	0.267933876960721	-0.132973368717193	0.894214442121151	0.984035883892618
chr1	29145443	29146135	51	47	113	25	25	46	39.8730570664964	45.6762111372898	97.3949932253018	23.7348870874412	39.4382341923908	43.3434190430866	48.2434669586678	-0.786033445135446	0.448772639500211	-1.75151819863803	0.0798566893143302	0.504761951852105
chr1	29146198	29146836	41	51	122	35	30	34	32.0548105828697	49.563548255357	105.152116579529	33.2288419224176	47.3258810308689	32.0364401622814	49.8936064222207	-0.742050749736539	0.460921634402834	-1.60992822716585	0.107413525895372	0.566234904148056
chr1	29180839	29181933	260	260	382	241	132	255	203.274408574295	252.676912674369	329.246791257215	228.804311522933	208.233876535823	240.273301217111	243.751600296958	-0.210089882565323	0.236572151103552	-0.888058385508626	0.374509345955813	0.8314030661257
chr1	29182183	29182677	102	87	105	109	45	104	79.7461141329928	84.549582317962	90.4997724659884	103.484107701243	70.9888215463034	97.9938169669785	87.8770358552448	0.108149398832008	0.293355529071556	0.36866323663403	0.712378754349932	0.952737327974438
chr1	29202573	29202806	6	10	9	9	4	15	4.69094789017605	9.71834279516805	7.75712335422758	8.54455935147882	6.31011747078252	14.1337236010065	8.52580241047325	0.417222029537226	0.817025891444465	0.510659495502152	0.60958950768359	0.928359920975639
chr1	29230363	29231495	191	151	119	160	110	166	149.328507837271	146.746976207038	102.566408794787	151.903277359623	173.528230446519	156.413207851139	146.747768082729	0.270431998916865	0.254880667755286	1.06101416517203	0.288683463757279	0.772574561710409
chr1	29236522	29238101	164	174	97	200	121	185	128.219242331479	169.099164635924	83.604551706675	189.879096699529	190.881053491171	174.315924412414	155.999838879532	0.544609261678871	0.280856451549708	1.93910183894239	0.0524889388348729	0.428792086911271
chr1	29238933	29239166	23	13	10	30	16	26	17.9819669123415	12.6338456337185	8.61902594914175	28.4818645049294	25.2404698831301	24.4984542417446	19.5759378541676	0.991673711713134	0.558121599044808	1.77680583122088	0.0756001921398455	0.494148103510882
chr1	29256775	29257918	58	40	88	53	49	41	45.3458296050351	38.8733711806722	75.8474283524474	50.3179606253753	77.2989390170859	38.6321778427511	54.3859511038945	0.0356404797389509	0.405642848174838	0.0878617234330958	0.929986579182881	0.990084345027078
chr1	29270946	29271850	256	127	165	220	117	244	200.147109980845	123.422953498634	142.213928160839	208.867006369482	184.570936020389	229.908570576373	181.52175076776	0.420782703305377	0.254554421538578	1.65301667424232	0.0983274700898086	0.546873787746972
chr1	29271988	29272806	248	136	212	195	120	258	193.892512793943	132.169462014285	182.723350121805	185.132119282041	189.303524123476	243.100045937312	187.720169045477	0.279831721032936	0.24777098584266	1.12939664860774	0.258730545993255	0.747208129944088
chr1	29282649	29282950	20	12	14	19	13	22	15.6364929672535	11.6620113542017	12.0666363287985	18.0385141864553	20.5078817800432	20.7294612814762	16.4401663163714	0.584156182454347	0.580634731157647	1.00606483062024	0.314384385098321	0.791510146185008
chr1	29283201	29284062	63	43	51	48	45	61	49.2549528468485	41.7888740192226	43.9570323406229	45.570983207887	70.9888215463034	57.4771426440931	51.5063011008296	0.352640994935452	0.360890997403142	0.97713990504874	0.328499894290418	0.801871532081684
chr1	29708282	29710492	247	357	496	168	100	167	193.110688145581	346.944837787499	427.503687077431	159.498441227605	157.752936769563	157.355456091206	240.361007849814	-1.02641112270655	0.280001362949759	-3.66573616604403	0.00024662809053977	0.0435262144691642
chr1	29793299	29793601	12	16	13	9	6	12	9.3818957803521	15.5493484722689	11.2047337338843	8.54455935147882	9.46517620617379	11.3069788808052	10.9087820708272	-0.293395293612259	0.710791299876818	-0.412772769817393	0.679773103627492	0.944152793189746
chr1	29973979	29974306	9	15	18	17	3	16	7.03642183526407	14.5775141927521	15.5142467084552	16.13972321946	4.73258810308689	15.0759718410736	12.1794109833486	-0.00495486672138493	0.727807693360489	-0.00680793397292483	0.994568096551682	0.999198441285496
chr1	29974670	29975090	9	19	23	15	5	20	7.03642183526407	18.4648513108193	19.823759683026	14.2409322524647	7.88764683847815	18.844964801342	14.3830961202324	-0.113439604841515	0.680091178361179	-0.166800582702559	0.867526960180172	0.980972821689396
chr1	30058806	30059044	5	11	14	4	1	4	3.90912324181337	10.6901770746849	12.0666363287985	3.79758193399059	1.57752936769563	3.7689929602684	5.96834015120855	-1.4907479887096	1.02555211197919	-1.45360530322798	0.146055765777473	0.625438152457265
chr1	30083340	30084663	100	194	160	60	54	57	78.1824648362675	188.53585022626	137.904415186268	56.9637290098588	85.1865858555641	53.7081496838248	100.080199133007	-1.05788463436642	0.356118401854925	-2.97059806192599	0.00297220498512436	0.129020485195678
chr1	30511608	30511983	5	8	21	6	4	7	3.90912324181337	7.77467423613444	18.0999544931977	5.69637290098588	6.31011747078252	6.59573768046971	8.06433000389727	-0.677866140647296	0.886960511616225	-0.764257406918921	0.444713862295064	0.86887135991968
chr1	30512295	30512938	8	32	27	11	6	4	6.2545971869014	31.0986969445378	23.2713700626827	10.4433503184741	9.46517620617379	3.7689929602684	14.0503639465064	-1.36495337192656	0.763347514061163	-1.78811530369011	0.0737574070573885	0.49065133662265
chr1	30677848	30678152	26	0	2	13	6	19	20.3274408574295	0	1.72380518982835	12.3421412854694	9.46517620617379	17.9027165612749	10.2935466833627	0.836508633840062	1.03081417493325	0.81150284326875	0.417076960746962	0.85499790633464
chr1	30717792	30717989	11	7	19	9	7	12	8.60007113198942	6.80283995661763	16.3761493033693	8.54455935147882	11.0427055738694	11.3069788808052	10.4455506996883	-0.0482559406965864	0.743614128010396	-0.0648937921952873	0.948258563287993	0.992268409559951
chr1	30718750	30719443	148	118	124	125	74	112	115.710047957676	114.676444982983	106.875921769358	118.674435437206	116.737173209477	105.531802887515	113.034304374036	0.0141592645724754	0.256217343418256	0.0552627093215993	0.955929170395198	0.993104604096455
chr1	30735331	30735558	18	6	1	8	3	8	14.0728436705281	5.83100567710083	0.861902594914175	7.59516386798117	4.73258810308689	7.53798592053681	6.771914972358	-0.0575061309241573	1.01536294404533	-0.0566360346922314	0.954835129068024	0.993046318795121
chr1	30735861	30736193	18	5	2	15	9	19	14.0728436705281	4.85917139758402	1.72380518982835	14.2409322524647	14.1977643092607	17.9027165612749	11.1662055634901	1.15295971120864	0.80658355530901	1.42943617387157	0.152878907549439	0.635017080638261
chr1	30748183	30748583	11	11	10	11	6	25	8.60007113198942	10.6901770746849	8.61902594914175	10.4433503184741	9.46517620617379	23.5562060016775	11.8956677803569	0.661632430242976	0.711683882169622	0.929671792237222	0.352541043634872	0.818469147769449
chr1	30810019	30810273	7	11	15	2	2	5	5.47277253853872	10.6901770746849	12.9285389237126	1.89879096699529	3.15505873539126	4.7112412003355	6.47609657327638	-1.56697697324975	0.98181811889399	-1.59599516763343	0.110489872238416	0.570351713097536
chr1	30823420	30824530	137	139	182	109	57	78	107.109976825686	135.084964852836	156.86627227438	103.484107701243	89.919173958651	73.4953627252339	110.993309723005	-0.579860250074291	0.285460431610547	-2.03131567763267	0.0422229820165795	0.394220394448418
chr1	30824725	30824978	15	26	12	7	0	10	11.7273697254401	25.2676912674369	10.3428311389701	6.64576838448353	0	9.42248240067101	10.5676904861669	-1.47295473928761	0.865153652883428	-1.70253542174673	0.0886550441880422	0.525821842753956
chr1	30887922	30888301	12	17	2	4	9	15	9.3818957803521	16.5211827517857	1.72380518982835	3.79758193399059	14.1977643092607	14.1337236010065	9.95932559437065	0.210255349805949	0.889254498630281	0.236440018161061	0.813091246315227	0.971506350223962
chr1	30902490	30902800	19	14	18	9	8	8	14.8546683188908	13.6056799132353	15.5142467084552	8.54455935147882	12.620234941565	7.53798592053681	12.112895859027	-0.643340046071777	0.679220254355319	-0.947174413522758	0.343549911069158	0.812897202509908
chr1	30908021	30909379	66	131	77	83	64	105	51.6004267919365	127.310290616701	66.3664998083915	78.7998251303047	100.96187953252	98.9360652070456	87.3291645144834	0.187176404364989	0.35952577087267	0.520620271283082	0.602631325038529	0.926140226398706
chr1	31047344	31047885	13	16	29	19	8	25	10.1637204287148	15.5493484722689	24.9951752525111	18.0385141864553	12.620234941565	23.5562060016775	17.4871998805321	0.116756784911072	0.607557736776472	0.192173974329667	0.847605931406805	0.977088829079049
chr1	31064803	31065730	263	220	292	208	115	239	205.619882519383	213.803541493697	251.675557714939	197.47426056751	181.415877284998	225.197329376037	212.531074826094	-0.147621873854426	0.220991301635714	-0.667998571716491	0.504134504204399	0.894075103877578
chr1	31065875	31066352	115	93	114	93	58	102	89.9098345617076	90.3805879950629	98.256895820216	88.2937799652811	91.4967033263466	96.1093204868443	92.4078536925764	-0.0134857837844515	0.274771006584698	-0.0490800829100376	0.960855475811159	0.99410534843285
chr1	31154393	31154957	134	113	148	126	68	136	104.764502880598	109.817273585399	127.561584047298	119.623830920703	107.271997003303	128.145760649126	116.197491514405	0.0582925996718643	0.259487554297989	0.224645069508507	0.822255400468176	0.972784684828279
chr1	31155069	31156090	228	207	274	201	109	210	178.25601982669	201.169695859979	236.161311006484	190.828492183027	171.950701078824	197.872130414091	196.039725061516	-0.130991577718499	0.226750144737792	-0.577691263967987	0.563472578258529	0.91551007284846
chr1	31162452	31162858	32	32	28	35	17	17	25.0183887476056	31.0986969445378	24.1332726575969	33.2288419224176	26.8179992508257	16.0182200811407	26.0525699340207	-0.0787489267941821	0.496025148482842	-0.158759948028938	0.873858005355401	0.981318695682372
chr1	31162897	31163183	16	19	20	10	4	11	12.5091943738028	18.4648513108193	17.2380518982835	9.49395483497647	6.31011747078252	10.3647306407381	12.3968167549004	-0.854381888195767	0.680871984791714	-1.25483484014566	0.209538722120143	0.702194140310917
chr1	31170310	31171676	184	175	294	146	108	153	143.855735298732	170.070998915441	253.399362904768	138.611740590656	170.373171711128	144.163980730266	170.079165025165	-0.328417784972349	0.27020055068765	-1.21545934727571	0.224190944738059	0.717803430419799
chr1	31181713	31182073	21	12	7	8	7	9	16.4183176156162	11.6620113542017	6.03331816439923	7.59516386798117	11.0427055738694	8.48023416060391	10.2052917894453	-0.350890321044223	0.759466738130788	-0.462021973349142	0.644065563020382	0.936216894325532
chr1	31239296	31239974	28	34	18	30	12	32	21.8910901541549	33.0423655035714	15.5142467084552	28.4818645049294	18.9303524123476	30.1519436821472	24.6686438276009	0.159482451715568	0.515581653082866	0.309325304269381	0.7570740841734	0.960189993405756
chr1	31295917	31296820	182	180	176	195	90	165	142.292086002007	174.930170313025	151.694856704895	185.132119282041	141.977643092607	155.470959611072	158.582972500941	0.0479065774445179	0.241188152362848	0.198627407586946	0.842554212613658	0.975988709636446
chr1	31297002	31297573	80	64	91	73	41	80	62.545971869014	62.1973938890755	78.43313613719	69.3058702953282	64.6787040755209	75.3798592053681	68.7568225785828	0.047215831657561	0.31452793850599	0.150116494839334	0.880672706450193	0.982267363192752
chr1	31305885	31306914	61	39	19	53	21	40	47.6913035501232	37.9015369011554	16.3761493033693	50.3179606253753	33.1281167216082	37.689929602684	37.1841661173859	0.254645166506415	0.470358784119444	0.541384949327852	0.588242278879549	0.922755812278255
chr1	31327022	31327530	16	16	6	21	12	29	12.5091943738028	15.5493484722689	5.17141556948505	19.9373051534506	18.9303524123476	27.3251989619459	16.5704691572168	1.0060549258393	0.625648916241918	1.60801833060363	0.107831164195161	0.566838219555068
chr1	31327711	31327986	10	7	5	12	7	16	7.81824648362675	6.80283995661763	4.30951297457088	11.3927458019718	11.0427055738694	15.0759718410736	9.40700377195501	0.991473879235405	0.768894007858307	1.28948056442406	0.197231068895062	0.689656701622305
chr1	31394373	31395184	61	49	30	46	34	40	47.6913035501232	47.6198796963234	25.8570778474253	43.6721922408917	53.6359985016514	37.689929602684	42.6943969065165	0.146166383069752	0.411006175156989	0.355630625291511	0.722117205443991	0.953969695972471
chr1	31413137	31414230	165	152	104	141	83	180	129.001066979841	147.718810486554	89.6378698710742	133.864763173168	130.934937518737	169.604683212078	133.460355206909	0.250649177339894	0.276843167169315	0.905383289400816	0.365262365463622	0.826641832093737
chr1	31421796	31422034	14	19	8	14	7	12	10.9455450770774	18.4648513108193	6.8952207593134	13.2915367689671	11.0427055738694	11.3069788808052	11.9911397284753	-0.0145613155616501	0.701875065496577	-0.020746306967534	0.983448029338998	0.99763325833285
chr1	31422324	31422908	48	39	38	40	26	42	37.5275831214084	37.9015369011554	32.7522986067387	37.9758193399059	41.0157635600864	39.5744260828182	37.7912379353522	0.130102968054523	0.395309967195614	0.329116336169037	0.742067756980903	0.957278275240303
chr1	31444095	31444784	106	122	133	79	51	100	82.8734127264435	118.56378210105	114.633045123585	75.0022431963141	80.4539977524772	94.2248240067101	94.2918841510967	-0.335890451658114	0.293279645679705	-1.14529070327964	0.252088755778439	0.74301667305512
chr1	31444988	31445919	132	111	184	103	64	93	103.200853583873	107.873605026365	158.590077464208	97.7877348002576	100.96187953252	87.6290863262404	109.340539455577	-0.371235029888796	0.285881487729051	-1.29856267657541	0.194094053710513	0.686367879010917
chr1	31482553	31482937	50	15	30	19	17	12	39.0912324181337	14.5775141927521	25.8570778474253	18.0385141864553	26.8179992508257	11.3069788808052	22.6148861293995	-0.536294969159719	0.574002340921356	-0.934307982610121	0.350145047796788	0.816990912064475
chr1	31483264	31483521	25	11	26	11	12	12	19.5456162090669	10.6901770746849	22.4094674677686	10.4433503184741	18.9303524123476	11.3069788808052	15.5543237271912	-0.405477146426467	0.631119965316347	-0.642472380386862	0.520566516896243	0.900922672625943
chr1	31483726	31484147	42	18	21	17	9	19	32.8366352312323	17.4930170313025	18.0999544931977	16.13972321946	14.1977643092607	17.9027165612749	19.444968474288	-0.501892613027384	0.564209601647003	-0.88954993244052	0.373707600411521	0.831103205083943
chr1	31523584	31523822	5	12	6	1	1	5	3.90912324181337	11.6620113542017	5.17141556948505	0.949395483497647	1.57752936769563	4.7112412003355	4.66345270283814	-1.47512766839622	1.17547260381075	-1.25492305274834	0.209506694524253	0.702163462960473
chr1	31548576	31549022	41	48	41	14	17	15	32.0548105828697	46.6480454168066	35.3380063914812	13.2915367689671	26.8179992508257	14.1337236010065	28.0473536686595	-1.10897650515519	0.496415820710543	-2.23396688600267	0.0254852519686921	0.320232122491677
chr1	31549047	31549959	133	131	160	128	85	119	103.982678232236	127.310290616701	137.904415186268	121.522621887699	134.089996254129	112.127540567985	122.822923790836	-0.0089110765625949	0.259790120046148	-0.0343010602597665	0.972637079403531	0.99605854121054
chr1	31573376	31573648	29	24	32	13	22	9	22.6729148025176	23.3240227084033	27.5808830372536	12.3421412854694	34.7056460893039	8.48023416060391	21.5176403472586	-0.459352327279457	0.598208352387703	-0.767880163234076	0.44255838349726	0.867934626746746
chr1	31574220	31574521	10	19	36	13	7	12	7.81824648362675	18.4648513108193	31.0284934169103	12.3421412854694	11.0427055738694	11.3069788808052	15.3339028252501	-0.717421044202415	0.676150569794646	-1.06103740239441	0.288672903726463	0.772574561710409
chr1	31574813	31575071	17	17	30	7	3	5	13.2910190221655	16.5211827517857	25.8570778474253	6.64576838448353	4.73258810308689	4.7112412003355	11.9598128848804	-1.77745399921194	0.740011917334	-2.40192618196674	0.0163089991250233	0.26426959070584
chr1	31575310	31575795	22	44	45	11	15	14	17.2001422639788	42.7607082987394	38.7856167711379	10.4433503184741	23.6629405154345	13.1914753609394	24.3407055881174	-1.09405212462149	0.565712796635982	-1.93393561384378	0.0531210446838267	0.43071912799792
chr1	31587548	31587749	4	4	14	0	2	1	3.1272985934507	3.88733711806722	12.0666363287985	0	3.15505873539126	0.942248240067101	3.86309650262912	-2.38707330724946	1.42605993373843	-1.67389409854025	0.0941514142368547	0.538040403857592
chr1	31617718	31618351	31	61	23	37	30	31	24.2365640992429	59.2818910505251	19.823759683026	35.1276328894129	47.3258810308689	29.2096954420801	35.8342373658593	0.107876399105006	0.496474529366665	0.217284861003081	0.827986354441253	0.973884778464845
chr1	31643982	31645716	387	326	403	369	191	381	302.566138916355	316.817975122478	347.346745750413	350.326933410632	301.308109229865	358.996579465565	329.560413649218	0.0676166153880157	0.19419959362446	0.348181034398927	0.727704230090999	0.954619867714105
chr1	31665867	31666642	132	113	118	104	57	138	103.200853583873	109.817273585399	101.704506199873	98.7371302837552	89.919173958651	130.03025712926	105.568199123468	0.0261791378271682	0.275981831439913	0.0948581929853159	0.924427463888219	0.988655264976496
chr1	31666703	31667561	155	125	139	125	80	142	121.182820496215	121.479284939601	119.80446069307	118.674435437206	126.20234941565	133.799250089528	123.523766845212	0.0631962740535155	0.247459021034985	0.25538076481997	0.798429025803549	0.969179943200717
chr1	31689474	31689970	50	53	49	31	32	45	39.0912324181337	51.5072168143907	42.2332271507946	29.431259988427	50.4809397662602	42.4011708030195	42.524174490171	-0.130715236690596	0.398015080298069	-0.328417799126366	0.742595786899372	0.957278275240303
chr1	31690062	31690611	53	58	67	23	37	50	41.4367063632218	56.3663882119747	57.7474738592498	21.8360961204459	58.3685866047383	47.112412003355	47.1446105271642	-0.306371923546543	0.424276675042172	-0.722104092844816	0.47023048205236	0.879917122155077
chr1	31700224	31702315	482	546	702	344	175	439	376.839480510809	530.621516616175	605.055621629751	326.59204632319	276.067639346735	413.646977389457	421.470546969353	-0.56891564570595	0.234413002107793	-2.42697990551027	0.0152250991096218	0.258148204511092
chr1	31714295	31715228	158	212	266	188	98	212	123.528294441303	206.028867257563	229.266090247171	178.486350897558	154.597878034172	199.756626894225	181.944017961998	-0.0628092152451207	0.272947930413949	-0.230114275458565	0.818002972318628	0.972352998958951
chr1	31715340	31715769	69	95	121	86	50	106	53.9459007370246	92.3242565540965	104.290213984615	81.6480115807976	78.8764683847815	99.8783134471127	85.1605274480713	0.0625548046432675	0.329061878476582	0.190100430146664	0.849230433019087	0.977345155563594
chr1	31760609	31761322	89	110	91	84	48	82	69.582393704278	106.901770746849	78.43313613719	79.7492206138023	75.7214096493903	77.2643556855023	81.2753810895019	-0.12637854053414	0.306914305717821	-0.411771423422449	0.680506968739193	0.944279041866886
chr1	31762883	31763389	49	69	63	54	31	62	38.3094077697711	67.0565652866595	54.299863479593	51.2673561088729	48.9034103985646	58.4193908841603	53.0426656546036	-0.000684878906117581	0.367010350632079	-0.00186610242718784	0.998511066548632	0.99980819689265
chr1	31763605	31764389	50	81	52	64	39	83	39.0912324181337	78.7185766408612	44.8189349355371	60.7613109438494	61.5236453401296	78.2066039255694	60.5200507006801	0.311915651197268	0.372586726225382	0.837162542952715	0.402501208891557	0.846588683816909
chr1	31787853	31789339	231	256	297	234	159	239	180.601493771778	248.789575556302	255.98507068951	222.158543138449	250.827169463605	225.197329376037	230.59319699928	0.0256084452162133	0.226323390381866	0.113149794959351	0.909911797773511	0.986728788302339
chr1	31798071	31798812	25	70	53	26	30	25	19.5456162090669	68.0283995661763	45.6808375304513	24.6842825709388	47.3258810308689	23.5562060016775	38.1368704848633	-0.496793692480618	0.508818295003435	-0.976367590079017	0.328882336349861	0.802290004776845
chr1	31815376	31816082	45	43	41	38	30	47	35.1821091763204	41.7888740192226	35.3380063914812	36.0770283729106	47.3258810308689	44.2856672831537	39.9995943789929	0.180456955524377	0.391317128085945	0.461152713675091	0.644689044514948	0.936418547801527
chr1	31843186	31843590	29	7	10	27	17	28	22.6729148025176	6.80283995661763	8.61902594914175	25.6336780544365	26.8179992508257	26.3829507218788	19.4882347892363	1.03281466159256	0.603733575048389	1.71071264590474	0.0871341720769866	0.522420511669158
chr1	31843850	31844206	17	6	5	16	9	24	13.2910190221655	5.83100567710083	4.30951297457088	15.1903277359623	14.1977643092607	22.6139577616104	12.5722645801118	1.14580083276753	0.716227898666908	1.59977129472361	0.10964932904305	0.56925686232045
chr1	31876490	31876745	16	4	5	5	3	3	12.5091943738028	3.88733711806722	4.30951297457088	4.74697741748823	4.73258810308689	2.8267447202013	5.50205911786955	-0.774884339413519	1.03498126059047	-0.748694076810083	0.454041614545624	0.873174199002086
chr1	31910275	31911025	101	18	31	57	34	42	78.9642894846301	17.4930170313025	26.7189804423394	54.1155425593659	53.6359985016514	39.5744260828182	45.0837090170179	0.246644194201361	0.508425467724014	0.485113767619614	0.627595646488274	0.932798340126924
chr1	31911373	31911912	64	9	29	29	16	25	50.0367774952112	8.74650851565124	24.9951752525111	27.5324690214318	25.2404698831301	23.5562060016775	26.6846010282688	-0.143911200855857	0.584655044345891	-0.246147197817927	0.805568288180186	0.970336532985381
chr1	31921414	31921731	36	20	29	16	12	17	28.1456873410563	19.4366855903361	24.9951752525111	15.1903277359623	18.9303524123476	16.0182200811407	20.4527414022257	-0.547591645592876	0.53250697926131	-1.02832764061138	0.303795733269526	0.783462911135591
chr1	31937471	31938319	219	235	286	178	105	217	171.219597991426	228.381055686449	246.504142145454	168.992396062581	165.640583608041	204.467868094561	197.534273931419	-0.256854430718857	0.239306612281435	-1.0733277625308	0.283124083043591	0.768528805485149
chr1	31938677	31939012	94	71	132	69	42	89	73.4915169460914	69.0002338456931	113.771142528671	65.5082883613376	66.2562334432165	83.860093365972	78.6479180818303	-0.245772817879541	0.326876058007397	-0.751883816079242	0.452120931472273	0.872271868787833
chr1	31939446	31939966	185	189	272	173	118	212	144.637559947095	183.676678828676	234.437505816656	164.245418645093	186.148465388084	199.756626894225	185.483709253305	-0.0322218134400726	0.251247619603697	-0.128247238683882	0.897953317628289	0.984619955304797
chr1	31940059	31940496	150	115	190	123	97	131	117.273697254401	111.760942144433	163.761493033693	116.775644470211	153.020348666476	123.43451944879	131.004440836334	-0.00595915099129019	0.270516206466572	-0.0220288132423835	0.98242497146754	0.997391863223219
chr1	31943768	31944359	212	158	266	193	108	232	165.746825452887	153.549816163655	229.266090247171	183.233328315046	170.373171711128	218.601591695567	186.795137264242	0.0640047369961534	0.24803855383791	0.258043501729089	0.796373334239727	0.968636817964392
chr1	31944597	31945623	318	328	442	318	187	348	248.620238179331	318.761643681512	380.960946952066	301.907763752252	294.997991759083	327.902387543351	312.191828644599	-0.0342330891929364	0.218415058379566	-0.15673410728598	0.875454405547211	0.981706136818753
chr1	31954235	31956055	679	743	1021	602	340	654	530.858936238256	722.072869680986	880.002549407373	571.536081065583	536.359985016514	616.230349003884	642.843461735433	-0.305420336296968	0.21086021535761	-1.4484493235435	0.147491428951542	0.626878134274117
chr1	31956162	31956706	205	185	319	170	90	188	160.274052914348	179.789341710609	274.946927777622	161.3972321946	141.977643092607	177.142669132615	182.587977803733	-0.351788829311449	0.265231080565757	-1.32634843760037	0.184724309563321	0.676046709245126
chr1	31963519	31964273	129	107	93	103	58	98	100.855379638785	103.986267908298	80.1569413270183	97.7877348002576	91.4967033263466	92.3403275265759	94.4372257545469	-0.015362655826498	0.279666340482408	-0.0549320872865798	0.956192568505737	0.993126821349774
chr1	32003439	32003667	19	10	9	11	4	10	14.8546683188908	9.71834279516805	7.75712335422758	10.4433503184741	6.31011747078252	9.42248240067101	9.75101410970235	-0.289117972107688	0.758659288287695	-0.381090664243012	0.70313597453132	0.949901503586996
chr1	32012948	32013618	174	157	181	159	84	163	136.037488815105	152.577981884138	156.004369679466	150.953881876126	132.512466886433	153.586463130937	146.945442045368	-0.0196069970013928	0.237624575763271	-0.0825124966069413	0.934239181365696	0.990438295600646
chr1	32013837	32014866	283	236	256	224	116	245	221.256375486637	229.352889965966	220.647064298029	212.664588303473	182.993406652693	230.85081881644	216.294190587206	-0.0941202957461685	0.213853262720164	-0.440116248632264	0.659852914105061	0.939889108662398
chr1	32072147	32073575	235	215	299	232	142	202	183.728792365229	208.944370096113	257.708875879338	220.259752171454	224.00917021278	190.334144493554	214.164184203078	-0.0371128222991275	0.228533822020539	-0.162395316242478	0.870994558980712	0.981033728476941
chr1	32107429	32107969	82	71	75	79	44	69	64.1096211657393	69.0002338456931	64.6426946185632	75.0022431963141	69.4112921786078	65.01512856463	67.8635355949246	0.0838296148083841	0.309965052950958	0.270448600609332	0.786815154706989	0.966298297341431
chr1	32108042	32108978	150	155	149	144	93	151	117.273697254401	150.634313325105	128.423486642212	136.712949623661	146.710231195694	142.279484250132	137.005693715201	0.10363682933581	0.245913342843025	0.421436381359614	0.673436457519744	0.943157758991125
chr1	32133008	32133440	16	26	27	22	11	13	12.5091943738028	25.2676912674369	23.2713700626827	20.8867006369482	17.3528230446519	12.2492271208723	18.5895010843992	-0.270381278059362	0.581502503322747	-0.464970101615012	0.641952867653233	0.936069908145653
chr1	32138744	32138981	25	8	13	5	8	11	19.5456162090669	7.77467423613444	11.2047337338843	4.74697741748823	12.620234941565	10.3647306407381	11.0428278631462	-0.508597580741462	0.756848506337251	-0.671993901663104	0.501587578647228	0.893260094207066
chr1	32178931	32180842	413	340	448	398	237	399	322.893579773785	330.423655035714	386.132362521551	377.859402432063	373.874460143864	375.957047786773	361.190084615625	0.117741757251731	0.188226027115176	0.625533881027433	0.531620718737045	0.905117131961387
chr1	32200136	32201053	56	67	54	47	48	52	43.7821803083098	65.1128967276259	46.5427401253655	44.6215877243894	75.7214096493903	48.9969084834892	54.129620503095	0.109894580943831	0.374458838257486	0.29347573008349	0.769158547803278	0.962425258965792
chr1	32205211	32206317	143	120	107	91	76	112	111.800924715862	116.620113542017	92.2235776558168	86.3949889982858	119.892231944868	105.531802887515	105.410606624061	-0.0473515871837444	0.277405976722761	-0.170694185262877	0.864464235215645	0.98026521707774
chr1	32221471	32223211	377	336	352	315	188	349	294.747892432728	326.536317917646	303.38971340979	299.059577301759	296.575521126779	328.844635783418	308.192276328687	0.00165035323820773	0.192006455014912	0.00859530080944182	0.993142026632387	0.999122730136257
chr1	32235528	32236178	67	81	118	60	31	89	52.3822514402992	78.7185766408612	101.704506199873	56.9637290098588	48.9034103985646	83.860093365972	70.4220945092381	-0.282645856139386	0.363678012260157	-0.777187090258278	0.437048397652384	0.865156856168456
chr1	32240508	32241957	285	302	315	259	147	291	222.820024783362	293.493952414075	271.499317397965	245.89343022589	231.896817051258	274.194237859526	256.63296328868	-0.0630767715752719	0.213783735029418	-0.295049441280424	0.767956111239405	0.962186354505207
chr1	32291271	32291955	153	149	225	110	79	115	119.619171199489	144.803307648004	193.928083855689	104.433503184741	124.624820047955	108.358547607717	132.627905590599	-0.446227612761328	0.273459532838458	-1.63178664180975	0.102724440342447	0.55639558844879
chr1	32292049	32292885	176	183	184	142	94	140	137.601138111831	177.845673151575	158.590077464208	134.814158656666	148.287760563389	131.914753609394	148.175593592844	-0.193540678816051	0.242059123160469	-0.799559530287757	0.423966042836862	0.858730943764069
chr1	32316284	32316571	13	15	44	17	10	16	10.1637204287148	14.5775141927521	37.9237141762237	16.13972321946	15.7752936769563	15.0759718410736	18.2759895891967	-0.414969016936328	0.636902055697621	-0.651542907145744	0.514696088872932	0.898124551786893
chr1	32321227	32323008	226	305	611	128	117	150	176.692370529964	296.409455252625	526.622485492561	121.522621887699	184.570936020389	141.337236010065	241.192517532217	-1.16516047771612	0.333174465515218	-3.49714818605419	0.000470260532357691	0.0568015007464934
chr1	32334826	32336197	242	283	270	243	128	221	189.201564903767	275.029101103256	232.713700626827	230.703102489928	201.923759065041	208.236861054829	222.968014873941	-0.117083975515713	0.227841454003913	-0.513883551294849	0.60733340826546	0.927521672855174
chr1	32350875	32351502	92	89	97	99	60	101	71.9278676493661	86.4932508769956	83.604551706675	93.990152866267	94.6517620617378	95.1670722467772	87.6391095679698	0.231488032478647	0.282195900888583	0.820309691777001	0.412039582756602	0.852723448168363
chr1	32351564	32352425	179	193	166	187	86	198	139.946612056919	187.564015946743	143.075830755753	177.53695541406	135.667525621824	186.565151533286	161.726015221431	0.0959342835782988	0.251487003825958	0.381468155884073	0.702855895988593	0.949894104478259
chr1	32393836	32394450	90	73	84	64	44	88	70.3642183526407	70.9439024047268	72.3998179727907	60.7613109438494	69.4112921786078	82.9178451259049	71.13306449642	-0.00270301120366413	0.310900653698547	-0.00869413161892225	0.993063174001831	0.999122730136257
chr1	32394639	32395404	124	104	124	97	65	121	96.9462563969717	101.070765069748	106.875921769358	92.0913618992717	102.539408900216	114.012037048119	102.255958513947	0.0181782491780193	0.268950011629625	0.0675896947089664	0.946112259070629	0.99191712921912
chr1	32401062	32401448	25	17	19	15	11	18	19.5456162090669	16.5211827517857	16.3761493033693	14.2409322524647	17.3528230446519	16.9604683212078	16.8328619804244	-0.118204339015779	0.571721077218226	-0.206751760125611	0.836203731894001	0.974960188936804
chr1	32447777	32448322	22	27	7	28	12	21	17.2001422639788	26.2395255469537	6.03331816439923	26.5830735379341	18.9303524123476	19.7872130414091	19.1289374945038	0.413098322163565	0.618189172293823	0.668239336238683	0.503980829732366	0.894075103877578
chr1	32500042	32501511	271	248	278	324	159	369	211.874479706285	241.014901320168	239.608921386141	307.604136653238	250.827169463605	347.68960058476	266.436534852366	0.393663175622485	0.214122129410825	1.83849832198887	0.0659890088931872	0.470153551624748
chr1	32520620	32521302	61	47	44	54	37	52	47.6913035501232	45.6762111372898	37.9237141762237	51.2673561088729	58.3685866047383	48.9969084834892	48.3206800101229	0.26651357628354	0.360407628980895	0.73947817652236	0.459616686758823	0.875628035552523
chr1	32538882	32540362	223	193	251	292	151	317	174.346896584876	187.564015946743	216.337551323458	277.223481181313	238.20693452204	298.692692101271	232.06192860995	0.497860748352303	0.217149091358134	2.29271393786863	0.0218644795751155	0.298385838907459
chr1	32611854	32612851	105	106	126	124	66	109	82.0915880780808	103.014433628781	108.599726959186	117.725039953708	104.116938267912	102.705058167314	103.042130842497	0.147597171724342	0.27407997120576	0.538518634087044	0.590219044042947	0.922986930671958
chr1	32636843	32637371	15	11	31	12	14	10	11.7273697254401	10.6901770746849	26.7189804423394	11.3927458019718	22.0854111477388	9.42248240067101	15.3395277654743	-0.231146653643065	0.668947478663315	-0.345537820255994	0.729690082634984	0.954860709702041
chr1	32637407	32637694	18	5	11	6	7	6	14.0728436705281	4.85917139758402	9.48092854405593	5.69637290098588	11.0427055738694	5.6534894404026	8.467585254571	-0.388772714030382	0.838440502806366	-0.463685512244591	0.642873078502202	0.9361413312554
chr1	32649973	32650992	313	282	371	307	161	310	244.711114937517	274.057266823739	319.765862713159	291.464413433778	253.982228198997	292.096954420801	279.346306754665	0.00174722093399952	0.208345687253297	0.008386163193651	0.993308888291958	0.999122730136257
chr1	32651209	32652035	204	185	248	193	102	220	159.492228265986	179.789341710609	213.751843538715	183.233328315046	160.907995504954	207.294612814762	184.078225025012	0.00125959782317333	0.236327060271979	0.0053298924876555	0.995747381207928	0.999239397424529
chr1	32701830	32704844	737	726	917	713	399	896	576.204765843291	705.5516869292	790.364679536299	676.918979733822	629.434217710557	844.254423100122	703.788125475549	0.0558531508244999	0.197467568805429	0.28284720960703	0.777293963294237	0.964092107530053
chr1	32711858	32712681	78	82	95	79	56	90	60.9823225722886	79.690410920378	81.8807465168467	75.0022431963141	88.3416445909553	84.8023416060391	78.449951567137	0.155742534765436	0.302930759903411	0.514119248950137	0.607168620267317	0.927521672855174
chr1	32716311	32716717	39	40	64	33	25	33	30.4911612861443	38.8733711806722	55.1617660745072	31.3300509554223	39.4382341923908	31.0941919222143	37.7314626018919	-0.298669040382769	0.423960292152724	-0.704474088519542	0.481137581078233	0.884186698661477
chr1	32716924	32717396	29	58	55	35	24	38	22.6729148025176	56.3663882119747	47.4046427202796	33.2288419224176	37.8607048246951	35.8054331225498	38.8898209340724	-0.239518149204522	0.444600106278166	-0.538727152383238	0.590075135479125	0.922963261321048
chr1	32724564	32726016	466	495	625	317	203	404	364.330286137006	481.057968360818	538.68912182136	300.958368268754	320.238461642213	380.668288987109	397.65708253621	-0.464422708358755	0.214466379229342	-2.16548024929409	0.0303509263263616	0.345229310871572
chr1	32729607	32729930	48	65	67	34	20	38	37.5275831214084	63.1692281685923	57.7474738592498	32.27944643892	31.5505873539126	35.8054331225498	43.0132920107721	-0.661849766485512	0.399388567121435	-1.65715751769198	0.097487632926163	0.545191365852083
chr1	32730166	32730498	34	55	81	45	23	43	26.5820380443309	53.4508853734243	69.8141101880482	42.7227967573941	36.2831754569995	40.5166743228853	44.8949466905137	-0.318085437232616	0.430147799254758	-0.739479401693342	0.459615943064646	0.875628035552523
chr1	32741046	32743211	540	683	872	543	324	655	422.185310115844	663.762812909978	751.579062765161	515.521747539222	511.119515133384	617.172597243951	580.223507617923	-0.159001729714021	0.227747830026923	-0.698148165430272	0.485084538931971	0.885528902745843
chr1	32758878	32760185	447	400	628	437	212	537	349.475617818116	388.733711806722	541.274829606102	414.885826288472	334.436225951474	505.987304916033	422.465586064486	-0.0237053985603477	0.232428346325805	-0.101990135605572	0.918764504900001	0.988015800876705
chr1	32760391	32762212	547	593	850	520	320	611	427.658082654383	576.297727753465	732.617205677049	493.685651418776	504.809397662602	575.713674680999	551.796956641212	-0.140480750176897	0.219063915432081	-0.64127745502865	0.521342434169637	0.901190996880681
chr1	32775119	32775887	55	34	90	24	23	25	43.0003556599471	33.0423655035714	77.5712335422758	22.7854916039435	36.2831754569995	23.5562060016775	39.3731379614025	-0.917026379727727	0.459502024941993	-1.99569605779973	0.0459670164508588	0.407382566104148
chr1	32788726	32789439	35	52	50	56	25	38	27.3638626926936	50.5353825348739	43.0951297457088	53.1661470758682	39.4382341923908	35.8054331225498	41.5673648940142	0.0951824307211877	0.414741605635552	0.229498148793945	0.818481759284865	0.972549563524935
chr1	32816304	32817379	418	360	436	360	157	371	326.802703015598	349.86034062605	375.78953138258	341.782374059153	247.672110728214	349.574097064894	331.913526146082	-0.158156671377769	0.209408127429079	-0.755255649909443	0.450095603739054	0.87137664889319
chr1	32817610	32818661	345	296	464	289	162	323	269.729503685123	287.662946736974	399.922804040177	274.37529473082	255.559757566692	304.346181541674	298.59941471691	-0.196003653370552	0.223176251052746	-0.878246016079139	0.37981022485146	0.833598221502983
chr1	32870429	32871272	20	43	26	22	27	43	15.6364929672535	41.7888740192226	22.4094674677686	20.8867006369482	42.593292927782	40.5166743228853	30.6385837236434	0.38046214298335	0.514776358474296	0.739082393198808	0.459856967470865	0.875663775503303
chr1	32893024	32893743	58	60	68	58	28	60	45.3458296050351	58.3100567710083	58.6093764541639	55.0649380428635	44.1708222954777	56.534894404026	53.0059862620958	-0.0477233456744263	0.352023801011001	-0.135568519905093	0.892162393124142	0.983891563294599
chr1	32900887	32902102	230	272	193	280	136	267	179.819669123415	264.338924028571	166.347200818436	265.830735379341	214.543994006606	251.580280097916	223.743467242381	0.267450565282905	0.244412158669747	1.09426047680503	0.273840754148872	0.760739852063106
chr1	32912138	32913762	203	199	143	118	71	141	158.710403617623	193.395021623844	123.252071072727	112.028667052722	112.00458510639	132.857001849461	138.707958387128	-0.409293713395262	0.266136285705362	-1.53791021885828	0.124070568372103	0.593357377058658
chr1	32933561	32934674	165	124	176	110	94	105	129.001066979841	120.507450660084	151.694856704895	104.433503184741	148.287760563389	98.9360652070456	125.476783883333	-0.202988445802078	0.271553235840349	-0.747508845453121	0.454756465450258	0.873353421815437
chr1	32937001	32937448	24	21	57	18	19	14	18.7637915607042	20.4085198698529	49.128447910108	17.0891187029576	29.973057986217	13.1914753609394	24.7590685651299	-0.581105721167247	0.571814395741373	-1.01624884839394	0.30951090016237	0.787431339677468
chr1	32948312	32948957	75	39	60	28	33	41	58.6368486272006	37.9015369011554	51.7141556948505	26.5830735379341	52.0584691339558	38.6321778427511	44.2543769563079	-0.361379365236673	0.408678316545918	-0.884263614206382	0.376553925171465	0.832221263162191
chr1	32949085	32949837	74	29	69	38	33	47	57.8550239788379	28.1831941059873	59.4712790490781	36.0770283729106	52.0584691339558	44.2856672831537	46.3217769873206	-0.150474351432263	0.412146177005284	-0.36509947156524	0.715037155351982	0.953080913876231
chr1	32963721	32964841	128	120	153	146	71	158	100.073554990422	116.620113542017	131.871097021869	138.611740590656	112.00458510639	148.875221930602	124.676052196993	0.204663639477917	0.262895183572434	0.778499007462902	0.436274891537093	0.864897652046499
chr1	32965041	32965480	46	43	36	46	33	36	35.963933824683	41.7888740192226	31.0284934169103	43.6721922408917	52.0584691339558	33.9209366424156	39.7388165463465	0.243267207273908	0.402103606048794	0.604986385634125	0.545188042727196	0.908894353452043
chr1	32972810	32973430	38	48	21	34	24	33	29.7093366377816	46.6480454168066	18.0999544931977	32.27944643892	37.8607048246951	31.0941919222143	32.6152799556026	0.0989833441014663	0.471656167498185	0.209863351573468	0.833774326442122	0.97462159395597
chr1	32980516	32982231	224	262	316	184	138	208	175.128721233239	254.620581233403	272.361219992879	174.688768963567	217.699052741997	195.987633933957	215.08099634984	-0.257275679722434	0.242972348879869	-1.05886814243887	0.289659834684595	0.773277644289238
chr1	32988793	32989958	166	212	234	156	79	159	129.782891628204	206.028867257563	201.685207209917	148.105695425633	124.624820047955	149.817470170669	160.007491956657	-0.340319836934865	0.262964905145765	-1.29416446938508	0.195608616698181	0.687690423808735
chr1	32991736	32992384	72	91	97	49	45	60	56.2913746821126	88.4369194360292	83.604551706675	46.5203786913847	70.9888215463034	56.534894404026	67.0628234110885	-0.401305904038705	0.343856837011732	-1.16707263268699	0.243181038781759	0.737020245624372
chr1	32992682	32993140	61	52	73	34	45	47	47.6913035501232	50.5353825348739	62.9188894287348	32.27944643892	70.9888215463034	44.2856672831537	51.4499184636848	-0.150313909791813	0.392501940654329	-0.382963481763245	0.701746841029827	0.949609862576163
chr1	33036051	33036884	157	128	150	129	67	146	122.74646979294	124.394787778151	129.285389237126	122.472017371196	105.694467635607	137.568243049797	123.69356247747	-0.0347868091006655	0.253443470853746	-0.137256678909436	0.890827911498823	0.983716207483779
chr1	33037156	33037410	15	22	16	19	14	17	11.7273697254401	21.3803541493697	13.7904415186268	18.0385141864553	22.0854111477388	16.0182200811407	17.1733851347952	0.25580917281257	0.583858910100208	0.438135255602531	0.661288238741968	0.940268245296908
chr1	33049477	33051000	242	296	132	215	116	238	189.201564903767	287.662946736974	113.771142528671	204.120028951994	182.993406652693	224.25508113597	200.334028485012	0.0540411423891023	0.302280047419929	0.178778397219278	0.858111708510355	0.978894330322326
chr1	33055364	33055774	39	32	30	18	19	20	30.4911612861443	31.0986969445378	25.8570778474253	17.0891187029576	29.973057986217	18.844964801342	25.559012928104	-0.434113223573782	0.490062380864883	-0.88583258075766	0.375707750342643	0.831731206680436
chr1	33080460	33081031	64	41	39	59	38	36	50.0367774952112	39.845205460189	33.6142012016528	56.0143335263611	59.946115972434	33.9209366424156	45.562928383044	0.266803664359794	0.398486138966521	0.669543149108656	0.503149065448085	0.893855011671214
chr1	33081127	33081808	56	42	32	46	32	52	43.7821803083098	40.8170397397058	27.5808830372536	43.6721922408917	50.4809397662602	48.9969084834892	42.5550239293184	0.348055907593961	0.391147952190218	0.889831854276713	0.373556179483765	0.83109431474271
chr1	33126598	33127283	144	108	129	118	77	118	112.582749364225	104.958102187815	111.185434743929	112.028667052722	121.469761312564	111.185292327918	112.235001164862	0.0647088589234699	0.255721564657092	0.253044200672871	0.800234057186878	0.969230677562869
chr1	33127485	33128066	87	50	110	68	49	94	68.0187444075527	48.5917139758402	94.8092854405593	64.55889287784	77.2989390170859	88.5713345663075	73.6414850475309	0.12151287648285	0.343263280792598	0.353993227013026	0.723343959086018	0.954003561409599
chr1	33181541	33182114	37	46	17	32	18	27	28.927511989419	44.704376857773	14.652344113541	30.3806554719247	28.3955286185214	25.4407024818117	28.7501865888318	-0.063512551104268	0.508718229095787	-0.124848191929661	0.900643734190459	0.985255899095142
chr1	33255667	33257898	337	473	625	385	272	465	263.474906498221	459.677614211449	538.68912182136	365.517261146594	429.087988013212	438.145431631202	415.76538722034	-0.0333219004022789	0.252653822721048	-0.131887576619291	0.895073215208339	0.984166779616859
chr1	33338400	33338668	24	5	8	31	27	48	18.7637915607042	4.85917139758402	6.8952207593134	29.431259988427	42.593292927782	45.2279155232208	24.6284420261719	1.91734235182485	0.580797049088152	3.30122605621889	0.000962632886574863	0.0780450476407077
chr1	33341862	33342250	87	51	44	73	24	86	68.0187444075527	49.563548255357	37.9237141762237	69.3058702953282	37.8607048246951	81.0333486457707	57.2843217674879	0.28918356820107	0.392799607435687	0.736211449112557	0.461602025703511	0.876644740506674
chr1	33342613	33343096	131	85	116	91	59	120	102.41902893551	82.6059137589284	99.9807010100443	86.3949889982858	93.0742326940422	113.069788808052	96.2574423674772	0.0382030636911411	0.282621073752786	0.135174150971339	0.892474184031062	0.983895234606135
chr1	33346515	33346865	111	83	100	85	53	105	86.7825359682569	80.6622451998948	86.1902594914175	80.6986160973	83.6090564878684	98.9360652070456	86.1464630752972	0.0556100363645929	0.285680823166703	0.194657925401394	0.845660752410932	0.976825307734301
chr1	33347177	33347912	176	149	240	186	111	203	137.601138111831	144.803307648004	206.856622779402	176.587559930562	175.105759814215	191.276392733621	172.038463502939	0.151500275644828	0.248410003608301	0.609879930132433	0.541941348284244	0.908253078381972
chr1	33348131	33348396	60	54	69	51	44	58	46.9094789017605	52.4790510939075	59.4712790490781	48.41916965838	69.4112921786078	54.6503979238919	55.2234448009376	0.107750534358466	0.348972899150644	0.308764762595368	0.757500475618861	0.960307815428812
chr1	33348529	33349850	367	299	414	376	195	395	286.929645949102	290.578449575525	356.827674294469	356.972701795115	307.618226700648	372.188054826505	328.51912552356	0.153233182634249	0.201958816539854	0.758734801775841	0.448011214057808	0.870580108622795
chr1	33350124	33350645	148	145	136	116	90	117	115.710047957676	140.915970529937	117.218752908328	110.129876085727	141.977643092607	110.243044087851	122.699222443687	-0.0519438319162043	0.261417753842113	-0.198700475207879	0.842497052274138	0.975988709636446
chr1	33430393	33431026	40	40	26	44	25	40	31.272985934507	38.8733711806722	22.4094674677686	41.7734012738964	39.4382341923908	37.689929602684	35.2428982753198	0.364849483603291	0.424454297611	0.859573069837698	0.390024425191351	0.839573348317893
chr1	33472046	33472354	19	20	20	23	15	26	14.8546683188908	19.4366855903361	17.2380518982835	21.8360961204459	23.6629405154345	24.4984542417446	20.2544827808559	0.44461179203601	0.525264933649336	0.846452453901731	0.39730038718012	0.843847770461533
chr1	33472632	33473329	81	63	69	66	58	100	63.3277965173766	61.2255596095587	59.4712790490781	62.6601019108447	91.4967033263466	94.2248240067101	72.0677107366525	0.427354945115258	0.318745361141095	1.34074090862168	0.180004587600934	0.67023678123407
chr1	34762772	34764274	104	110	84	59	41	63	81.3097634297182	106.901770746849	72.3998179727907	56.0143335263611	64.6787040755209	59.3616391242274	73.4443381459111	-0.535860851198532	0.317760524390782	-1.686366965267	0.0917251401471959	0.533184345324346
chr1	34781036	34781833	81	62	23	78	44	65	63.3277965173766	60.2537253300419	19.823759683026	74.0528477128164	69.4112921786078	61.2461356043616	58.0192595043717	0.513000317587242	0.421979285766233	1.215700236697	0.224099133975629	0.71773427138874
chr1	34858950	34859804	150	132	99	160	82	147	117.273697254401	128.282124896218	85.3283568965034	151.903277359623	129.357408151042	138.510491289864	125.109225974609	0.347387338105413	0.267237171884556	1.29992147295842	0.193627884682115	0.685763171961752
chr1	34859911	34860342	61	54	35	48	42	43	47.6913035501232	52.4790510939075	30.1665908219961	45.570983207887	66.2562334432165	40.5166743228853	47.1134727400026	0.211017247235736	0.397773769935372	0.530495631398775	0.595768337118916	0.924152990317276
[truncated: 74,520 more rows]
