# Supplementary material for: ChromTag: an interactive R-shiny platform for analysis and visualization of CUT&Tag and ChIP-seq peak profiling data
Source: Front Bioinform. 2026 Jun 25;6:1805772. doi: 10.3389/fbinf.2026.1805772 (PMC13346215; doi:10.3389/fbinf.2026.1805772)
Supplement: Supplementary file 4 [file DataSheet4.csv]

ONTOLOGY	ID	Description	GeneRatio	BgRatio	RichFactor	FoldEnrichment	zScore	pvalue	p.adjust	qvalue	geneID	Count
BP	GO:0010594	regulation of endothelial cell migration	26/842	155/13230	0.167741935483871	2.63566010267412	5.3401937772724	4.86714824446569e-06	0.0140801874850582	0.0129136835023335	GADD45A/TGFBR3/ADAM17/RHOB/NRP2/SP100/PIK3CB/KDR/CXCL13/FGF18/EDN1/VEGFA/SASH1/BMPER/ANGPT1/PTK2/ANXA1/GATA3/JCAD/PIK3C2A/STARD13/MAP2K5/EMP2/STAT5A/CCBE1/PLCG1	26
BP	GO:0003013	circulatory system process	55/842	465/13230	0.118279569892473	1.85847827752663	4.91319875347888	5.8187143584798e-06	0.0140801874850582	0.0129136835023335	MTOR/HSPB7/LEPR/DDAH1/ATP1A2/XCL2/F5/RGS2/SCN9A/STK39/HRH1/SLC6A6/CACNA1D/HEG1/ABCC5/HOPX/CARTPT/ADRA1B/EDN1/VEGFA/GCLC/HTR1B/FYN/SGK1/EGFR/TBXAS1/SLC7A2/ASPH/ANGPT1/SVEP1/GSN/RNLS/ABCC2/ADRA2A/KCNQ1/PIK3C2A/SLC29A2/C3AR1/PKP2/FOXN4/MYL2/SLC7A8/FLVCR2/EMP2/ABCC1/SCNN1G/SCNN1B/ATP2A1/MIR328/SCPEP1/ROCK1/NEDD4L/PTPN1/BCR/CYB5R3	55
BP	GO:0045765	regulation of angiogenesis	34/842	242/13230	0.140495867768595	2.20755383679158	4.94267438483325	1.07931466245381e-05	0.0140801874850582	0.0129136835023335	GADD45A/DDAH1/RHOB/RTN4/SP100/PIK3CB/KDR/CXCL13/MIR378A/FGF18/VEGFA/FYN/SASH1/QKI/BMPER/GTF2I/HIPK2/CEMIP2/JCAD/ALOX5/STIM1/CREB3L1/FOXJ2/C3AR1/SPRY2/EMP2/EPN2/ROCK1/CCBE1/C3/C5AR1/TGM2/PLCG1/PTGIS	34
BP	GO:1901342	regulation of vasculature development	34/842	246/13230	0.138211382113821	2.17165865245351	4.83596734735178	1.53779132853576e-05	0.0140801874850582	0.0129136835023335	GADD45A/DDAH1/RHOB/RTN4/SP100/PIK3CB/KDR/CXCL13/MIR378A/FGF18/VEGFA/FYN/SASH1/QKI/BMPER/GTF2I/HIPK2/CEMIP2/JCAD/ALOX5/STIM1/CREB3L1/FOXJ2/C3AR1/SPRY2/EMP2/EPN2/ROCK1/CCBE1/C3/C5AR1/TGM2/PLCG1/PTGIS	34
BP	GO:0040017	positive regulation of locomotion	55/842	481/13230	0.114345114345114	1.7966577942825	4.64007759017592	1.57018495503275e-05	0.0140801874850582	0.0129136835023335	MTOR/TGFBR3/XCL2/XCL1/ADAM17/RHOB/PRKCE/RTN4/MAP4K4/CLASP1/MGAT5/STK39/NRP2/PIK3CB/KDR/CXCL13/FAT1/PIK3R1/GRIA1/FGF18/RREB1/NEDD9/EDN1/RIPOR2/CARMIL1/VEGFA/SASH1/CEP43/EGFR/SEMA3C/LAMB1/ANGPT1/PTK2/ANXA1/EPB41L4B/GATA3/JCAD/ADRA2A/ASCL2/PIK3C2A/WNT5B/C3AR1/KITLG/SPRY2/IRS2/SYNE2/CLDN7/NTN1/STAT5A/CCBE1/SEMA6B/C5AR1/PLCG1/FBLN1/CD99L2	55
BP	GO:2000147	positive regulation of cell motility	54/842	472/13230	0.114406779661017	1.79762671605137	4.60042916486529	1.8474025749688e-05	0.0140801874850582	0.0129136835023335	MTOR/TGFBR3/XCL2/XCL1/ADAM17/RHOB/PRKCE/RTN4/MAP4K4/CLASP1/MGAT5/STK39/NRP2/PIK3CB/KDR/CXCL13/FAT1/PIK3R1/FGF18/RREB1/NEDD9/EDN1/RIPOR2/CARMIL1/VEGFA/SASH1/CEP43/EGFR/SEMA3C/LAMB1/ANGPT1/PTK2/ANXA1/EPB41L4B/GATA3/JCAD/ADRA2A/ASCL2/PIK3C2A/WNT5B/C3AR1/KITLG/SPRY2/IRS2/SYNE2/CLDN7/NTN1/STAT5A/CCBE1/SEMA6B/C5AR1/PLCG1/FBLN1/CD99L2	54
BP	GO:0030335	positive regulation of cell migration	52/842	452/13230	0.115044247787611	1.80764299077208	4.55487181600726	2.26550642438775e-05	0.0140801874850582	0.0129136835023335	MTOR/TGFBR3/XCL2/XCL1/ADAM17/RHOB/PRKCE/RTN4/MAP4K4/CLASP1/MGAT5/STK39/NRP2/PIK3CB/KDR/CXCL13/FAT1/PIK3R1/FGF18/RREB1/NEDD9/EDN1/RIPOR2/CARMIL1/VEGFA/SASH1/CEP43/EGFR/SEMA3C/LAMB1/ANGPT1/PTK2/ANXA1/EPB41L4B/GATA3/JCAD/ADRA2A/ASCL2/PIK3C2A/WNT5B/C3AR1/KITLG/SPRY2/IRS2/SYNE2/STAT5A/CCBE1/SEMA6B/C5AR1/PLCG1/FBLN1/CD99L2	52
BP	GO:0071389	cellular response to mineralocorticoid stimulus	6/842	11/13230	0.545454545454545	8.5705031310732	6.54848354156345	2.28667275437405e-05	0.0140801874850582	0.0129136835023335	EDN1/FOXO3/SGK1/RAN/SCNN1G/SCNN1B	6
BP	GO:0010595	positive regulation of endothelial cell migration	18/842	97/13230	0.185567010309278	2.91573817861253	4.93695313923513	3.46747836423495e-05	0.0189786649135793	0.0174063358354344	TGFBR3/ADAM17/RHOB/NRP2/PIK3CB/KDR/FGF18/EDN1/VEGFA/SASH1/ANGPT1/ANXA1/GATA3/JCAD/PIK3C2A/STAT5A/CCBE1/PLCG1	18
BP	GO:0071675	regulation of mononuclear cell migration	18/842	103/13230	0.174757281553398	2.74588935267394	4.63736779650369	7.90391888207131e-05	0.0389347044130833	0.0357090735177369	XCL1/ADAM17/RTN4/STK39/APOD/CXCL13/NEDD9/RIPOR2/BMP5/PTK2/ASCL2/C3AR1/CD69/CYP19A1/C5AR1/PLCB1/BCR/CD99L2	18
BP	GO:0071384	cellular response to corticosteroid stimulus	12/842	53/13230	0.226415094339623	3.55756733742661	4.86379984340225	9.62351950565878e-05	0.0412886544812726	0.037868005434883	SMYD3/EDN1/FOXO3/SGK1/EGFR/KLF9/ANXA1/RAN/SCNN1G/SCNN1B/SSTR4/PCK1	12
BP	GO:0010631	epithelial cell migration	15/842	78/13230	0.192307692307692	3.02165174492966	4.66849289152687	0.000100581375106632	0.0412886544812726	0.037868005434883	MTOR/PRKCE/RTN4/WDPCP/MAP4K4/CLASP1/RREB1/SASH1/PTK2/KANK1/EPB41L4B/KITLG/IRS2/ROCK1/PLCG1	15
BP	GO:0022604	regulation of cell morphogenesis	29/842	217/13230	0.133640552995392	2.09983909278982	4.25881975471036	0.000117337374059415	0.0444618388166677	0.0407783003613774	CAPZB/WDPCP/LIMD1/PLXNB1/MAP3K13/KDR/SHROOM3/CDC42SE2/RREB1/VEGFA/FYN/PRKN/CUX1/PTK2/KANK1/ANXA1/PALM2AKAP2/ZRANB1/MARK2/LARP4/GRIP1/CUX2/EEF2K/RNF157/BAIAP2/NEDD4L/CDKL5/SH3KBP1/SPRY3	29
BP	GO:0090132	epithelium migration	15/842	80/13230	0.1875	2.94611045130641	4.55164683672715	0.000135655562187581	0.0452547160983473	0.0415054899874151	MTOR/PRKCE/RTN4/WDPCP/MAP4K4/CLASP1/RREB1/SASH1/PTK2/KANK1/EPB41L4B/KITLG/IRS2/ROCK1/PLCG1	15
BP	GO:0001525	angiogenesis	51/842	472/13230	0.108050847457627	1.69775856515963	4.02442494540037	0.000137803642199596	0.0452547160983473	0.0415054899874151	LEPR/GADD45A/DDAH1/TGFBR3/RHOB/RTN4/NRP2/SP100/PIK3CB/APOD/KDR/CXCL13/MIR378A/HAND1/FGF18/EDN1/VEGFA/FYN/SASH1/QKI/BMPER/GTF2I/CALD1/HIPK2/ANGPT1/PTK2/CEMIP2/ANXA1/JCAD/ALOX5/STIM1/PIK3C2A/CREB3L1/FOXJ2/C3AR1/MMP19/STARD13/SPRY2/MAP2K5/MFGE8/ANPEP/EMP2/EPN2/ROCK1/CCBE1/C3/HIF3A/C5AR1/TGM2/PLCG1/PTGIS	51
BP	GO:0001934	positive regulation of protein phosphorylation	42/842	367/13230	0.114441416893733	1.79817095665569	4.04274895793816	0.000154203656880296	0.0470012653800581	0.0431073425670897	PARK7/MTOR/LEPR/RAP1A/ADAM17/SPDYA/ERBB4/COPS8/PRKCD/PARP14/MAP3K13/DGKQ/LIMCH1/KDR/BANK1/CARTPT/FGF18/NEDD9/EDN1/VEGFA/FYN/MAP3K5/SASH1/EGFR/PRKAG2/NRG1/ANGPT1/ADCY8/PTK2/MAPKAP1/CCNY/ERCC6/ADRA2A/GFRA1/CACUL1/MARK2/KITLG/SPRY2/CSF3/C3/CLIP3/PTPN1	42
BP	GO:0090130	tissue migration	15/842	82/13230	0.182926829268293	2.87425409883553	4.43838021466232	0.000180904000217124	0.0470012653800581	0.0431073425670897	MTOR/PRKCE/RTN4/WDPCP/MAP4K4/CLASP1/RREB1/SASH1/PTK2/KANK1/EPB41L4B/KITLG/IRS2/ROCK1/PLCG1	15
BP	GO:0010634	positive regulation of epithelial cell migration	10/842	41/13230	0.24390243902439	3.83233879844737	4.73532892584686	0.000189701847048196	0.0470012653800581	0.0431073425670897	MTOR/PRKCE/RTN4/MAP4K4/CLASP1/RREB1/PTK2/EPB41L4B/IRS2/PLCG1	10
BP	GO:0032411	positive regulation of transporter activity	13/842	65/13230	0.2	3.14251781472684	4.51429196491048	0.000191216160161509	0.0470012653800581	0.0431073425670897	PARK7/STK39/PRKCD/EDN1/SGK1/ASPH/RXRA/ANK3/STIM1/ATP2A1/STAC2/VMP1/JPH2	13
BP	GO:0045766	positive regulation of angiogenesis	20/842	130/13230	0.153846153846154	2.41732139594372	4.23373164942655	0.000201915931827046	0.0470012653800581	0.0431073425670897	DDAH1/RHOB/RTN4/KDR/MIR378A/FGF18/VEGFA/SASH1/BMPER/HIPK2/JCAD/STIM1/C3AR1/EMP2/CCBE1/C3/C5AR1/TGM2/PLCG1/PTGIS	20
BP	GO:0071674	mononuclear cell migration	23/842	161/13230	0.142857142857143	2.24465558194774	4.14247509254632	0.000217160767533175	0.0470012653800581	0.0431073425670897	XCL1/ADAM17/RTN4/STK39/APOD/CXCL13/NEDD9/RIPOR2/BMP5/MYO1G/PTK2/ANXA1/GATA3/ALOX5/ASCL2/SAA1/C3AR1/CD69/CYP19A1/C5AR1/PLCB1/BCR/CD99L2	23
BP	GO:0008015	blood circulation	44/842	397/13230	0.110831234256927	1.74144564040278	3.91047422622575	0.000223675636213012	0.0470012653800581	0.0431073425670897	MTOR/HSPB7/DDAH1/ATP1A2/XCL2/F5/RGS2/SCN9A/STK39/HRH1/CACNA1D/HOPX/CARTPT/ADRA1B/EDN1/VEGFA/GCLC/HTR1B/SGK1/EGFR/TBXAS1/ASPH/ANGPT1/SVEP1/GSN/RNLS/ADRA2A/KCNQ1/PIK3C2A/C3AR1/PKP2/FOXN4/MYL2/EMP2/SCNN1G/SCNN1B/ATP2A1/MIR328/SCPEP1/ROCK1/NEDD4L/PTPN1/BCR/CYB5R3	44
BP	GO:0035265	organ growth	21/842	141/13230	0.148936170212766	2.34017284075403	4.17096063081105	0.000224774547717054	0.0470012653800581	0.0431073425670897	LEPR/TGFBR3/RGS2/ERBB4/RARB/HEG1/PSAPL1/WWC1/EDN1/JARID2/ESR1/NRG1/RSPO2/IGF2/WT1/ACACB/SPRY2/ADPRHL1/CYP19A1/MAP2K4/WWC3	21
BP	GO:0003018	vascular process in circulatory system	28/842	215/13230	0.130232558139535	2.04629067005469	4.03244499473177	0.000237377163137764	0.0470012653800581	0.0431073425670897	LEPR/DDAH1/ATP1A2/RGS2/HRH1/SLC6A6/ABCC5/ADRA1B/EDN1/VEGFA/GCLC/HTR1B/EGFR/TBXAS1/SLC7A2/ANGPT1/SVEP1/ABCC2/ADRA2A/PIK3C2A/SLC29A2/SLC7A8/FLVCR2/ABCC1/SCNN1B/SCPEP1/ROCK1/BCR	28
BP	GO:0042327	positive regulation of phosphorylation	43/842	387/13230	0.111111111111111	1.7458432304038	3.88229693541626	0.000248682790880957	0.0470012653800581	0.0431073425670897	PARK7/MTOR/LEPR/RAP1A/ADAM17/SPDYA/ERBB4/COPS8/PRKCD/PARP14/MAP3K13/DGKQ/LIMCH1/KDR/BANK1/CARTPT/PPARGC1B/FGF18/NEDD9/EDN1/VEGFA/FYN/MAP3K5/SASH1/EGFR/PRKAG2/NRG1/ANGPT1/ADCY8/PTK2/MAPKAP1/CCNY/ERCC6/ADRA2A/GFRA1/CACUL1/MARK2/KITLG/SPRY2/CSF3/C3/CLIP3/PTPN1	43
BP	GO:1904018	positive regulation of vasculature development	20/842	132/13230	0.151515151515152	2.380695314187	4.15624632972946	0.000248996793301752	0.0470012653800581	0.0431073425670897	DDAH1/RHOB/RTN4/KDR/MIR378A/FGF18/VEGFA/SASH1/BMPER/HIPK2/JCAD/STIM1/C3AR1/EMP2/CCBE1/C3/C5AR1/TGM2/PLCG1/PTGIS	20
BP	GO:2000404	regulation of T cell migration	9/842	35/13230	0.257142857142857	4.04038004750594	4.69543847550394	0.000257619603179369	0.0470012653800581	0.0431073425670897	XCL1/ADAM17/STK39/APOD/CXCL13/RIPOR2/ASCL2/CD69/CD99L2	9
BP	GO:0045927	positive regulation of growth	27/842	207/13230	0.130434782608696	2.04946814003924	3.96750850862376	0.000296976279722109	0.0513056363742588	0.0470551085151438	SLC25A33/MTOR/TGFBR3/ADAM17/TFCP2L1/ERBB4/MAP3K13/HOPX/EDN1/VEGFA/PRKN/CEP43/EGFR/NRG1/MAPKAP1/ZFYVE27/IGF2/WT1/H3-5/ACACB/MAP2K5/NTN1/RNF157/NEDD4L/PLCB1/CDH4/CDKL5	27
BP	GO:0048015	phosphatidylinositol-mediated signaling	7/842	22/13230	0.318181818181818	4.9994601597927	4.89455418694615	0.00030204292627964	0.0513056363742588	0.0470551085151438	PIK3CB/PLCE1/PIK3C2A/PIK3C2G/PLCB1/PLCB4/PLCG1	7
BP	GO:0090596	sensory organ morphogenesis	28/842	220/13230	0.127272727272727	1.99978406391708	3.89850286563528	0.000348293325733179	0.057189764085388	0.0524517527735721	CRB1/WDPCP/FRZB/COL5A2/RARB/KDR/FAT1/POC5/FBN2/FOXI1/EDN1/TULP1/VEGFA/SDK1/HIPK2/AGTPBP1/GATA3/KCNQ1/MFAP5/HOXC13/BBS10/FOXN4/SPRY2/NTN1/SDK2/MAFB/BCR/SHROOM2	28
BP	GO:0043542	endothelial cell migration	26/842	199/13230	0.130653266331658	2.05290108499743	3.90161304520372	0.000371574542303129	0.0590443933995231	0.0541527312585749	GADD45A/TGFBR3/ADAM17/RHOB/NRP2/SP100/PIK3CB/KDR/CXCL13/FGF18/EDN1/VEGFA/SASH1/BMPER/ANGPT1/PTK2/ANXA1/GATA3/JCAD/PIK3C2A/STARD13/MAP2K5/EMP2/STAT5A/CCBE1/PLCG1	26
BP	GO:0007200	phospholipase C-activating G protein-coupled receptor signaling pathway	15/842	88/13230	0.170454545454545	2.67828222846038	4.11807788436291	0.00040323445682207	0.0602076849297305	0.0552196473531217	HRH1/DGKQ/PLPP1/ADRA1B/EDN1/VEGFA/HTR1B/ESR1/PLCE1/ADRA2A/C3AR1/C5AR1/PLCB1/PLCB4/TGM2	15
BP	GO:0030048	actin filament-based movement	17/842	107/13230	0.158878504672897	2.49639265655871	4.05172394776493	0.000403340154827671	0.0602076849297305	0.0552196473531217	ATP1A2/SCN9A/CACNA1D/LIMCH1/QKI/MYO1G/GSN/KCNQ1/PKP2/MYO1H/FRMD6/SYNE2/EMP2/ATP2A1/MIR328/ROCK1/NEDD4L	17
BP	GO:0045785	positive regulation of cell adhesion	42/842	386/13230	0.10880829015544	1.70965995101719	3.68903483691666	0.000454287153191222	0.0658181916652929	0.0603653393652237	MTOR/ARID1A/XCL1/SOX13/PRKCE/MAP4K4/CD28/ABI3BP/NFKBIZ/KDR/CXCL13/RREB1/NEDD9/CARMIL1/VEGFA/FOXO3/FYN/LAMA2/ARID1B/ACTB/CDK6/LAMB1/NRG1/ANGPT1/IFT74/ANXA1/EPB41L4B/GATA3/ALOX5/ANK3/ZMIZ1/IGF2/SAA1/ZBTB16/KITLG/CSK/EMP2/SKAP1/ROCK1/TGM2/PCK1/FBLN1	42
BP	GO:0043536	positive regulation of blood vessel endothelial cell migration	11/842	54/13230	0.203703703703704	3.20071258907363	4.2246172720219	0.00049784216285034	0.0666636207569341	0.0611407270313826	TGFBR3/ADAM17/KDR/FGF18/VEGFA/ANGPT1/ANXA1/JCAD/PIK3C2A/STAT5A/PLCG1	11
BP	GO:0035330	regulation of hippo signaling	9/842	38/13230	0.236842105263158	3.72140267533442	4.37973909558559	0.000500721471377702	0.0666636207569341	0.0611407270313826	MAP4K4/LIMD1/SCHIP1/WWC1/MOB3B/DLG5/CIT/FRMD6/WWC3	9
BP	GO:1903670	regulation of sprouting angiogenesis	9/842	38/13230	0.236842105263158	3.72140267533442	4.37973909558559	0.000500721471377702	0.0666636207569341	0.0611407270313826	PIK3CB/VEGFA/BMPER/CEMIP2/JCAD/ALOX5/CREB3L1/EPN2/TGM2	9
BP	GO:1901655	cellular response to ketone	15/842	90/13230	0.166666666666667	2.6187648456057	4.01722625196071	0.000516857248212	0.0670010211761135	0.0614501747735708	PARK7/SMYD3/PRKCE/GOLPH3/TRERF1/FOXO3/SGK1/EGFR/ADCY8/KLF9/PTGER2/SCNN1G/SCNN1B/ACACA/PCK1	15
BP	GO:0140131	positive regulation of lymphocyte chemotaxis	5/842	12/13230	0.416666666666667	6.54691211401425	5.01161833931182	0.000560685306366546	0.0671582832382234	0.0615944081155747	XCL1/ADAM17/STK39/CXCL13/NEDD9	5
BP	GO:0048545	response to steroid hormone	32/842	272/13230	0.117647058823529	1.84853989101579	3.68643587448104	0.000564212657694527	0.0671582832382234	0.0615944081155747	PARK7/PAQR7/TXNIP/ATP1A2/SMYD3/SDC1/SRD5A2/STK39/PLPP1/ZNF366/PPARGC1B/SLIT3/EDN1/TRERF1/HTR1B/BCKDHB/FOXO3/SGK1/ESR1/EGFR/KLF9/ANXA1/PAPPA/RXRA/ZMIZ1/RAN/PTGER2/ABHD2/SCNN1G/SCNN1B/SSTR4/PCK1	32
BP	GO:0071407	cellular response to organic cyclic compound	46/842	439/13230	0.104783599088838	1.64642163413935	3.59099540216053	0.000570622064989436	0.0671582832382234	0.0615944081155747	PARK7/PAQR7/RAP1A/ATP1A2/SMYD3/HRH1/TIPARP/DGKQ/GOLPH3/PLPP1/ZNF366/PPARGC1B/GRIA1/EDN1/TRERF1/GCLC/FOXO3/SGK1/ESR1/PRKN/ACTB/EGFR/SPIDR/CYP7A1/ADCY8/KLF9/ANXA1/RXRA/ZMIZ1/IFIT1/LCOR/KCNQ1/WT1/HTR3A/RAN/ABHD2/EEF2K/SCNN1G/SCNN1B/SHMT1/COLEC12/MBD2/PLCB1/SSTR4/TGM2/PCK1	46
BP	GO:1901654	response to ketone	24/842	183/13230	0.131147540983607	2.06066741949301	3.76676388768915	0.000581920552871898	0.0671582832382234	0.0615944081155747	PARK7/TGFBR3/TXNIP/F5/SMYD3/SRD5A2/PRKCE/STK39/GOLPH3/SLIT3/EDN1/TRERF1/FOXO3/SGK1/EGFR/ADCY8/KLF9/PAPPA/PTGER2/ABHD2/SCNN1G/SCNN1B/ACACA/PCK1	24
BP	GO:0002685	regulation of leukocyte migration	23/842	173/13230	0.132947976878613	2.08895692886466	3.75864239270107	0.000619484345982389	0.0671582832382234	0.0615944081155747	XCL1/ADAM17/RTN4/STK39/APOD/CXCL13/PIK3R1/NEDD9/EDN1/RIPOR2/VEGFA/BMP5/PTK2/ANXA1/ASCL2/C3AR1/CD69/KITLG/CYP19A1/C5AR1/PLCB1/BCR/CD99L2	23
BP	GO:0030100	regulation of endocytosis	28/842	228/13230	0.12280701754386	1.92961620202525	3.69134793686996	0.000621968294066467	0.0671582832382234	0.0615944081155747	PARK7/LDLRAP1/SUSD4/MERTK/PIK3CB/DGKQ/MCTP1/TULP1/VEGFA/PRKN/ACTB/SFRP4/HIP1/NRG1/ANGPT1/HIP1R/STON2/CSK/EEF2K/VAC14/ROCK1/NEDD4L/C3/CLIP3/TGM2/PTPN1/BCR/SNX12	28
BP	GO:0010562	positive regulation of phosphorus metabolic process	45/842	429/13230	0.104895104895105	1.64817367905254	3.55809094287966	0.00063794615973432	0.0671582832382234	0.0615944081155747	PARK7/MTOR/LEPR/RAP1A/ADAM17/SPDYA/ERBB4/ACSL3/COPS8/PRKCD/PARP14/MAP3K13/DGKQ/LIMCH1/KDR/BANK1/CARTPT/PPARGC1B/FGF18/NEDD9/EDN1/VEGFA/FYN/MAP3K5/SASH1/EGFR/PRKAG2/NRG1/ANGPT1/ADCY8/PTK2/MAPKAP1/CCNY/ERCC6/ADRA2A/GFRA1/CACUL1/MARK2/KITLG/SPRY2/CSF3/ROCK1/C3/CLIP3/PTPN1	45
BP	GO:0045937	positive regulation of phosphate metabolic process	45/842	429/13230	0.104895104895105	1.64817367905254	3.55809094287966	0.00063794615973432	0.0671582832382234	0.0615944081155747	PARK7/MTOR/LEPR/RAP1A/ADAM17/SPDYA/ERBB4/ACSL3/COPS8/PRKCD/PARP14/MAP3K13/DGKQ/LIMCH1/KDR/BANK1/CARTPT/PPARGC1B/FGF18/NEDD9/EDN1/VEGFA/FYN/MAP3K5/SASH1/EGFR/PRKAG2/NRG1/ANGPT1/ADCY8/PTK2/MAPKAP1/CCNY/ERCC6/ADRA2A/GFRA1/CACUL1/MARK2/KITLG/SPRY2/CSF3/ROCK1/C3/CLIP3/PTPN1	45
BP	GO:0050731	positive regulation of peptidyl-tyrosine phosphorylation	15/842	92/13230	0.16304347826087	2.56183517504906	3.91907378567003	0.000656759517458902	0.0671582832382234	0.0615944081155747	MTOR/ADAM17/ERBB4/PARP14/DGKQ/BANK1/NEDD9/VEGFA/FYN/NRG1/ANGPT1/GFRA1/KITLG/CSF3/PTPN1	15
BP	GO:1902105	regulation of leukocyte differentiation	30/842	252/13230	0.119047619047619	1.87054631828979	3.63753536437495	0.000681700322959915	0.0671582832382234	0.0615944081155747	MTOR/ARID1A/APCS/SOX13/CD28/INHA/NFKBIZ/TMEM131L/PIK3R1/CARTPT/TCF7/PPARGC1B/NEDD9/FOXO3/ARID1B/QKI/ACTB/CDK6/ANXA1/GATA3/ZMIZ1/ASCL2/ZBTB16/CD69/KITLG/DTX1/STAT5A/PGLYRP2/MAFB/PCK1	30
BP	GO:0031960	response to corticosteroid	18/842	122/13230	0.147540983606557	2.31825084692964	3.81354357915096	0.000690520227531508	0.0671582832382234	0.0615944081155747	SMYD3/SDC1/STK39/SLIT3/EDN1/HTR1B/BCKDHB/FOXO3/SGK1/EGFR/KLF9/ANXA1/PAPPA/RAN/SCNN1G/SCNN1B/SSTR4/PCK1	18
BP	GO:0070252	actin-mediated cell contraction	14/842	83/13230	0.168674698795181	2.6503162292877	3.93198489617041	0.000694166659549243	0.0671582832382234	0.0615944081155747	ATP1A2/SCN9A/CACNA1D/LIMCH1/QKI/GSN/KCNQ1/PKP2/FRMD6/EMP2/ATP2A1/MIR328/ROCK1/NEDD4L	14
BP	GO:0051385	response to mineralocorticoid	8/842	32/13230	0.25	3.92814726840855	4.32347346778871	0.000695305003075395	0.0671582832382234	0.0615944081155747	STK39/EDN1/HTR1B/FOXO3/SGK1/RAN/SCNN1G/SCNN1B	8
BP	GO:0071383	cellular response to steroid hormone stimulus	23/842	175/13230	0.131428571428571	2.06508313539192	3.69771172163455	0.000728420674214453	0.0673501771050083	0.061770404114515	PARK7/PAQR7/ATP1A2/SMYD3/PLPP1/ZNF366/PPARGC1B/EDN1/TRERF1/FOXO3/SGK1/ESR1/EGFR/KLF9/ANXA1/RXRA/ZMIZ1/RAN/ABHD2/SCNN1G/SCNN1B/SSTR4/PCK1	23
BP	GO:2000401	regulation of lymphocyte migration	10/842	48/13230	0.208333333333333	3.27345605700713	4.11372716845842	0.00073823764047082	0.0673501771050083	0.061770404114515	XCL1/ADAM17/STK39/APOD/CXCL13/NEDD9/RIPOR2/ASCL2/CD69/CD99L2	10
BP	GO:0001667	ameboidal-type cell migration	25/842	197/13230	0.126903553299492	1.99398338497896	3.66445165181288	0.000738308884220554	0.0673501771050083	0.061770404114515	MTOR/PRKCE/RTN4/WDPCP/MAP4K4/CLASP1/NRP2/ERBB4/FBN2/RREB1/EDN1/VEGFA/SASH1/SEMA3C/PTK2/KANK1/EPB41L4B/PRR5L/KITLG/IRS2/ITGB4/ROCK1/SEMA6B/NRTN/PLCG1	25
BP	GO:0032354	response to follicle-stimulating hormone	5/842	13/13230	0.384615384615385	6.04330348985931	4.74284891398157	0.000863592516374372	0.077346486102912	0.0709385469909819	TGFBR3/SRD5A2/EDN1/GCLC/PAPPA	5
BP	GO:1902106	negative regulation of leukocyte differentiation	14/842	85/13230	0.164705882352941	2.5879558474221	3.82901040157634	0.000886253540417205	0.0779586596445563	0.0715000036742603	APCS/INHA/TMEM131L/PIK3R1/CARTPT/QKI/CDK6/ANXA1/ASCL2/CD69/DTX1/STAT5A/PGLYRP2/MAFB	14
BP	GO:0060627	regulation of vesicle-mediated transport	44/842	425/13230	0.103529411764706	1.62671510409389	3.42368492646231	0.000955294869911417	0.0825575882312919	0.0757179239457027	PARK7/LDLRAP1/RAP1A/SUSD4/CNST/SDC1/PKDCC/MERTK/CLASP1/CACNB4/ACSL3/PIK3CB/DGKQ/MCTP1/YIPF5/TULP1/VEGFA/HTR1B/PRKN/ACTB/SFRP4/HIP1/NRG1/ANGPT1/ANXA1/ADRA2A/HIP1R/STON2/CSK/RAB11FIP3/BAIAP3/EEF2K/VAC14/RPH3AL/ROCK1/NEDD4L/C3/CLIP3/EHD2/TGM2/KCNB1/PTPN1/BCR/SNX12	44
BP	GO:0002040	sprouting angiogenesis	18/842	126/13230	0.142857142857143	2.24465558194774	3.65975048603092	0.00101557048439846	0.0862534518301171	0.0791075956268271	TGFBR3/RTN4/PIK3CB/KDR/VEGFA/BMPER/ANGPT1/CEMIP2/ANXA1/JCAD/ALOX5/PIK3C2A/CREB3L1/STARD13/MAP2K5/EPN2/CCBE1/TGM2	18
BP	GO:0035329	hippo signaling	10/842	50/13230	0.2	3.14251781472684	3.95704231428144	0.00103309570028219	0.0862547359252556	0.0791087733382903	MAP4K4/LIMD1/SCHIP1/FAT4/WWC1/MOB3B/DLG5/CIT/FRMD6/WWC3	10
BP	GO:0010632	regulation of epithelial cell migration	11/842	59/13230	0.186440677966102	2.92946575949112	3.87233269029498	0.00108850471623915	0.089366237203234	0.0819624954754109	MTOR/PRKCE/RTN4/MAP4K4/CLASP1/RREB1/SASH1/PTK2/EPB41L4B/IRS2/PLCG1	11
BP	GO:0051223	regulation of protein transport	40/842	380/13230	0.105263157894737	1.65395674459307	3.37216031673823	0.00116968722023698	0.0919358285162123	0.0843192033659386	PARK7/PFKFB2/CNST/PKDCC/PRKCE/XPO1/ACSL3/SP100/DPH3/PRKCD/APOD/GOLPH3/PIK3R1/CARTPT/SH3TC2/PRKN/EGFR/ASPH/ANGPT1/ADCY8/RFX3/DNAJC1/ALOX5/ANKRD1/ADRA2A/SAA1/PRR5L/AACS/RAN/IPO5/IRS2/TMED10/CSK/RAB11FIP3/BAIAP3/RPH3AL/PLCB1/KCNB1/PTPN1/SNX12	40
BP	GO:0030307	positive regulation of cell growth	19/842	138/13230	0.13768115942029	2.16332748115254	3.58143841845337	0.00117218032616488	0.0919358285162123	0.0843192033659386	SLC25A33/MTOR/ADAM17/MAP3K13/EDN1/VEGFA/PRKN/CEP43/EGFR/NRG1/MAPKAP1/ZFYVE27/H3-5/MAP2K5/NTN1/RNF157/NEDD4L/CDH4/CDKL5	19
BP	GO:0071676	negative regulation of mononuclear cell migration	7/842	27/13230	0.259259259259259	4.07363420427553	4.16789439670421	0.00118924017582671	0.0919358285162123	0.0843192033659386	APOD/RIPOR2/BMP5/CD69/CYP19A1/PLCB1/BCR	7
BP	GO:0072676	lymphocyte migration	13/842	78/13230	0.166666666666667	2.6187648456057	3.73812759478352	0.00119503207540859	0.0919358285162123	0.0843192033659386	XCL1/ADAM17/STK39/APOD/CXCL13/NEDD9/RIPOR2/MYO1G/GATA3/ASCL2/SAA1/CD69/CD99L2	13
BP	GO:0072678	T cell migration	10/842	51/13230	0.196078431372549	3.08089981835965	3.88162867047956	0.00121311994591023	0.0919358285162123	0.0843192033659386	XCL1/ADAM17/STK39/APOD/CXCL13/RIPOR2/MYO1G/ASCL2/CD69/CD99L2	10
BP	GO:0043410	positive regulation of MAPK cascade	39/842	369/13230	0.105691056910569	1.66068014599386	3.35572239052371	0.00124307357326424	0.0922478466752635	0.084605371696953	GADD45A/RAP1A/PRKCE/STK39/ERBB4/MAP3K13/KDR/BANK1/CARTPT/NDST1/ADRA1B/WWC1/FGF18/EDN1/VEGFA/MAP3K5/SASH1/BMPER/EGFR/HIPK2/NRG1/ANGPT1/JCAD/ADRA2A/IGF2/KSR2/SPRY2/TNFAIP8L3/MAP2K4/C1QTNF1/ROCK1/GAREM1/GADD45B/C5AR1/PLCB1/SSTR4/PTPN1/MID1/XIAP	39
BP	GO:0048675	axon extension	14/842	88/13230	0.159090909090909	2.49973007989635	3.67995630877932	0.00125713140711579	0.0922478466752635	0.084605371696953	RTN4/RAPH1/NRP2/ALCAM/MAP3K13/SLIT3/EDN1/VEGFA/ZFYVE27/NTN1/ULK2/CDH4/CDKL5/USP9X	14
BP	GO:0003096	renal sodium ion transport	5/842	14/13230	0.357142857142857	5.61163895486936	4.50078489745115	0.00127341729068573	0.0922478466752635	0.084605371696953	STK39/EDN1/SGK1/PON3/KCNQ1	5
BP	GO:1901019	regulation of calcium ion transmembrane transporter activity	9/842	43/13230	0.209302325581395	3.28868143401646	3.91891213997951	0.00130133737385661	0.092904172516198	0.0852073227855465	ATP1A2/CACNB4/ASPH/ADRA2A/STIM1/ATP2A1/STAC2/VMP1/JPH2	9
CC	GO:0016324	apical plasma membrane	40/861	317/13826	0.126182965299685	2.02625514312827	4.76344617303152	1.55258935860317e-05	0.00830635306852697	0.00818786598589673	PATJ/CRB1/SLC26A9/KCNK1/ADAM17/PLB1/WDPCP/STK39/MREG/SLC6A6/ABCC5/SHROOM3/FAT1/PLPP1/RAPGEF6/RIPOR2/EGFR/NRG1/ADCY8/MPDZ/ANXA1/PALM2AKAP2/ABCC2/KCNQ1/SLC22A11/SLC29A2/PTPRQ/HIP1R/SLC7A8/FRMD6/ITPK1/EMP2/ABCC1/SCNN1G/SCNN1B/ABCC11/KCNB1/SLC9A8/SHROOM2/ADGRG2	40
CC	GO:0045177	apical part of cell	43/861	372/13826	0.115591397849462	1.85617499032133	4.31376200539439	6.35675563218773e-05	0.0170043213161022	0.0167617609038213	PATJ/CRB1/SLC26A9/KCNK1/ADAM17/PLB1/WDPCP/STK39/MREG/SLC6A6/ABCC5/SHROOM3/FAT1/PLPP1/RAPGEF6/RIPOR2/EGFR/NRG1/ADCY8/MPDZ/ANXA1/EPB41L4B/PALM2AKAP2/ABCC2/KCNQ1/SLC22A11/SLC29A2/PTPRQ/HIP1R/SLC7A8/FRMD6/ITPK1/HOMER2/EMP2/ABCC1/SCNN1G/SCNN1B/ABCC11/C5AR1/KCNB1/SLC9A8/SHROOM2/ADGRG2	43
CC	GO:0005911	cell-cell junction	46/861	447/13826	0.102908277404922	1.65250852892038	3.61389901394282	0.000534675195926788	0.0953504099402771	0.0939902712839721	PARK7/KAZN/PATJ/CADM3/ATP1A2/CRB1/ADAM17/LIMD1/PRKCD/HEG1/SHROOM3/FAT1/PDZD2/PIK3R1/GRIA1/TENM2/VEGFA/ACTB/CDH17/NDRG1/MPDZ/PGM5/ANXA1/EPB41L4B/JCAD/ANK3/DLG5/SORBS1/ABCC2/PANX1/CLMP/PKP2/FRMD6/CSK/CDH3/CLDN7/ALOX15B/SKAP1/BAIAP2/LAMA3/FLRT3/PLCG1/CDH4/SHROOM2/SH3KBP1/CD99L2	46
CC	GO:0015629	actin cytoskeleton	46/861	454/13826	0.101321585903084	1.62702932252733	3.50078531353246	0.000746142668912535	0.0997965819670516	0.0983730202961	HSPB7/CAPZB/ARPC5/ADAM17/NCKAP1/LPP/ABLIM2/LIMCH1/SHROOM3/IQGAP2/ABLIM3/CARMIL1/FYN/ACTB/MYO1G/HIP1/PTPN12/CALD1/ABRA/MTSS1/ADCY8/PTK2/PGM5/ANXA1/ACTL7B/ACTL7A/GSN/NEBL/SHLD2/SORBS1/SH3PXD2A/MARK2/GYS2/MYO1H/MYL2/HIP1R/SPRY2/SIPA1L1/MSRB1/NTN1/ACACA/BAIAP2/BPIFB4/H1-0/SHROOM2/DIAPH2	46
