# Supplementary material for: ChromTag: an interactive R-shiny platform for analysis and visualization of CUT&Tag and ChIP-seq peak profiling data
Source: Front Bioinform. 2026 Jun 25;6:1805772. doi: 10.3389/fbinf.2026.1805772 (PMC13346215; doi:10.3389/fbinf.2026.1805772)
Supplement: Supplementary file 5 [file DataSheet5.csv]

ONTOLOGY	ID	Description	GeneRatio	BgRatio	RichFactor	FoldEnrichment	zScore	pvalue	p.adjust	qvalue	geneID	Count
CC	GO:0015629	actin cytoskeleton	42/710	454/13826	0.092511013215859	1.80148911087671	4.0400655275255	0.000158120220210334	0.0749489843796983	0.0729017436338172	CROCC/MACF1/ROR1/PPP1R12B/RHOU/FMN2/MYO3B/MLPH/SEPTIN2/MYH15/PLS1/AFAP1/PDLIM5/TSPAN5/PALLD/DST/MYO6/SYNE1/RAC1/COBL/AUTS2/BAIAP2L1/MYH16/MTPN/TEK/DAPK1/C10orf90/RDX/ARHGAP32/RND1/SPATA13/DAAM1/TJP1/GAS7/SPECC1/KRT19/CDH2/MYO5B/ONECUT2/SIPA1L3/SNAP25/DSTN	42
