# Supplementary material for: ChromTag: an interactive R-shiny platform for analysis and visualization of CUT&Tag and ChIP-seq peak profiling data
Source: Front Bioinform. 2026 Jun 25;6:1805772. doi: 10.3389/fbinf.2026.1805772 (PMC13346215; doi:10.3389/fbinf.2026.1805772)
Supplement: Supplementary file 6 [file DataSheet6.csv]

category	subcategory	ID	Description	GeneRatio	BgRatio	RichFactor	FoldEnrichment	zScore	pvalue	p.adjust	qvalue	geneID	Count
Human Diseases	Cancer: specific types	hsa05222	Small cell lung cancer	15/443	86/6454	0.174418604651163	2.54107827182529	3.90554572857053	0.000657496252845321	0.164984733904256	0.158069206135815	GADD45A/RARB/PIK3CB/PIK3R1/LAMA2/CDK6/LAMB1/PTK2/TRAF1/LAMC3/RXRA/BIRC3/LAMA3/GADD45B/XIAP	15
Environmental Information Processing	Signal transduction	hsa04022	cGMP-PKG signaling pathway	20/443	137/6454	0.145985401459854	2.12683923481241	3.61889628617643	0.000987932538348841	0.164984733904256	0.158069206135815	MEF2D/ATP1A2/RGS2/PRKCE/CACNA1D/KCNMB2/ADRA1B/GTF2I/ADCY8/ADRA2A/CREB3L1/TRPC6/IRS2/ATP2A1/NFATC3/ROCK1/CREB3L3/PLCB1/PLCB4/NFATC2	20
Human Diseases	Endocrine and metabolic disease	hsa04931	Insulin resistance	15/443	96/6454	0.15625	2.27638261851016	3.42031076946299	0.00209676418050568	0.233439745429633	0.223654845920606	MTOR/PRKCE/PRKCD/PIK3CB/PIK3R1/PPARGC1B/PRKAG2/PPP1R3C/CREB3L1/GYS2/ACACB/IRS2/CREB3L3/PTPN1/PCK1	15
Environmental Information Processing	Signal transduction	hsa04152	AMPK signaling pathway	16/443	109/6454	0.146788990825688	2.13854660674716	3.25429995899994	0.00291677747891641	0.24355091948952	0.233342198313313	MTOR/LEPR/PFKFB2/PIK3CB/PPP2R2C/PIK3R1/FOXO3/PRKAG2/CREB3L1/GYS2/ACACB/IRS2/EEF2K/ACACA/CREB3L3/PCK1	16
Organismal Systems	Endocrine system	hsa04919	Thyroid hormone signaling pathway	15/443	106/6454	0.141509433962264	2.06162954129222	2.99169144909762	0.00553170088237156	0.338269080743222	0.324090137239015	MTOR/ATP1A2/PFKFB2/PIK3CB/PIK3R1/ESR1/ACTB/RXRA/PLCE1/MED13L/ATP2A1/MED24/PLCB1/PLCB4/PLCG1	15
Human Diseases	Cancer: specific types	hsa05223	Non-small cell lung cancer	11/443	68/6454	0.161764705882353	2.35672553445758	3.05310211236374	0.0061007253208994	0.338269080743222	0.324090137239015	GADD45A/RARB/PIK3CB/PIK3R1/FOXO3/EGFR/CDK6/RXRA/STAT5A/GADD45B/PLCG1	11
Organismal Systems	Excretory system	hsa04960	Aldosterone-regulated sodium reabsorption	7/443	35/6454	0.2	2.913769751693	3.08176381854754	0.00856338625984694	0.338269080743222	0.324090137239015	ATP1A2/PIK3CB/PIK3R1/SGK1/SCNN1G/SCNN1B/NEDD4L	7
Organismal Systems	Sensory system	hsa04742	Taste transduction	8/443	44/6454	0.181818181818182	2.64888159244818	2.97917575447582	0.00915464655316867	0.338269080743222	0.324090137239015	SCN9A/HTR1B/ADCY8/HTR3A/SCNN1G/SCNN1B/PLCB1/PLCB4	8
NA	NA	hsa04517	IgSF CAM signaling	27/443	246/6454	0.109756097560976	1.59901998568518	2.60041308997295	0.00981087050087057	0.338269080743222	0.324090137239015	RAP1A/CADM3/ARPC5/TUBA3E/CD28/NRP2/PIK3CB/IL1RAP/KDR/PIK3R1/RAPGEF6/SLIT3/FYN/ACTB/CNTNAP2/MTSS1/PTK2/MPDZ/ANK3/SORBS1/TRPC6/CLMP/GRIP1/CSK/NTN1/BAIAP2/PLCG1	27
Organismal Systems	Endocrine system	hsa04920	Adipocytokine signaling pathway	9/443	54/6454	0.166666666666667	2.42814145974417	2.86079970115722	0.0104030960520889	0.338269080743222	0.324090137239015	MTOR/LEPR/ACSL3/ACSL1/PRKAG2/RXRA/ACACB/IRS2/PCK1	9
Organismal Systems	Endocrine system	hsa04935	Growth hormone synthesis, secretion and action	14/443	104/6454	0.134615384615385	1.96119117902414	2.682556731098	0.0111405984675911	0.338269080743222	0.324090137239015	MTOR/CACNA1D/PIK3CB/PIK3R1/ADCY8/PTK2/CREB3L1/IRS2/MAP2K4/STAT5A/CREB3L3/PLCB1/PLCB4/PLCG1	14
Organismal Systems	Digestive system	hsa04973	Carbohydrate digestion and absorption	7/443	38/6454	0.184210526315789	2.68373529761198	2.82580877125482	0.0134599905773212	0.365464359668349	0.350145494293029	AMY2B/ATP1A2/CACNA1D/PIK3CB/PIK3R1/PLCB1/PLCB4	7
Cellular Processes	Cellular community - eukaryotes	hsa04530	Tight junction	17/443	140/6454	0.121428571428571	1.76907449209932	2.49740782471477	0.0148483023831249	0.365464359668349	0.350145494293029	PATJ/RAP1A/ARPC5/PRKCE/TUBA3E/CACNA1D/PPP2R2C/RAPGEF6/MAP3K5/ACTB/PRKAG2/MPDZ/EPB41L4B/MYL2/CLDN7/ROCK1/NEDD4L	17
Human Diseases	Endocrine and metabolic disease	hsa04930	Type II diabetes mellitus	7/443	39/6454	0.179487179487179	2.61492157203218	2.74596337670862	0.0154653051815439	0.365464359668349	0.350145494293029	MTOR/PRKCE/PRKCD/CACNA1D/PIK3CB/PIK3R1/IRS2	7
Cellular Processes	Cellular community - eukaryotes	hsa04520	Adherens junction	12/443	88/6454	0.136363636363636	1.98666119433614	2.52979539811894	0.0164130700449857	0.365464359668349	0.350145494293029	RAP1A/HEG1/TCF7/FYN/ACTB/EGFR/MYL10/SORBS1/MYL2/BAIAP2/ROCK1/PTPN1	12
Organismal Systems	Sensory system	hsa04750	Inflammatory mediator regulation of TRP channels	11/443	80/6454	0.1375	2.00321670428894	2.45099852826525	0.0199397310442801	0.382410786219107	0.366381591587169	PRKCE/HRH1/PRKCD/PIK3CB/IL1RAP/PIK3R1/ADCY8/PTGER2/PLCB1/PLCB4/PLCG1	11
Metabolism	Lipid metabolism	hsa00061	Fatty acid biosynthesis	4/443	16/6454	0.25	3.64221218961625	2.87250986362604	0.0205594538801597	0.382410786219107	0.366381591587169	ACSL3/ACSL1/ACACB/ACACA	4
Organismal Systems	Endocrine system	hsa04921	Oxytocin signaling pathway	15/443	123/6454	0.121951219512195	1.77668887298354	2.3608740253749	0.0206089645267782	0.382410786219107	0.366381591587169	RGS2/CACNB4/CACNA1D/ACTB/EGFR/PRKAG2/ADCY8/MAP2K5/EEF2K/NFATC3/ROCK1/PLCB1/PLCB4/NFATC2/KCNJ6	15
Cellular Processes	Transport and catabolism	hsa04148	Efferocytosis	16/443	135/6454	0.118518518518519	1.72667837137363	2.31629714794324	0.0219341878214283	0.38557993328195	0.369417900150371	MAPKAPK2/ADAM17/MERTK/GULP1/ATP11B/SGK1/PTK2/RXRA/ALOX5/ANO3/PANX1/PTGER2/MFGE8/ATP2A1/NFATC3/NFATC2	16
Cellular Processes	Cellular community - eukaryotes	hsa04510	Focal adhesion	20/443	182/6454	0.10989010989011	1.60097239104011	2.23252598054473	0.0239662901111672	0.400237044856492	0.383460641778675	RAP1A/PIK3CB/KDR/PIK3R1/VEGFA/FYN/LAMA2/ACTB/EGFR/MYL10/LAMB1/PTK2/LAMC3/BIRC3/MYL2/EMP2/ITGB4/ROCK1/LAMA3/XIAP	20
Environmental Information Processing	Signal transduction	hsa04392	Hippo signaling pathway - multiple species	5/443	25/6454	0.2	2.913769751693	2.60253937664489	0.0252045381359369	0.400872177971567	0.38406915254761	LIMD1/FAT4/WWC1/RASSF4/FRMD6	5
Environmental Information Processing	Signal transduction	hsa04370	VEGF signaling pathway	8/443	53/6454	0.150943396226415	2.1990715107117	2.3794053699405	0.0267559449737085	0.406203891873574	0.38917738143576	MAPKAPK2/PIK3CB/KDR/PIK3R1/VEGFA/PTK2/PLCG1/NFATC2	8
Environmental Information Processing	Signal transduction	hsa04151	PI3K-Akt signaling pathway	29/443	293/6454	0.0989761092150171	1.4419679658549	2.10188199502524	0.0281510057464486	0.408801561709298	0.391666166907112	MTOR/ERBB4/PIK3CB/PPP2R2C/KDR/PIK3R1/FGF18/VEGFA/FOXO3/LAMA2/SGK1/EGFR/CDK6/LAMB1/ANGPT1/PTK2/LAMC3/RXRA/IGF2/CREB3L1/GYS2/KITLG/CSF3/ITGB4/LAMA3/PHLPP1/CREB3L3/NRTN/PCK1	29
Environmental Information Processing	Signal transduction	hsa04071	Sphingolipid signaling pathway	13/443	107/6454	0.121495327102804	1.77004704542098	2.18039024445249	0.0307126499271623	0.427417711486342	0.409501999028831	PRKCE/CERS6/PIK3CB/PPP2R2C/SGMS2/PIK3R1/FYN/MAP3K5/SPTLC2/ABCC1/ROCK1/PLCB1/PLCB4	13
Human Diseases	Infectious disease: bacterial	hsa05131	Shigellosis	22/443	213/6454	0.103286384976526	1.5047637215316	2.03357491377571	0.0344913500377561	0.460804436504422	0.441489280483279	MTOR/ARPC5/PRKCE/PRKCD/PIK3CB/PIK3R1/TNIP1/FOXO3/ACTB/CBX3/EGFR/MYL10/PTK2/PLCE1/H3-5/MYL2/WIPI1/ROCK1/C3/PLCB1/PLCB4/PLCG1	22
Environmental Information Processing	Signal transduction	hsa04070	Phosphatidylinositol signaling system	11/443	89/6454	0.123595505617978	1.80064422857433	2.06464176547803	0.0401467062609916	0.474675066309749	0.454778506644071	PIK3CB/DGKQ/PIK3R1/IP6K3/PLCE1/PIK3C2A/PIK3C2G/ITPK1/PLCB1/PLCB4/PLCG1	11
Organismal Systems	Aging	hsa04211	Longevity regulating pathway	10/443	79/6454	0.126582278481013	1.84415807069177	2.04930481154589	0.0426635765714649	0.474675066309749	0.454778506644071	MTOR/PIK3CB/PIK3R1/FOXO3/PRKAG2/ADCY8/EHMT1/CREB3L1/IRS2/CREB3L3	10
Metabolism	Amino acid metabolism	hsa00260	Glycine, serine and threonine metabolism	5/443	29/6454	0.172413793103448	2.51187047559742	2.21506436636738	0.0450447774129249	0.474675066309749	0.454778506644071	DMGDH/PSAT1/SHMT1/AOC2/MAOA	5
Organismal Systems	Endocrine system	hsa04928	Parathyroid hormone synthesis, secretion and action	12/443	102/6454	0.117647058823529	1.71398220687824	1.97306576773136	0.0457240887018546	0.474675066309749	0.454778506644071	MEF2D/STK39/SGK1/EGFR/ADCY8/RXRA/GATA3/CREB3L1/CREB3L3/PLCB1/PLCB4/MAFB	12
Human Diseases	Cancer: overview	hsa05207	Chemical carcinogenesis - receptor activation	18/443	172/6454	0.104651162790698	1.52464696309518	1.89317932247619	0.0471068047247154	0.474675066309749	0.454778506644071	MTOR/PAQR7/CACNA1D/PIK3CB/UGT2A3/PIK3R1/FGF18/VEGFA/ESR1/EGFR/ADCY8/RXRA/CREB3L1/MGST1/KPNA3/STAT5A/CREB3L3/XIAP	18
Organismal Systems	Development and regeneration	hsa04360	Axon guidance	17/443	162/6454	0.104938271604938	1.52882980798707	1.85049709885096	0.0515454385501717	0.474675066309749	0.454778506644071	PLXNB1/PIK3CB/ABLIM2/PIK3R1/ABLIM3/SLIT3/FYN/SEMA3C/PTK2/TRPC6/WNT5B/NFATC3/NTN1/ROCK1/SEMA6B/PLCG1/NFATC2	17
Human Diseases	Endocrine and metabolic disease	hsa04933	AGE-RAGE signaling pathway in diabetic complications	11/443	93/6454	0.118279569892473	1.72319716497973	1.90697422530052	0.0525838014232987	0.474675066309749	0.454778506644071	PRKCE/PRKCD/PIK3CB/PIK3R1/EDN1/VEGFA/PLCE1/STAT5A/PLCB1/PLCB4/PLCG1	11
Environmental Information Processing	Membrane transport	hsa02010	ABC transporters	6/443	40/6454	0.15	2.18532731376975	2.04132964030476	0.0532225956916842	0.474675066309749	0.454778506644071	ABCC5/ABCC2/ABCD2/ABCC1/ABCC11/ABCA5	6
Metabolism	Carbohydrate metabolism	hsa00562	Inositol phosphate metabolism	9/443	72/6454	0.125	1.82110609480813	1.90193843872874	0.0565333353797406	0.474675066309749	0.454778506644071	PIK3CB/IP6K3/PLCE1/PIK3C2A/PIK3C2G/ITPK1/PLCB1/PLCB4/PLCG1	9
Human Diseases	Cardiovascular disease	hsa05412	Arrhythmogenic right ventricular cardiomyopathy	9/443	72/6454	0.125	1.82110609480813	1.90193843872874	0.0565333353797406	0.474675066309749	0.454778506644071	CACNB4/CACNA1D/TCF7/LAMA2/ACTB/SNTB1/PKP2/ATP2A1/ITGB4	9
Environmental Information Processing	Signal transduction	hsa04012	ErbB signaling pathway	10/443	83/6454	0.120481927710843	1.75528298294759	1.87998452834552	0.0566366863130311	0.474675066309749	0.454778506644071	MTOR/ERBB4/PIK3CB/PIK3R1/EGFR/NRG1/PTK2/MAP2K4/STAT5A/PLCG1	10
Organismal Systems	Nervous system	hsa04726	Serotonergic synapse	10/443	83/6454	0.120481927710843	1.75528298294759	1.87998452834552	0.0566366863130311	0.474675066309749	0.454778506644071	CACNA1D/HTR1B/DDC/ALOX5/HTR3A/ALOX15B/PLCB1/PLCB4/KCNJ6/MAOA	10
Organismal Systems	Endocrine system	hsa04922	Glucagon signaling pathway	10/443	83/6454	0.120481927710843	1.75528298294759	1.87998452834552	0.0566366863130311	0.474675066309749	0.454778506644071	PRKAG2/CREB3L1/GYS2/ACACB/ACACA/CREB3L3/PLCB1/PLCB4/PCK1/PHKA2	10
Human Diseases	Cardiovascular disease	hsa05410	Hypertrophic cardiomyopathy	10/443	83/6454	0.120481927710843	1.75528298294759	1.87998452834552	0.0566366863130311	0.474675066309749	0.454778506644071	CACNB4/CACNA1D/EDN1/LAMA2/ACTB/PRKAG2/SNTB1/MYL2/ATP2A1/ITGB4	10
Organismal Systems	Endocrine system	hsa04927	Cortisol synthesis and secretion	7/443	51/6454	0.137254901960784	1.99964590802461	1.94557896156894	0.057759583119324	0.474675066309749	0.454778506644071	HSD3B1/CACNA1D/ADCY8/CREB3L1/CREB3L3/PLCB1/PLCB4	7
Human Diseases	Cancer: overview	hsa05202	Transcriptional misregulation in cancer	16/443	153/6454	0.104575163398693	1.52353973944732	1.77909836191047	0.0592213351073553	0.474675066309749	0.454778506644071	PAX7/GADD45A/PAX3/NFKBIZ/SUPT3H/PTK2/MLLT3/TRAF1/RXRA/WT1/BIRC3/ZBTB16/H3-5/CEBPE/BAIAP3/GADD45B	16
Organismal Systems	Endocrine system	hsa03320	PPAR signaling pathway	7/443	52/6454	0.134615384615385	1.96119117902414	1.88913478641339	0.0629943337385646	0.474675066309749	0.454778506644071	ACSL3/ACSL1/CYP7A1/PLIN2/RXRA/SORBS1/PCK1	7
Organismal Systems	Nervous system	hsa04725	Cholinergic synapse	11/443	96/6454	0.114583333333333	1.66934725357412	1.79364368231704	0.0634524027648759	0.474675066309749	0.454778506644071	CACNA1D/PIK3CB/PIK3R1/FYN/ADCY8/KCNQ1/CREB3L1/CREB3L3/PLCB1/PLCB4/KCNJ6	11
Metabolism	Amino acid metabolism	hsa00360	Phenylalanine metabolism	3/443	14/6454	0.214285714285714	3.12189616252822	2.15751857393878	0.0663540994674344	0.474675066309749	0.454778506644071	DDC/AOC2/MAOA	3
Organismal Systems	Endocrine system	hsa04910	Insulin signaling pathway	13/443	120/6454	0.108333333333333	1.57829194883371	1.73583352216676	0.0668602771886484	0.474675066309749	0.454778506644071	MTOR/PIK3CB/PIK3R1/PRKAG2/PPP1R3C/SORBS1/GYS2/ACACB/IRS2/ACACA/PTPN1/PCK1/PHKA2	13
Organismal Systems	Aging	hsa04213	Longevity regulating pathway - multiple species	7/443	53/6454	0.132075471698113	1.92418757187274	1.83393304878126	0.0685088711593037	0.474675066309749	0.454778506644071	MTOR/PIK3CB/PIK3R1/FOXO3/PRKAG2/ADCY8/IRS2	7
NA	NA	hsa04981	Folate transport and metabolism	4/443	23/6454	0.173913043478261	2.53371282755913	2.00022128673529	0.0686229880005829	0.474675066309749	0.454778506644071	ABCC5/ABCC2/ABCC1/SHMT1	4
Metabolism	Amino acid metabolism	hsa00380	Tryptophan metabolism	5/443	33/6454	0.151515151515152	2.20740132704015	1.88762888976106	0.0721263354518873	0.474675066309749	0.454778506644071	AOX1/ALDH8A1/DDC/KYAT1/MAOA	5
NA	NA	hsa04518	Integrin signaling	14/443	134/6454	0.104477611940299	1.52211852700381	1.65795330891373	0.0747305451517367	0.474675066309749	0.454778506644071	MTOR/PIK3CB/KDR/PIK3R1/VEGFA/LAMA2/ACTB/EGFR/LAMB1/PTK2/LAMC3/ITGB4/LAMA3/C3	14
Organismal Systems	Immune system	hsa04062	Chemokine signaling pathway	15/443	146/6454	0.102739726027397	1.49679952997928	1.64824244413039	0.0748466064246907	0.474675066309749	0.454778506644071	RAP1A/XCL2/XCL1/CCR9/PRKCD/PIK3CB/CXCL13/PIK3R1/FOXO3/ADCY8/PTK2/ROCK1/PLCB1/PLCB4/PLCG1	15
Organismal Systems	Immune system	hsa04670	Leukocyte transendothelial migration	11/443	99/6454	0.111111111111111	1.61876097316278	1.68419380427862	0.0756928263640882	0.474675066309749	0.454778506644071	RAP1A/PIK3CB/PIK3R1/ACTB/MYL10/PTK2/MYL2/CLDN7/ROCK1/PLCG1/CD99L2	11
Metabolism	Lipid metabolism	hsa00590	Arachidonic acid metabolism	6/443	44/6454	0.136363636363636	1.98666119433614	1.78268537990289	0.0780253555263585	0.474675066309749	0.454778506644071	PLB1/TBXAS1/ALOX5/PLAAT2/ALOX15B/PTGIS	6
Metabolism	Amino acid metabolism	hsa00350	Tyrosine metabolism	4/443	24/6454	0.166666666666667	2.42814145974417	1.90274545494515	0.0780816081601464	0.474675066309749	0.454778506644071	AOX1/DDC/AOC2/MAOA	4
Organismal Systems	Circulatory system	hsa04270	Vascular smooth muscle contraction	11/443	100/6454	0.11	1.60257336343115	1.64852545059906	0.0800830363655288	0.474675066309749	0.454778506644071	PRKCE/PRKCD/CACNA1D/KCNMB2/ADRA1B/EDN1/CALD1/ADCY8/ROCK1/PLCB1/PLCB4	11
Human Diseases	Infectious disease: parasitic	hsa05146	Amoebiasis	9/443	78/6454	0.115384615384615	1.68102101059212	1.64264225233233	0.0849153747502558	0.474675066309749	0.454778506644071	PIK3CB/PIK3R1/LAMA2/LAMB1/PTK2/LAMC3/LAMA3/PLCB1/PLCB4	9
Organismal Systems	Endocrine system	hsa04926	Relaxin signaling pathway	12/443	113/6454	0.106194690265487	1.54713438142991	1.5928089346253	0.0857166498792934	0.474675066309749	0.454778506644071	PIK3CB/RXFP1/PIK3R1/EDN1/VEGFA/EGFR/ADCY8/CREB3L1/MAP2K4/CREB3L3/PLCB1/PLCB4	12
Cellular Processes	Cell growth and death	hsa04218	Cellular senescence	14/443	137/6454	0.102189781021898	1.48878746436869	1.56976353403945	0.0861494417095774	0.474675066309749	0.454778506644071	MTOR/GADD45A/MAPKAPK2/CACNA1D/PIK3CB/RAD1/PIK3R1/FOXO3/TRAF3IP2/CDK6/HIPK2/NFATC3/GADD45B/NFATC2	14
Environmental Information Processing	Signal transduction	hsa04015	Rap1 signaling pathway	18/443	186/6454	0.0967741935483871	1.40988858952887	1.53981000975109	0.0864109211771185	0.474675066309749	0.454778506644071	RAP1A/PIK3CB/KDR/PIK3R1/RAPGEF6/FGF18/VEGFA/ACTB/EGFR/ANGPT1/ADCY8/PLCE1/KITLG/SIPA1L1/SKAP1/PLCB1/PLCB4/PLCG1	18
Organismal Systems	Immune system	hsa04664	Fc epsilon RI signaling pathway	7/443	56/6454	0.125	1.82110609480813	1.67525338091452	0.0867334802963615	0.474675066309749	0.454778506644071	PIK3CB/PIK3R1/FYN/ALOX5/ALOX5AP/MAP2K4/PLCG1	7
Human Diseases	Drug resistance: antineoplastic	hsa01523	Antifolate resistance	4/443	25/6454	0.16	2.3310158013544	1.81005109465074	0.0881534310219006	0.474675066309749	0.454778506644071	ABCC5/ABCC2/ABCC1/SHMT1	4
Human Diseases	Cancer: overview	hsa05205	Proteoglycans in cancer	18/443	187/6454	0.0962566844919786	1.40234907835492	1.51566526704521	0.0898530251056863	0.474675066309749	0.454778506644071	MTOR/SDC1/ERBB4/PIK3CB/KDR/PIK3R1/VEGFA/ESR1/ACTB/EGFR/PTK2/ANK3/PLCE1/IGF2/WNT5B/NANOG/ROCK1/PLCG1	18
Organismal Systems	Endocrine system	hsa04911	Insulin secretion	8/443	68/6454	0.117647058823529	1.71398220687824	1.60670712583115	0.0923930468443599	0.474675066309749	0.454778506644071	ATP1A2/CACNA1D/KCNMB2/ADCY8/CREB3L1/CREB3L3/PLCB1/PLCB4	8
Organismal Systems	Endocrine system	hsa04923	Regulation of lipolysis in adipocytes	6/443	46/6454	0.130434782608696	1.90028462066935	1.66343879996325	0.09250038338886	0.474675066309749	0.454778506644071	ABHD5/PIK3CB/PIK3R1/ADCY8/PLAAT2/IRS2	6
Human Diseases	Cancer: specific types	hsa05213	Endometrial cancer	7/443	57/6454	0.12280701754386	1.78915686507465	1.62450825684925	0.0933654872225281	0.474675066309749	0.454778506644071	GADD45A/PIK3CB/PIK3R1/TCF7/FOXO3/EGFR/GADD45B	7
Human Diseases	Drug resistance: antineoplastic	hsa01521	EGFR tyrosine kinase inhibitor resistance	9/443	80/6454	0.1125	1.63899548532731	1.56115521941539	0.0959807231293145	0.474675066309749	0.454778506644071	MTOR/PIK3CB/KDR/PIK3R1/VEGFA/FOXO3/EGFR/NRG1/PLCG1	9
Human Diseases	Cancer: specific types	hsa05225	Hepatocellular carcinoma	15/443	152/6454	0.0986842105263158	1.43771533800642	1.48246241424996	0.0976245667819053	0.474675066309749	0.454778506644071	MTOR/ARID1A/GADD45A/PIK3CB/PIK3R1/TCF7/ARID1B/ACTB/EGFR/CDK6/IGF2/WNT5B/MGST1/GADD45B/PLCG1	15
Human Diseases	Cancer: specific types	hsa05212	Pancreatic cancer	8/443	69/6454	0.115942028985507	1.68914188503942	1.56229151028367	0.0986083300545542	0.474675066309749	0.454778506644071	MTOR/GADD45A/PIK3CB/PIK3R1/VEGFA/EGFR/CDK6/GADD45B	8
Human Diseases	Cancer: specific types	hsa05214	Glioma	8/443	69/6454	0.115942028985507	1.68914188503942	1.56229151028367	0.0986083300545542	0.474675066309749	0.454778506644071	MTOR/GADD45A/PIK3CB/PIK3R1/EGFR/CDK6/GADD45B/PLCG1	8
Organismal Systems	Immune system	hsa04611	Platelet activation	11/443	104/6454	0.105769230769231	1.54093592637611	1.50968021977293	0.0992074960572507	0.474675066309749	0.454778506644071	RAP1A/PIK3CB/PIK3R1/FYN/ACTB/TBXAS1/ADCY8/STIM1/ROCK1/PLCB1/PLCB4	11
Metabolism	Lipid metabolism	hsa00140	Steroid hormone biosynthesis	6/443	47/6454	0.127659574468085	1.85985303299553	1.60603544606052	0.100245148415677	0.474675066309749	0.454778506644071	HSD3B1/SRD5A2/UGT2A3/CYP3A7-CYP3A51P/CYP7A1/CYP19A1	6
Organismal Systems	Endocrine system	hsa04925	Aldosterone synthesis and secretion	9/443	81/6454	0.111111111111111	1.61876097316278	1.52125772185171	0.101813423248784	0.474675066309749	0.454778506644071	HSD3B1/ATP1A2/PRKCE/CACNA1D/ADCY8/CREB3L1/CREB3L3/PLCB1/PLCB4	9
Environmental Information Processing	Signal transduction	hsa04020	Calcium signaling pathway	19/443	203/6454	0.0935960591133005	1.36358682961003	1.42886350636518	0.102325163994916	0.474675066309749	0.454778506644071	ERBB4/HRH1/CACNA1D/KDR/ADRA1B/FGF18/VEGFA/EGFR/ASPH/ADCY8/PLCE1/STIM1/ATP2A1/NFATC3/PLCB1/PLCB4/PLCG1/NFATC2/PHKA2	19
Environmental Information Processing	Signal transduction	hsa04072	Phospholipase D signaling pathway	12/443	117/6454	0.102564102564103	1.4942408983041	1.46453275486833	0.104421093664314	0.477762264162752	0.457736300994253	MTOR/PIK3CB/DGKQ/PLPP1/PIK3R1/FYN/EGFR/ADCY8/KITLG/PLCB1/PLCB4/PLCG1	12
Human Diseases	Cancer: specific types	hsa05221	Acute myeloid leukemia	7/443	59/6454	0.11864406779661	1.72850747981788	1.52598083139157	0.107451384347521	0.482388533867403	0.462168655202302	MTOR/PIK3CB/PIK3R1/TCF7/ZBTB16/CEBPE/STAT5A	7
Metabolism	Lipid metabolism	hsa00600	Sphingolipid metabolism	6/443	48/6454	0.125	1.82110609480813	1.55001449310981	0.10832077856304	0.482388533867403	0.462168655202302	CERS6/PSAPL1/SGMS2/PLPP1/UGCG/SPTLC2	6
Organismal Systems	Endocrine system	hsa04918	Thyroid hormone synthesis	7/443	60/6454	0.116666666666667	1.69969902182092	1.47812072947365	0.114898084295302	0.498213915253836	0.477330697249184	ATP1A2/ADCY8/TG/CREB3L1/CREB3L3/PLCB1/PLCB4	7
Organismal Systems	Endocrine system	hsa04915	Estrogen signaling pathway	11/443	107/6454	0.102803738317757	1.49773211535622	1.40932980020733	0.115188772961228	0.498213915253836	0.477330697249184	PRKCD/PIK3CB/PIK3R1/ESR1/EGFR/ADCY8/CREB3L1/CREB3L3/PLCB1/PLCB4/KCNJ6	11
Organismal Systems	Circulatory system	hsa04261	Adrenergic signaling in cardiomyocytes	13/443	132/6454	0.0984848484848485	1.4348108625761	1.37015416986226	0.118568764222092	0.498213915253836	0.477330697249184	ATP1A2/CACNB4/CACNA1D/PPP2R2C/ADRA1B/ADCY8/KCNQ1/CREB3L1/MYL2/ATP2A1/CREB3L3/PLCB1/PLCB4	13
Organismal Systems	Digestive system	hsa04972	Pancreatic secretion	8/443	72/6454	0.111111111111111	1.61876097316278	1.43324387272815	0.118627382789146	0.498213915253836	0.477330697249184	AMY2B/RAP1A/ATP1A2/ADCY8/KCNQ1/ATP2A1/PLCB1/PLCB4	8
Human Diseases	Cardiovascular disease	hsa05418	Fluid shear stress and atherosclerosis	12/443	120/6454	0.1	1.4568848758465	1.37141124801204	0.119922059753916	0.498213915253836	0.477330697249184	SDC1/PIK3CB/KDR/PIK3R1/EDN1/VEGFA/MAP3K5/ACTB/PTK2/MGST1/MAP2K5/MAP2K4	12
Environmental Information Processing	Signal transduction	hsa04668	TNF signaling pathway	11/443	108/6454	0.101851851851852	1.48386422539921	1.37655855302105	0.1208243327412	0.498213915253836	0.477330697249184	ADAM17/PIK3CB/PIK3R1/EDN1/MAP3K5/TRAF1/CREB3L1/BIRC3/MAP2K4/CREB3L3/XIAP	11
