# Supplementary material for: ChromTag: an interactive R-shiny platform for analysis and visualization of CUT&Tag and ChIP-seq peak profiling data
Source: Front Bioinform. 2026 Jun 25;6:1805772. doi: 10.3389/fbinf.2026.1805772 (PMC13346215; doi:10.3389/fbinf.2026.1805772)
Supplement: Supplementary file 7 [file DataSheet7.csv]

category	subcategory	ID	Description	GeneRatio	BgRatio	RichFactor	FoldEnrichment	zScore	pvalue	p.adjust	qvalue	geneID	Count
NA	NA	hsa04517	IgSF CAM signaling	30/354	246/6454	0.121951219512195	2.22337053879013	4.71267253169686	2.65052118225518e-05	0.00813710002952341	0.00813710002952341	CD2/KIRREL1/SLAMF6/LY9/AKT3/TUBA4A/TIGIT/MAPK10/UNC5C/TRIO/RASA1/RAC1/PLXNA4/DOK2/KCNQ3/PARD3/PPFIA1/RDX/CNTN1/LMO7/SLITRK6/LRFN5/TJP1/GLDN/ITGAM/PLCG2/CABLES1/CDH2/MBP/MYLK2	30
Metabolism	Glycan biosynthesis and metabolism	hsa00515	Mannose type O-glycan biosynthesis	5/354	17/6454	0.294117647058824	5.36224659355268	4.33820893376046	0.00172581055710213	0.264911920515177	0.264911920515177	CRPPA/RXYLT1/POMT2/MGAT5B/LARGE1	5
Organismal Systems	Digestive system	hsa04976	Bile secretion	10/354	66/6454	0.151515151515152	2.76236945728471	3.46660227564056	0.00292000291644636	0.298813631783011	0.298813631783011	ATP1B1/SCTR/UGT1A9/UGT2B15/UGT2B10/ABCG2/ADCY1/ABCB4/BAAT/SLCO1B1	10
Environmental Information Processing	Signaling molecules and interaction	hsa04514	Cell adhesion molecule (CAM) interaction	13/354	103/6454	0.12621359223301	2.30108057703911	3.20641178196179	0.00392042931839576	0.300892950186875	0.300892950186875	CD2/VTCN1/TIGIT/HLA-DMB/CNTN1/SLITRK6/NRXN3/NEO1/ITGAM/CDH5/CDH2/CLDN14/CLDN2	13
Organismal Systems	Development and regeneration	hsa04380	Osteoclast differentiation	13/354	107/6454	0.121495327102804	2.21505887322456	3.05296979140606	0.00544597309875217	0.334382748263383	0.334382748263384	TGFB2/AKT3/PPARG/MITF/MAPK10/PPP3CA/MAP3K7/RAC1/IFNB1/PLCG2/MAP2K6/SIRPB1/IFNGR2	13
