# Supplementary material for: ChromTag: an interactive R-shiny platform for analysis and visualization of CUT&Tag and ChIP-seq peak profiling data
Source: Front Bioinform. 2026 Jun 25;6:1805772. doi: 10.3389/fbinf.2026.1805772 (PMC13346215; doi:10.3389/fbinf.2026.1805772)
Supplement: Supplementary file 8 [file DataSheet8.csv]

ID	Description	setSize	enrichmentScore	NES	pvalue	p.adjust	qvalue	rank	leading_edge	core_enrichment
ROSTY_CERVICAL_CANCER_PROLIFERATION_CLUSTER	ROSTY_CERVICAL_CANCER_PROLIFERATION_CLUSTER	68	-0.620774990632719	-2.22889474335465	8.22805227093787e-08	0.00116439281712177	0.0011357743521573	3721	tags=72%, list=28%, signal=52%	IFT25/AURKA/RAD51AP1/DBF4/CDC20/CCNB2/H2AZ1/APOBEC3B/DNA2/TPGS2/FOXM1/PTTG1/ECT2/KIF15/NUSAP1/ZWINT/GINS4/TRIP13/MAD2L1/NEK2/ERCC6L/PLK1/TACC3/SMC4/BUB1/KIF11/TK1/KIF4A/DTL/MAPK13/NCAPG/DHFR/GTSE1/LMNB1/H2AX/MCM4/CENPM/DSG2/LRP8/DNMT3B/MCM2/HMGB2/CHAF1B/PRC1/CHEK1/PLEK2/EZH2/CENPE/NETO2
MEISSNER_NPC_HCP_WITH_H3_UNMETHYLATED	MEISSNER_NPC_HCP_WITH_H3_UNMETHYLATED	234	0.472513980830063	1.85314406765505	4.8986665845269e-08	0.00116439281712177	0.0011357743521573	3619	tags=54%, list=28%, signal=40%	PHACTR3/MPV17L/HAND1/DMGDH/LEKR1/SCNN1B/ABCC8/RIPOR2/MTARC1/GUCY2D/PARP14/DDX4/DRGX/THEMIS2/GRIN3B/KDF1/SLCO2A1/CCDC158/ADGRG2/CALN1/RBM43/ANKRD53/HIF3A/SSTR4/PRLHR/QRFPR/KCNG1/GJB6/EMILIN3/SLC34A2/TRIM25/IRAK3/CLDN7/FGF20/CPNE7/WDR86/BIRC3/TMEM59L/KLK8/GIPC2/PDLIM2/SLC25A21/SP5/MESP2/CORIN/TRPM6/DOC2B/CPNE9/SLC45A1/CYP4F22/ITGB4/RGCC/COL8A2/ENTPD2/USH1G/SYBU/KCP/KREMEN2/RAB42/TMC8/HTRA4/SEMA4F/A…
KOBAYASHI_EGFR_SIGNALING_24HR_DN	KOBAYASHI_EGFR_SIGNALING_24HR_DN	112	-0.525185210158833	-2.04171889292523	4.68243336429456e-07	0.00441756371698763	0.00430898876650363	3785	tags=60%, list=29%, signal=43%	FAM216A/PIMREG/USP1/VRK1/AURKA/RAD51AP1/DBF4/CDC20/H2AZ1/POLR3K/RANBP1/SNRPD1/CSE1L/PSRC1/SPC25/TNFRSF12A/ECT2/KIF15/NUSAP1/ZWINT/TUBB/EXOSC8/ORC1/PLK4/TRIP13/CDT1/MAD2L1/NEK2/ERCC6L/PLK1/PHLDA2/SMC4/BUB1/KIF11/TK1/KIF4A/DTL/NCAPG/DHFR/GTSE1/NCAPD3/LMNB1/DUSP4/SOX9/FABP5/H2AX/GINS2/MCM4/IER3/NT5E/CENPM/MCM7/CDC42EP1/MCM6/MCM2/PNN/HMGB2/PPIF/PRC1/DUT/STC1/EZH2/SLC20A1/NETO2/IL11/RAD54B/SLC43A3
HE_LIM_SUN_FETAL_LUNG_C2_PROMONOCYTE_LIKE_CELL	HE_LIM_SUN_FETAL_LUNG_C2_PROMONOCYTE_LIKE_CELL	140	-0.468783685253441	-1.87901262851226	1.00191020994948e-06	0.00472617744536669	0.00461001738181491	3672	tags=53%, list=28%, signal=38%	AURKA/RAD51AP1/DBF4/CDC20/CCNB2/APOBEC3B/CENPK/C21orf58/SKA3/INCENP/FOXM1/PTTG1/PSRC1/SPC25/ARHGAP11A/NSD2/KIF15/SLC2A4RG/NUSAP1/ZWINT/GINS4/ORC1/NCAPH2/ACAP3/H2AC16/CDT1/MAD2L1/PLK1/ARHGEF39/CBX5/H3C3/H2AC11/SMC4/BUB1/KIF11/NCAPD2/TK1/CEP152/TEDC1/NRGN/NCAPG/MXD3/DHFR/GTSE1/NCAPD3/PDSS1/LMNB1/SGO1/MTFR2/H2AX/H2AC17/H3C10/GINS2/MCM4/LIG1/CENPM/CARHSP1/MCM7/MTMR11/MCM6/TMPO-AS1/MCM2/IGFBP7/PRC1/CH…
MIKKELSEN_MCV6_HCP_WITH_H3K27ME3	MIKKELSEN_MCV6_HCP_WITH_H3K27ME3	198	0.469250735389314	1.80926908284949	9.13003399130414e-07	0.00472617744536669	0.00461001738181491	2988	tags=49%, list=23%, signal=39%	ADAMTS2/SCNN1B/ABCC8/ADAMTS18/CNTN2/DRGX/ZBTB16/LAMP5/GRIN3B/KDF1/OTOP3/SHE/RASL10B/ASCL2/UNCX/KCNQ1/PRLHR/ACE/QRFPR/GJB6/EMILIN3/SLC34A2/ELOVL3/PGF/HOXC12/CLDN7/TMEM178A/WDR86/CHD5/TMEM59L/PDLIM2/ADGRB1/RRAD/SCN4B/SFRP5/LBX1/YBX2/NKX2-3/DPYSL4/ATP2B2/DOC2B/ACHE/NKX2-5/GDF7/KCNT1/FOXC2/KCNQ4/COL8A2/SKOR1/SPTBN2/EBF4/ALOX12B/SLC8A2/DMRT3/HTR7/L1CAM/SLC6A5/VSTM4/EMX1/KCNC3/PHYHIPL/TC2N/SEZ6L/IHH/HE…
FISCHER_DREAM_TARGETS	FISCHER_DREAM_TARGETS	478	-0.341310399242588	-1.54929254233411	9.03586482606056e-07	0.00472617744536669	0.00461001738181491	4010	tags=48%, list=31%, signal=35%	SSRP1/TIMELESS/CHRAC1/ARID2/MIS18A/SRSF2/HSPD1/TMEM209/ORC6/NUDCD2/BMPR1A/CDCA8/ZRANB3/ZGRF1/KCTD9/BLM/CNOT9/MIS18BP1/TOE1/ZNF24/SLFN11/FNBP4/ZNF273/PIMREG/USP1/HCFC1/VRK1/USP37/RECQL4/CASP2/HS2ST1/SLC16A1/IFT25/LDLR/TNPO3/RBL1/AURKA/RAD51AP1/C4orf46/NUP54/DBF4/ILF3/CDC20/CCNB2/NIPBL/PRKAA1/H2AZ1/POLR3K/UBE2R2/GEN1/APOBEC3B/PGP/CENPK/DNA2/ZNF587/SNRPB/SKA3/HNRNPA2B1/MAT2A/PTBP1/PTGES3/RANBP1/CEP1…
REACTOME_PRC2_METHYLATES_HISTONES_AND_DNA	REACTOME_PRC2_METHYLATES_HISTONES_AND_DNA	39	-0.670729977688009	-2.165136982944	1.78369130308533e-06	0.00721197356446057	0.00703471756481486	3178	tags=72%, list=24%, signal=55%	H4C1/H3C1/H4C13/H3-3A/MTF2/H2AC18/H2BC15/H3C3/H2BC12/H3C13/H2BC14/H2BC13/H4C5/H2AC4/H2BC17/H3C4/H3C12/H4C12/H2AX/H2BC3/H3C10/H2BC21/H4C4/DNMT3B/H2BC6/H4C11/H4C2/EZH2
REACTOME_CONDENSATION_OF_PROPHASE_CHROMOSOMES	REACTOME_CONDENSATION_OF_PROPHASE_CHROMOSOMES	40	-0.670335241024124	-2.17609350600116	2.47244381282515e-06	0.00874719715429878	0.00853220840512701	3178	tags=75%, list=24%, signal=57%	H4C1/H3C1/H4C13/H3-3A/NCAPH2/H2AC18/H2BC15/PLK1/H3C3/SMC4/H2BC12/H3C13/H2BC14/H2BC13/H4C5/H2AC4/NCAPD3/H2BC17/H3C4/H3C12/H4C12/H2AX/H2BC3/H3C10/H2BC21/H4C4/H2BC6/H4C11/H4C2/MCPH1
REACTOME_HDACS_DEACETYLATE_HISTONES	REACTOME_HDACS_DEACETYLATE_HISTONES	48	-0.620137012057469	-2.0888328379144	4.15291784593808e-06	0.00999454020192711	0.00974889423572143	3412	tags=71%, list=26%, signal=53%	H4C16/PHF21A/H4C1/REST/H2AC15/H3C1/H4C13/H2AC18/H2AC16/KDM1A/H2BC15/H2AC21/H3C3/H2AC11/H2BC12/H3C13/H2BC14/H2BC13/H4C5/H2AC4/H2BC17/H3C4/H3C12/H4C12/H2AC17/H2BC3/H3C10/H2BC21/H4C4/CHD4/H2BC6/H4C11/H4C2/HDAC1
REACTOME_ACTIVATION_OF_ANTERIOR_HOX_GENES_IN_HINDBRAIN_DEVELOPMENT_DURING_EARLY_EMBRYOGENESIS	REACTOME_ACTIVATION_OF_ANTERIOR_HOX_GENES_IN_HINDBRAIN_DEVELOPMENT_DURING_EARLY_EMBRYOGENESIS	61	-0.580633465004698	-2.04554678983628	4.55938078632569e-06	0.00999454020192711	0.00974889423572143	3178	tags=51%, list=24%, signal=39%	H4C1/H3C1/H4C13/H3-3A/H2AC18/H2BC15/H3C3/H2BC12/H3C13/HOXA3/H2BC14/H2BC13/H4C5/H2AC4/JUN/H2BC17/H3C4/H3C12/HOXA1/H4C12/H2AX/H2BC3/H3C10/H2BC21/H4C4/POLR2B/H2BC6/H4C11/H4C2/EZH2/HOXB1
SWEET_LUNG_CANCER_KRAS_DN	SWEET_LUNG_CANCER_KRAS_DN	170	0.472866428585846	1.79300869349032	3.35915183987765e-06	0.00999454020192711	0.00974889423572143	2675	tags=41%, list=20%, signal=33%	CYP4B1/LEPR/PCK1/NTN1/ZMYND11/RIPOR2/RCN1/RHOB/KITLG/ATP1A2/ZBTB16/PGM2/SHE/TMEM45A/ACSL1/ACE/PLPP1/KDR/PPP2R3C/MFAP5/LOX/FGFR2/SPTAN1/TSPAN13/PTPRD/KANK3/LIFR/RECK/CDKN1C/VEGFD/PRX/CYP2A6/MYL3/AKAP12/SRGN/EPS15/ADRB2/MSLN/ACKR2/ANKRD1/BCL6B/COL1A1/BPIFB1/ALDOB/TBX3/TNNC1/SESN1/STAB1/KCTD12/GGH/RPTN/ARMCX2/SEPTIN4/RGS2/ICAM2/VAMP3/TMEFF1/ARRB1/RASIP1/MYL9/CALCRL/CAVIN2/RAMP2/RBP1/IFI16/MTSS2/GYG1…
AIZARANI_LIVER_C30_HEPATOCYTES_4	AIZARANI_LIVER_C30_HEPATOCYTES_4	207	0.44164955491842	1.71080865484855	4.59064490071909e-06	0.00999454020192711	0.00974889423572143	1995	tags=26%, list=15%, signal=22%	PHKA2/FOXO3/SLC7A2/ABCA5/LEPR/ZMAT3/MPV17L/FAM98B/PCK1/ZYG11B/HAL/ASGR1/CYP3A43/LINC00895/ACSL1/MFAP5/AK3/ACAD11/IRS2/ARHGEF26/MIGA1/PDE6A/LUADT1/RCL1/OLAH/SERAC1/MKLN1-AS/APMAP/RALGAPA2/LINC01554/MAS1/SLC39A14/PNPT1/ANGPTL4/SLC17A9/GRTP1/FKBP5/C5AR2/ST3GAL6/CYP3A4/KREMEN1/GCGR/AASS/C5/ZHX3/PLEKHA2/TRMT9B/CSAD/IKBIP/HPN/VSTM4/TUBD1/TLCD2
MEISSNER_BRAIN_HCP_WITH_H3K4ME3_AND_H3K27ME3	MEISSNER_BRAIN_HCP_WITH_H3K4ME3_AND_H3K27ME3	430	0.384757682963915	1.58892174134671	3.67401998788905e-06	0.00999454020192711	0.00974889423572143	2885	tags=38%, list=22%, signal=31%	SLC7A2/ADAMTS2/DNAH11/RSPO2/SYT14/NTN1/ADAMTS18/FRZB/PAX3/ADAMTS7/GUCY2D/PARP14/GAS1/CNTN2/SCNN1G/KITLG/THEMIS2/SNCAIP/STAC2/UNC5B/SLCO2A1/PKP2/SHE/ASCL2/ZBTB7C/TNFAIP8L3/ADRA2B/PRLHR/ADRA2A/ACE/QRFPR/KDR/GJB6/NXPH3/TRIM25/ADRA1B/PGF/ARHGEF26/OVOL2/LOX/GJD3/IRAK3/TXNIP/FGFR2/CPNE7/CHST8/TAFA2/KLK8/GIPC2/PDLIM2/RRAD/CDKN1C/SCN4B/SLC25A21/GFRA1/SP5/TENT5B/TRIM14/PDE5A/CORIN/ARG2/TRPM6/DPYSL5/IRX3/G…
REACTOME_ASSEMBLY_OF_THE_ORC_COMPLEX_AT_THE_ORIGIN_OF_REPLICATION	REACTOME_ASSEMBLY_OF_THE_ORC_COMPLEX_AT_THE_ORIGIN_OF_REPLICATION	37	-0.676603413922798	-2.16032122413922	5.61623345025581e-06	0.0113540182387564	0.0110749589999894	3178	tags=76%, list=24%, signal=57%	H4C1/H3C1/H4C13/ORC1/H3-3A/H2AC18/H2BC15/H3C3/H2BC12/H3C13/H2BC14/H2BC13/H4C5/H2AC4/H2BC17/H3C4/H3C12/H4C12/H2AX/H2BC3/H3C10/H2BC21/H4C4/ORC3/H2BC6/H4C11/H4C2/ORC2
REACTOME_DNA_METHYLATION	REACTOME_DNA_METHYLATION	34	-0.675757664702591	-2.11852542608799	8.63400536489072e-06	0.0162912169228335	0.0158908111371922	3178	tags=76%, list=24%, signal=58%	H4C1/H3C1/H4C13/H3-3A/H2AC18/H2BC15/H3C3/H2BC12/H3C13/H2BC14/H2BC13/H4C5/H2AC4/H2BC17/H3C4/H3C12/H4C12/H2AX/H2BC3/H3C10/H2BC21/H4C4/DNMT3B/H2BC6/H4C11/H4C2
MEBARKI_HCC_PROGENITOR_FZD8CRD_UP	MEBARKI_HCC_PROGENITOR_FZD8CRD_UP	264	-0.376641054029508	-1.62365746915755	1.96200558817215e-05	0.0347066526012727	0.0338536319480204	3488	tags=48%, list=27%, signal=36%	C21orf58/DNA2/DMBX1/SKA3/LOXL1/MN1/RANBP1/CEP135/INCENP/CSE1L/TLR6/CCDC74A/FOXM1/PTTG1/PLEKHG4/PSRC1/SPC25/ARHGAP11A/NSD2/PANX2/ECT2/KIF15/NUSAP1/ZWINT/FANCG/FAM161A/TDP1/ORC1/PLK4/TRIP13/FANCB/LRRIQ1/H2AC16/MAD2L1/NEK2/ERCC6L/STYK1/CENPQ/FAAP24/PLK1/VLDLR-AS1/ARHGEF39/CCP110/SCARA3/TACC3/SMC4/BUB1/KIF11/NCAPD2/TK1/MEX3B/KIF4A/KIF2A/NUP62CL/PSG5/TEDC1/ID3/PPP1R18/NRGN/H4C5/NCAPG/DHFR/GTSE1/NCAPD3…
REACTOME_ACTIVATED_PKN1_STIMULATES_TRANSCRIPTION_OF_AR_ANDROGEN_RECEPTOR_REGULATED_GENES_KLK2_AND_KLK3	REACTOME_ACTIVATED_PKN1_STIMULATES_TRANSCRIPTION_OF_AR_ANDROGEN_RECEPTOR_REGULATED_GENES_KLK2_AND_KLK3	36	-0.653982007257948	-2.0760981104479	2.19261861292604e-05	0.0350093196248648	0.0341488600167484	3178	tags=72%, list=24%, signal=55%	H4C1/H3C1/H4C13/H3-3A/H2AC18/KDM1A/H2BC15/H3C3/H2BC12/H3C13/H2BC14/H2BC13/H4C5/H2AC4/H2BC17/H3C4/H3C12/H4C12/H2AX/H2BC3/H3C10/H2BC21/H4C4/H2BC6/H4C11/H4C2
GOBP_CIRCULATORY_SYSTEM_PROCESS	GOBP_CIRCULATORY_SYSTEM_PROCESS	233	0.42214800339277	1.65497021264142	2.22650515227208e-05	0.0350093196248648	0.0341488600167484	2424	tags=39%, list=19%, signal=33%	SLC7A2/KCNG2/LEPR/MTOR/SLC4A3/ATP2A1/C3AR1/TTN/PIK3C2A/SCNN1B/ABCC8/KCNE1/CASQ2/SCNN1G/ATP1A2/HSPB7/SCPEP1/DSP/LNPEP/PKP2/RASL10B/KCNQ1/ADRA2B/SLC7A8/ADRA2A/ACE/XCL2/ADRA1B/GNAO1/FFAR3/GJD3/SLC4A8/MIR328/ATG5/MYL2/SLC2A5/KAT2B/NTS/ENPEP/FOXN4/SCN4B/SLC6A4/P2RX1/PDE5A/CORIN/PRCP/SCN3B/ATP2B2/IRX3/SLCO1C1/CNR1/SLC16A12/NKX2-5/MYL3/GSTO1/AKAP12/GCGR/HTR1B/FOXC2/ADRB2/MFSD2A/CD38/ITGA9/KCNJ2/QRFP/WNK…
REACTOME_REGULATION_OF_ENDOGENOUS_RETROELEMENTS_BY_THE_HUMAN_SILENCING_HUB_HUSH_COMPLEX	REACTOME_REGULATION_OF_ENDOGENOUS_RETROELEMENTS_BY_THE_HUMAN_SILENCING_HUB_HUSH_COMPLEX	39	-0.636338341934215	-2.05411972569966	3.01068794219479e-05	0.0429736037425912	0.041917397834224	3412	tags=72%, list=26%, signal=53%	H4C16/MORC2/H4C1/H3C1/H4C13/H3-3A/H2AC18/H2BC15/H3C3/H2BC12/H3C13/H2BC14/H2BC13/H4C5/H2AC4/H2BC17/H3C4/H3C12/H4C12/H2AX/H2BC3/H3C10/H2BC21/H4C4/MTREX/H2BC6/H4C11/H4C2
HE_LIM_SUN_FETAL_LUNG_C5_PRO_B_CELL	HE_LIM_SUN_FETAL_LUNG_C5_PRO_B_CELL	233	-0.377619068852016	-1.60754640198526	3.03668188832217e-05	0.0429736037425912	0.041917397834224	3682	tags=47%, list=28%, signal=34%	RBL1/AURKA/RAD51AP1/C4orf46/AKIP1/CDC20/CCNB2/GEN1/CENPK/C21orf58/DNA2/TPGS2/SKA3/INCENP/CSE1L/FOXM1/PTTG1/PSRC1/CRTAP/FADS2/SPC25/ARHGAP11A/NSD2/ECT2/KIF15/PGRMC1/ACAT2/SLFN13/NUSAP1/ZWINT/NAE1/FANCG/GINS4/SP1/RAB34/ORC1/PLK4/TRIP13/NCAPH2/H2AC16/CDT1/MAD2L1/HMGXB4/CENPQ/H2BC15/TNFRSF1A/PLK1/H2AC21/ARHGEF39/CCP110/CBX5/TACC3/H3C3/H2AC11/BUB1/KIF11/NCAPD2/TK1/KIF4A/H2BC14/DTL/CEP152/TEDC1/CMTM3/H…
