# Supplementary material for: ChromTag: an interactive R-shiny platform for analysis and visualization of CUT&Tag and ChIP-seq peak profiling data
Source: Front Bioinform. 2026 Jun 25;6:1805772. doi: 10.3389/fbinf.2026.1805772 (PMC13346215; doi:10.3389/fbinf.2026.1805772)
Supplement: Supplementary file 9 [file DataSheet9.csv]

TF	Log2 Enrichment Ratio	Adjusted P Value	Negative Log10 P Value	Pearson Residual	Expected Foreground Weight With Hits	Sum Foreground Weight With Hits	Sum Background Weight With Hits
MA0152.1	0.588341304641284	0.306123990559626	2.13799578389988	2.54568701820332	45.4336865721668	56	33.1998060536687
MA0518.1	0.669366130984506	0.306123990559626	2.02580998956965	2.44763460356994	31.2018263064993	40	21.2584420293338
MA0625.1	0.626415637509549	0.306123990559626	2.00277155897661	2.42608614524097	35.7880864145319	45	25.2626312777317
MA0649.1	1.0353205091031	0.306123990559626	2.16079097234327	2.82220016468477	6.89822162049121	12	1.54325561245547
MA0678.1	1.07098847066384	0.306123990559626	2.64609919488503	2.90842634865601	8.26530887538757	14	2.22725348265915
MA0068.2	1.06132136552427	0.306123990559626	2.53067745819113	3.0118879508936	13.5115842834236	21	5.52724857897671
MA0706.1	0.958433761752091	0.306123990559626	2.260842282079	2.69085712215487	11.7353695218644	18	5.04001203282754
MA0812.1	0.95939232901052	0.306123990559626	2.27540890448248	2.81343448885786	15.5393429571741	23	7.50834045306202
MA0524.2	0.929989713486591	0.306123990559626	2.24539517365557	2.62025404924441	11.8676199898764	18	5.29965893773891
MA0894.1	0.661216404883668	0.306123990559626	2.06802557183365	2.51914921317239	34.5646855995487	44	23.8607325181172
MA1523.1	0.806916243688578	0.306123990559626	2.12121026940847	2.62729021970316	22.7383468473405	31	13.6421208972805
MA1561.1	0.907792751555803	0.306123990559626	2.14922585911945	2.4966751573963	7.34746018815334	12	2.425244201333
MA1569.1	0.884134414922336	0.306123990559626	2.34996222050553	2.75629839394314	19.8382819707799	28	10.9484331503846
MA0904.2	0.907009696486333	0.306123990559626	2.00467238714	2.60633044870068	13.5184004932315	20	6.54063082106963
MA0056.2	0.86054937233019	0.306123990559626	2.08210200767454	2.61205817731434	17.6586454994681	25	9.66916010042641
MA0258.2	0.820551579368292	0.287156440077924	1.90462276244729	2.40798756676581	14.7629790384164	21	7.98410774810082
MA0654.1	0.588924143131351	0.287156440077924	1.93221718375692	2.34252910044013	37.9052412879794	47	27.4192344139779
MA1541.1	0.833509188060954	0.287156440077924	1.90462276244729	2.44164109915253	14.6901836390619	21	7.84118878215452
MA0705.1	0.873173412271611	0.279826865475901	1.85066513303248	2.44143377029295	10.58528954037	16	4.7820638222513
MA0713.1	0.646287000146271	0.279826865475901	1.83034639821465	2.27842220043049	28.1507999283493	36	19.2683720674053
MA0718.1	0.670265413771603	0.279826865475901	1.85266446059207	2.35290329512241	27.9218634092839	36	18.8189017593597
MA0709.1	0.591303177129308	0.248538252271144	1.77161655559841	2.23830616551053	33.7004430338205	42	24.1639679572262
MA0132.2	0.543166545326478	0.248538252271144	1.67718619117481	2.13784155697842	36.7944759803597	45	27.2384725721351
MA0726.1	0.732464250472683	0.248538252271144	1.67461883483329	2.24349286897704	17.6895424226451	24	10.7298199271537
MA0811.1	0.782187129491676	0.248538252271144	1.72180410087245	2.22587573824074	11.8037655697984	17	6.17429376673126
MA1525.1	0.558187625863219	0.248538252271144	1.67411904840159	2.21213396751534	37.4511441173871	46	27.527706946093
MA1570.1	0.725266819547691	0.248538252271144	1.7256485288586	2.20082967986409	16.9311193019907	23	10.2408103315634
MA1577.1	0.606013764172891	0.248538252271144	1.69913537751893	2.24210698389892	31.870822959088	40	22.571880936975
MA0107.1	0.743748402585179	0.228454047927393	1.63879487750111	2.1442103100987	12.8010670292977	18	7.13229241214347
MA0888.1	0.722441356898563	0.226510692186146	1.56777060261656	2.01784583448223	8.8821561726994	13	4.43830773416806
MA1111.1	0.658447552193016	0.226510692186146	1.59803949243236	2.06098056717811	19.0119641517534	25	12.3261261188215
MA1495.1	0.832865454027317	0.226510692186146	1.57858420561534	2.30525737138174	8.41533536433925	13	3.52179999048317
MA1519.1	0.567279000187434	0.226510692186146	1.57165279442312	2.09238758855375	31.4540859823267	39	22.7537026136409
MA0902.2	0.713573324497276	0.226510692186146	1.61459266108166	2.21494494408285	18.6238334515706	25	11.5641104033504
MA0621.1	0.604439198880641	0.206245886424213	1.41682029088364	1.90745022752832	19.4068844963875	25	13.1014719207092
MA0624.1	0.506153450024052	0.206245886424213	1.42139758081166	1.88800639747379	32.1320279440076	39	24.0847038169338
MA0720.1	0.480613280721461	0.206245886424213	1.43942634164361	1.87671696578175	35.8678518100323	43	27.4192344139779
MA0722.1	0.640262070507613	0.206245886424213	1.37040198249123	1.94621788138746	16.6708476836716	22	10.7298199271537
MA0725.1	0.640262070507613	0.206245886424213	1.37040198249123	1.94621788138746	16.6708476836716	22	10.7298199271537
MA0742.1	0.653175841828009	0.206245886424213	1.47247752540263	1.9414868826306	14.9431488129006	20	9.33783446836582
MA0874.1	0.718545317374149	0.206245886424213	1.46529194528247	2.05998430709584	12.1293755855477	17	6.81356282995908
MA0881.1	0.547085865672011	0.206245886424213	1.38555270300538	1.94236994201486	28.2942756954774	35	20.5500575648148
MA0882.1	0.498876633235238	0.206245886424213	1.37131752452938	1.90220340953139	33.9277878358636	41	25.6103132525248
MA0886.1	0.696099489183452	0.206245886424213	1.51953170699775	2.12127128641104	17.1208675846305	23	10.6133425050995
MA0903.1	0.669019124642946	0.206245886424213	1.42471622042801	2.00459917416776	15.6646355195869	21	9.75432692500352
MA1476.1	0.473394163424609	0.206245886424213	1.48413764839199	1.94534725547908	40.272096012586	48	31.0660724392561
MA1481.1	0.488485348742431	0.206245886424213	1.40066682163029	1.82803152980275	32.333395487248	39	24.480048046243
MA1497.1	0.687614639973511	0.206245886424213	1.38200555735557	1.92028464130413	8.22297079016809	12	4.14413126046698
MA1524.1	0.615317454213207	0.206245886424213	1.44997585282919	1.91769208052591	18.4965083577963	24	12.3141334693326
MA1548.1	0.651367544201344	0.206245886424213	1.36298137026208	1.85185532845565	10.8455527644866	15	6.29303774635119
MA0912.2	0.663299315044132	0.206245886424213	1.46540007738804	2.05260146533891	18.1580439989446	24	11.6496275169554
MA1650.1	0.648124021165744	0.206245886424213	1.41616586314195	1.89516400811016	4.28243872869501	7	1.40769774272132
MA0885.1	0.446519137353748	0.206110171723322	1.33622761575661	1.86287567196151	41.5156344431145	49	32.5075073126344
MA0900.2	0.494867123850579	0.206110171723322	1.33796722934868	1.79224476221562	29.6877929962249	36	22.2859454563172
MA0701.2	0.58681975657061	0.206110171723322	1.3330780312988	1.89792789382929	21.2110095584383	27	14.6435046671798
MA0075.3	0.488240260210939	0.206110171723322	1.33066097218979	1.78923250172166	30.6179447016131	37	23.1121092123515
MA1637.1	0.589875460919957	0.205229503743475	1.32209347554365	1.82537941869094	17.8452586239307	23	12.0355370283188
MA0027.2	0.512111743667658	0.196793579827879	1.30610441373761	1.77108919364691	26.0909391530826	32	19.2242542439596
MA0628.1	0.642895375175342	0.196725065775337	1.29861188160586	1.84355144161644	11.7120050159055	16	6.99414057582477
MA0710.1	0.508301109804316	0.190940052493178	1.26686263443326	1.79762630356848	27.8362150952739	34	20.6507487087289
MA1574.1	0.68288310791034	0.190940052493178	1.28341835908969	1.91355562994149	9.05827492513366	13	4.78408109628774
MA0158.2	0.549696190012967	0.190940052493178	1.26433833051226	1.72986763036475	18.9780089713869	24	13.2594620259045
MA0508.3	0.426677359478731	0.190940052493178	1.26802271495182	1.7351258348903	39.1782182709746	46	30.9184658997081
MA0125.1	0.540297161094689	0.170904309950642	1.18490819494215	1.66557521128551	17.3553167127487	22	12.0736357002021
MA0704.1	0.550898259707463	0.170904309950642	1.2042854642767	1.77210821353103	20.6575191404577	26	14.5568387665817
MA0810.1	0.572708578741298	0.170904309950642	1.18023319627613	1.68590659279789	13.771219212336	18	9.03698897318736
MA0838.1	0.553689838456005	0.170904309950642	1.16934552137219	1.66204941379039	3.7629697995406	6	1.38782611821911
MA0854.1	0.541832018133328	0.170904309950642	1.16858187403161	1.60100381148388	13.9589419860552	18	9.40554447178225
MA0890.1	0.486475697448975	0.170904309950642	1.2041108728323	1.6712672645834	25.4799859127709	31	19.0247717749968
MA1148.1	0.512656259689511	0.170904309950642	1.2251256843921	1.64037721847391	20.1128804085499	25	14.4875513518718
MA1463.1	0.532662151318291	0.170904309950642	1.23254208884369	1.79606978156987	24.1977676290097	30	17.5073968741442
MA1527.1	0.508973536510899	0.170904309950642	1.17546254427172	1.73502736452422	2.20521838025812	4	0.329497926886566
MA1538.1	0.506486163355868	0.170904309950642	1.17546254427172	1.72512080765271	2.21253943639081	4	0.343871332093434
MA0612.2	0.528032258280456	0.170904309950642	1.17194204241589	1.72362531373613	21.690684023655	27	15.5852479527101
MA0702.2	0.550898259707463	0.170904309950642	1.2042854642767	1.77210821353103	20.6575191404577	26	14.5568387665817
MA0661.1	0.51301404786521	0.15487165584394	1.14679689103582	1.60520825532198	18.4036890037708	23	13.1319015396399
MA0716.1	0.412300837225613	0.148865528699046	1.13511363099923	1.56473148927659	33.2304942350953	39	26.2413190404393
MA0101.1	0.521216437035489	0.144587708772703	1.12095315936348	1.55988154229262	14.9377620376179	19	10.3272586303319
MA0493.1	0.433646294719106	0.144587708772703	1.1133595819901	1.55366303150982	28.6112449847322	34	22.1723623183943
MA0887.1	0.626711332246344	0.144587708772703	1.1092995453666	1.75764905527392	8.48968488712551	12	4.66777016180492
MA0700.2	0.421185810791549	0.144587708772703	1.10884151736672	1.52890344942037	29.6203262530671	35	23.1534882233963
MA0592.3	0.448499710737645	0.140872928157839	1.09979790324679	1.51628931798605	24.109332525275	29	18.3337725284962
MA0666.1	0.40807017572387	0.1332762388289	1.071516615058	1.5009433512935	30.6443588168999	36	24.1639679572262
MA0721.1	0.485755145709835	0.1332762388289	1.08130439365735	1.56061629718834	20.3284598160954	25	14.9107976872022
MA0038.2	0.518526400481492	0.1332762388289	1.07402702976997	1.50715943960969	12.3995910160609	16	8.34407588784615
MA1656.1	0.486521807901779	0.1332762388289	1.07910057308379	1.4782394196316	16.024521962299	20	11.4608907835245
MA0827.1	0.513420774727446	0.109357804302876	1.03761395962538	1.50726055749639	13.282182970142	17	9.07686574198907
MA0892.1	0.584086370591355	0.109357804302876	1.04242578153072	1.65002870116302	9.51981232256544	13	5.69021593683247
MA0799.1	0.524720176394045	0.0950726855182149	1.01021217095635	1.52415740249003	4.71035430414631	7	2.24782297176191
MA0817.1	0.593881799725828	0.0950726855182149	1.01629470721394	1.73124145677024	4.46602922634872	7	1.76814035743179
MA0484.2	0.45053069931695	0.0950726855182149	1.00877012066979	1.40642327925145	18.011705158934	22	13.3623209580581
MA0505.1	0.461633727008669	0.0823307556112605	0.991281755738374	1.45515551432126	18.7939286413376	23	13.8980577248775
MA0708.1	0.375134122353356	0.0671768318629351	0.971432710781669	1.37284699450043	30.1350114474131	35	24.1639679572262
MA0826.1	0.436484977423218	0.0528087579719882	0.930381567805376	1.35138701141029	3.29574215356034	5	1.47051963158495
MA0872.1	0.464484926029501	0.0528087579719882	0.936033705034003	1.31271739216476	8.39265202587017	11	5.47726586735237
MA1134.1	0.484208202870654	0.0528087579719882	0.941646556908313	1.40007133843092	11.7398823819912	15	8.04887211613653
MA1546.1	0.530240806443068	0.0528087579719882	0.935132952287254	1.66956290670475	2.99222979684265	5	0.874634828992356
MA0650.2	0.487683228611076	0.0528087579719882	0.941646556908313	1.40962464868421	11.7202162417226	15	8.01026164821861
MA0703.2	0.459307567062237	0.0528087579719882	0.929912390847107	1.40055079028997	16.2132780895349	20	11.8314750616491
MA0494.1	0.394331189277014	0.0507569207210829	0.923495748193752	1.39127867361975	27.2704921397606	32	21.5400667077925
MA0163.1	0.417042662584221	0.0505458767580227	0.918861953959128	1.27875010009086	16.5135754195915	20	12.4210478130686
MA0619.1	0.269343653716114	0.0505458767580227	0.914684532468774	1.27145696921836	52.4595928484975	58	44.9937445271511
MA0087.1	0.283361627500324	0.047134764569515	0.887566201642935	1.24650607102452	45.8110646093854	51	38.9407111016302
MA0065.2	0.3131869903799	0.047134764569515	0.895808193909595	1.22359693068017	35.3750523895234	40	29.4517229472838
MA0160.1	0.341381179071468	0.047134764569515	0.876555735557386	1.25679697974835	30.5228143256294	35	24.9253400609186
MA0658.1	0.474620567672356	0.047134764569515	0.844326630649653	1.35291310726674	10.0694907754394	13	6.76939781898851
MA0662.1	0.425053182486052	0.047134764569515	0.876444488267855	1.33162766930985	18.2055639291543	22	13.7429232382183
MA0707.1	0.315946961390191	0.047134764569515	0.847489481253054	1.18140018753814	31.724593057444	36	26.2847882564113
MA0723.1	0.411851840024813	0.047134764569515	0.853515208299049	1.3075554771287	19.185518058052	23	14.6668639270357
MA0740.1	0.465291603821131	0.047134764569515	0.844326630649653	1.32734110783957	10.118293113949	13	6.86521128821039
MA0747.1	0.346101350745846	0.047134764569515	0.876555735557386	1.27311157500133	30.4680349182964	35	24.8177918323134
MA0853.1	0.442944874211648	0.047134764569515	0.844326630649653	1.26592431668439	10.2364863024671	13	7.09725958294725
MA0860.1	0.444917481896269	0.047134764569515	0.883307112456532	1.70649916531355	1.52804210846033	3	0
MA1110.1	0.426645993668963	0.047134764569515	0.868567632432133	1.26509216009383	13.821404952302	17	10.1355184698973
MA1125.1	0.19693286312374	0.047134764569515	0.853096048935823	1.1645588124087	75.4090135962912	81	67.0502661126416
MA1135.1	0.439690703634779	0.047134764569515	0.868567632432133	1.30181643696981	13.7382588324336	17	9.97227796871996
MA1604.1	0.390636348048862	0.047134764569515	0.853515208299049	1.24398589364823	19.3565515789913	23	15.0026534710392
MA1647.1	0.424625062070652	0.047134764569515	0.901766221226709	1.3153715551459	17.3339513969727	21	13.0316892466503
MA0522.3	0.436270220191092	0.047134764569515	0.876444488267855	1.36462615791382	18.1197913632122	22	13.5745262441816
MA0077.1	0.336819547604729	0.0411236825062273	0.829824481224049	1.17298231981405	26.0867308247349	30	21.2159920468819
MA0002.2	0.293159467835427	0.0411236825062273	0.821784802296893	1.12510331350119	33.822160984045	38	28.4029364049226
MA0673.1	0.326020401817305	0.0411236825062273	0.813491964861333	1.16369285239341	28.000054902259	32	22.9724148580018
MA0715.1	0.377677835451103	0.0411236825062273	0.813514726864753	1.23330554648771	21.236244960067	25	16.6930492474417
MA0889.1	0.352146045879714	0.0411236825062273	0.820984993516111	1.14091833815784	20.5670775946445	24	16.3792751798602
MA0103.3	0.233634002081283	0.0411236825062273	0.823523549548411	1.12224262853595	54.0626852800998	59	47.1410905774854
MA0868.2	0.302015635294266	0.0411236825062273	0.814453437080088	1.18242386474944	35.5233382454643	40	29.742852076095
MA0786.1	0.299013469787604	0.0395737588881332	0.803873955402763	1.18387248976107	36.4715381596723	41	30.6044498206035
MA0876.1	0.341388685610473	0.0395737588881332	0.801722876061553	1.12091258576536	21.5566243393708	25	17.3220490194962
MA1589.1	0.421359502277428	0.0395737588881332	0.807508320231364	1.24832443546222	4.22230942922063	6	2.28964608863117
MA0813.1	0.440224567261032	0.0289932171403635	0.787788692306196	1.24405117489918	7.63809523376341	10	4.99584702176755
MA0145.3	0.401579976782651	0.0275284421889049	0.781050116835953	1.13664111948002	7.81780116141491	10	5.34866307308548
MA0766.2	0.349404982556648	0.0275284421889049	0.779693338455724	1.17293598934233	23.2740860876829	27	18.6939359697374
MA0135.1	0.32164240104906	0.0215920618762854	0.750632674820879	1.11003561193624	25.34215895411	29	20.7541765645025
MA0601.1	0.188706052348655	0.0215920618762854	0.703436846695195	0.950880455935835	58.7104598620418	63	52.2660509883444
MA0610.1	0.328664005035282	0.0215920618762854	0.738632607665017	1.0436248232749	18.9707631602028	22	15.2452363488555
MA0634.1	0.30855460021279	0.0215920618762854	0.737561288971856	1.07957523532973	26.3811523728655	30	21.7940288951475
MA0671.1	0.28666738337507	0.0215920618762854	0.70303832322258	1.04190652510671	29.3478800153446	33	24.6185954291191
MA0156.2	0.472323862203627	0.0215920618762854	0.705022874908572	1.59105034725585	2.3143766080338	4	0.543807913184655
MA0815.1	0.444546528021442	0.0215920618762854	0.735861257770926	1.28650437073579	5.00863559176096	7	2.83343763374633
MA0464.2	0.472232359044014	0.0215920618762854	0.705022874908572	1.59069607092719	2.31465262823468	4	0.54434982272893
MA0818.1	0.358464281198064	0.0215920618762854	0.730583033228045	1.03381435370825	5.34790171946689	7	3.49951769625411
MA0823.1	0.342809535587038	0.0215920618762854	0.701336435781416	1.1122628200941	2.72311787739393	4	1.34628829071557
MA1138.1	0.368163141701127	0.0215920618762854	0.74777054668384	1.08770909778554	13.3140623614949	16	10.1394544452252
MA1464.1	0.472232359044014	0.0215920618762854	0.705022874908572	1.59069607092719	2.31465262823468	4	0.54434982272893
MA1517.1	0.309622804687767	0.0215920618762854	0.737561288971856	1.08312158192569	26.3699202360355	30	21.7719768781885
MA1559.1	0.262761653745557	0.0215920618762854	0.728652017852495	1.01408723490552	34.2169832717941	38	29.1780896920533
MA1573.1	0.396027026040556	0.0215920618762854	0.730583033228045	1.14378917107463	5.19736758660288	7	3.20397453282188
MA1616.1	0.333003585782183	0.0215920618762854	0.750632674820879	1.1471255329777	25.2272761099522	29	20.5286274578613
MA1621.1	0.232996607676871	0.0215920618762854	0.727484657018577	1.02548752615774	45.7336547273128	50	39.7887325370788
MA0893.2	0.335025081132749	0.0215920618762854	0.715828073242484	1.08818766037214	20.7153185009857	24	16.6703160592714
MA1140.2	0.379573171556285	0.0215920618762854	0.705022874908572	1.24389337117487	2.60334032598637	4	1.11112942157633
MA0746.2	0.330420687061494	0.0215920618762854	0.701206290994493	1.08669399239093	21.655052110854	25	17.5152919365694
MA0871.2	0.447527597706515	0.0215920618762854	0.705022874908572	1.49594458585874	2.38981889060876	4	0.691923496172688
MA0836.2	0.352899945769128	0.0215920618762854	0.749086527062919	1.11679247843743	18.7735251507672	22	14.8579996195595
MA0035.4	0.301279236882996	0.0215920618762854	0.721123542813665	0.971821232439642	20.1051787548753	23	16.4724307207741
MA0114.4	0.344119697817683	0.0215920618762854	0.749086527062919	1.09034383377637	18.8445984964021	22	14.9975376831535
MA0066.1	0.447075157266943	0.016378237910412	0.682291189351231	1.27516671312803	5.86822766310638	8	3.52107189445047
MA0071.1	0.297724511049751	0.016378237910412	0.687698224229764	0.99574248738976	22.8614603413219	26	18.8838292114031
MA0507.1	0.294971859737767	0.016378237910412	0.687698224229764	0.986954156438236	22.8876118193195	26	18.9351723213596
MA0733.1	0.407464661651574	0.016378237910412	0.682291189351231	1.16189081316089	6.03157734998961	8	3.8417757925541
MA1505.1	0.38604669697414	0.016378237910412	0.682291189351231	1.10069920062026	6.12178892677913	8	4.0188878818546
MA0151.1	0.182791444187796	0.00873093856815784	0.668611286345678	0.896621708617292	56.0117316535272	60	49.9676468535906
MA0630.1	0.33840787616204	0.00873093856815784	0.666625917993129	1.04839841892944	17.0962441811397	20	13.5649994587506
MA0798.2	0.322413528003139	0.00873093856815784	0.666625917993129	1.00094538675471	17.2186959714024	20	13.8054086521585
MA0057.1	0.263421690804008	0.00267979293881709	0.60157722753776	0.875136253825538	22.2728291265802	25	18.7281715011556
MA0483.1	0.216003915935011	0.00267979293881709	0.627963355167994	0.8781822418309	38.5678638456414	42	33.7201590822052
MA0489.1	0.301735532849917	0.00267979293881709	0.648830277685975	0.88017579377552	11.9346189133194	14	9.43119770176662
MA0647.1	0.321122374326648	0.00267979293881709	0.610831216618963	0.912007031313952	8.20775279310013	10	6.11425381733167
MA0668.1	0.357531723873877	0.00267979293881709	0.63502342173161	1.04710353045376	12.4900982452428	15	9.52176843050744
MA0009.2	0.228700316729304	0.00267979293881709	0.585579752342636	0.946116910226516	1.25879500474393	2	0.471388054899173
MA0732.1	0.229315770171524	0.00267979293881709	0.585579752342636	0.949155705236805	1.25695467062325	2	0.467774933028068
MA0088.2	0.311298694297445	0.00267979293881709	0.587795545322196	1.39156625895607	1.01869473897355	2	0
MA0784.1	0.255644720581517	0.00267979293881709	0.612512793701597	0.840119019177414	21.4260900349036	24	18.0657714527764
MA0820.1	0.186131202842084	0.00267979293881709	0.592466220537743	0.810569535393601	44.6561257857879	48	39.6732235424793
MA0466.2	0.413462763900432	0.00267979293881709	0.642224903347152	1.17150824359765	6.88429144667995	9	4.51590654844578
MA0841.1	0.311298694297445	0.00267979293881709	0.587795545322196	1.39156625895607	1.01869473897355	2	0
MA0844.1	0.294025652678637	0.00267979293881709	0.61694376118745	0.890388103623837	3.7963791184843	5	2.45341852321642
MA0147.3	0.344641094073849	0.00267979293881709	0.585384009048968	0.980785964995226	8.98724553997535	11	6.64462934015148
MA1155.1	0.249321619738636	0.00267979293881709	0.585579752342636	1.04998248987715	1.19755854282532	2	0.351162712456908
MA1418.1	0.311298694297445	0.00267979293881709	0.587795545322196	1.39156625895607	1.01869473897355	2	0
MA1101.2	0.249321619738636	0.00267979293881709	0.585579752342636	1.04998248987715	1.19755854282532	2	0.351162712456908
MA1479.1	0.272760510806953	0.00267979293881709	0.612512793701597	0.89410861181429	21.2695110654055	24	17.7583604816432
MA1498.1	0.255331865517221	0.00267979293881709	0.614620249721894	0.829067019279091	20.5085560318591	23	17.2643799898755
MA1504.1	0.188323588124054	0.00267979293881709	0.600817860646673	0.786321380448471	40.8594280232598	44	36.2191794264692
MA1536.1	0.298009378489455	0.00267979293881709	0.599964410383497	0.896838530161423	14.682874050077	17	11.8268378903609
MA1549.1	0.238988850949903	0.00267979293881709	0.602649713773819	0.787313532111226	21.5802553924896	24	18.3684437876534
MA1562.1	0.301924956446227	0.00267979293881709	0.599964410383497	0.908212559875522	14.6555024844495	17	11.7730993864101
MA1576.1	0.319603989994849	0.00267979293881709	0.61694376118745	0.971422618371239	3.70281142103964	5	2.26971737337258
MA1584.1	0.311298694297445	0.00267979293881709	0.587795545322196	1.39156625895607	1.01869473897355	2	0
MA1620.1	0.200363769380363	0.00267979293881709	0.648332639081268	0.87001182900924	44.417752920561	48	39.2052268873339
MA0594.2	0.311298694297445	0.00267979293881709	0.587795545322196	1.39156625895607	1.01869473897355	2	0
MA0102.4	0.263207095758419	0.00267979293881709	0.60157722753776	0.874451615709503	22.2748542932408	25	18.7321475041388
MA0491.2	0.337500800684413	0.00267979293881709	0.610831216618963	0.95784840062216	8.12659938604475	10	5.95492560260632
MA0499.2	0.231253400477086	0.00267979293881709	0.649385353681065	0.90757487530256	35.5624359361127	39	30.8196124423805
MA0681.2	0.183580967383718	0.00267979293881709	0.600817860646673	0.767235984970099	40.933590228476	44	36.3647818378273
MA0503.1	0.205093804424535	0.000284868511640867	0.557053350527392	0.729971664985966	27.5094145720457	30	24.0091423261192
MA0644.1	0.26846061669761	0.000284868511640867	0.56011313759348	0.839367426302908	17.6419144998644	20	14.6363121844343
MA0670.1	0.19645927726631	0.000284868511640867	0.572643644621671	0.776042550198593	36.0450991313523	39	31.7672234916452
MA0683.1	0.343737871260108	0.000284868511640867	0.569754695066802	1.01153484340845	4.5120159906673	6	2.85842601918933
MA1513.1	0.35055606580004	0.000284868511640867	0.569754695066802	1.0321800814657	4.4859394511692	6	2.80723003574021
MA1537.1	0.269060745854967	0.000284868511640867	0.565484628982951	0.78717937153845	4.80583677098198	6	3.43528338199605
MA1581.1	0.21599886301683	0.000284868511640867	0.557053350527392	0.767397252625144	27.3866420355351	30	23.7681034126675
MA0909.2	0.28239499147512	0.000284868511640867	0.565484628982951	0.827013231317649	4.75225100381991	6	3.3300786231768
MA0867.2	0.154245198190594	0.000284868511640867	0.56837054907887	0.711276653056153	49.9500238938451	53	45.0667161276895
MA1643.1	0.326454124528	0.000284868511640867	0.569754695066802	0.959325543081054	4.57867338906821	6	2.9892942682353
MA0154.4	0.237424791072583	0.000284868511640867	0.56011313759348	0.745361557108694	17.892634072061	20	15.1285490883948
MA1112.2	0.214742724288401	0.000284868511640867	0.573131855096732	0.745171824371547	25.5364514908575	28	22.1356304570461
MA0004.1	0.18335229552132	0	0.387132504967864	0.525959614663362	6.10379167085877	7	4.98355392903867
MA0006.1	-0.629075491199202	0	0.0097057763074815	-1.77634365526643	7.29987769911974	4	10.3318256585386
MA0019.1	-0.0780563456843169	0	0.171422785265753	-0.255478714363582	20.7720932181053	20	20.7817816729582
MA0029.1	-0.743793844920912	0	0.00392119813231679	-2.17916639318899	13.396589346844	8	18.3014794016557
MA0030.1	-0.0462719287252442	0	0.207902372722342	-0.144928486835286	17.4046723975917	17	17.1705355524439
MA0031.1	-0.235392234354324	0	0.0857501799608809	-0.695450587624482	12.6786843471291	11	13.8920188984274
MA0040.1	-0.123917371104993	0	0.142321791146133	-0.436634244113693	26.4656278757037	25	26.9598793694974
MA0041.1	-0.234623234445563	0	0.0417244993243877	-1.20557209102237	60.4852970563135	55	63.75058296121
MA0051.1	0.0165204734485123	0	0.271853580500545	0.0473183968679182	8.90332708424669	9	8.47987251454302
MA0059.1	-0.193288389088457	0	0.0975373145855456	-0.552078565751747	8.07659160656022	7	8.85674549511914
MA0069.1	0.0450917150487005	0	0.272630324085266	0.130704378817328	10.7085307983373	11	10.0240229749833
MA0070.1	0.14268686503379	0	0.398847073829975	0.442497434635555	16.7845997869162	18	14.953149053913
MA0072.1	0.0641191605167943	0	0.268806153598893	0.191262974421258	13.5242586737813	14	12.5521321675
MA0073.1	-0.690800431543654	0	0.00572631577532488	-2.08157166192854	15.5161276801385	10	20.4627619767089
MA0074.1	0.0324493286430418	0	0.189382222022741	0.0952362072503644	4.8548091766823	5	4.53143074356908
MA0078.1	-0.750027513728877	0	0.0013901119381058	-2.56366740091137	25.4654518811316	17	32.9962371589173
MA0084.1	-0.0978943060675945	0	0.148877205048728	-0.437723722973596	46.836290279015	45	46.9535332561112
MA0091.1	0.00379853451159651	0	0.264315284722943	0.0113962854968098	13.9712231887002	14	13.4296561161743
MA0092.1	0.0564312312611568	0	0.33769587441817	0.221129379016886	35.1661191930694	36	33.0415250961307
MA0108.2	-0.254700511503149	0	0.0718753611297505	-0.903253138925153	27.0605308695599	24	29.1278504428644
MA0111.1	-0.142003605397878	0	0.136589508993239	-0.48841608344353	24.5887628254557	23	25.2750364456218
MA0115.1	0.164029449984896	0	0.293362554711445	0.982728959551451	0.509347369486776	1	0
MA0116.1	-0.77317601993402	0	0.00240097577633555	-2.20576242771808	10.9764509787639	6	15.5500297759933
MA0119.1	-0.0901555803342267	0	0.133751385284874	-0.258572144840658	6.45260032247265	6	6.6683687970635
MA0139.1	-0.0813133657990255	0	0.133751385284874	-0.233290755470129	6.40694912321909	6	6.57874194908438
MA0142.1	-0.507601724477093	0	0.00997993846116303	-1.84445539440622	29.4769909900347	23	34.8720785772115
MA0149.1	-0.237077434308339	0	0.0455132318457161	-0.762192065070027	2.90303011911511	2	3.69950939776176
MA0138.2	0.0675906103342121	0	0.119492755649722	0.33607317116674	0.791041527014609	1	0.553049204537309
MA0155.1	0.17507773459726	0	0.426345910894836	0.516792693456061	12.7493270486653	14	11.0307114798917
MA0159.1	-0.21891971983993	0	0.0924896917816504	-0.662347425782362	14.7128901855949	13	15.8857684696001
MA0164.1	-0.371079781803815	0	0.0390023615588266	-1.15551481458936	17.2100743156002	14	19.7884817839371
MA0259.1	0.234398612447402	0	0.503491256484147	0.668232796517459	6.80031411389307	8	5.35103412970433
MA0146.2	-0.354620813524086	0	0.0261489790717507	-1.46265952281909	39.783918180689	34	44.1076345221448
MA0467.1	-0.101064054596825	0	0.169182479376919	-0.345526310157082	24.1145713997541	23	24.3440579933734
MA0468.1	-0.0951263665907289	0	0.161442052750952	-0.284611774963385	13.7124835940513	13	13.9216735287513
MA0476.1	0.263639646852053	0	0.505143915954738	0.787795555654331	14.0082949654377	16	11.5024390124025
MA0478.1	-0.145368789881295	0	0.133820303821517	-0.467041481186222	19.3682639947709	18	20.025648418066
MA0479.1	0.0265075149220273	0	0.259054422448229	0.0889583970281644	22.7203620764459	23	21.6068114562744
MA0480.1	-0.472631687039674	0	0.00968379665852744	-1.88842396161601	37.2854151246852	30	43.2023317647726
MA0488.1	-0.0511753917976847	0	0.204230123148995	-0.149278396689268	11.3420202569308	11	11.2677507265016
MA0492.1	-0.270641458274931	0	0.0838830312119373	-0.801633793408397	12.9544824293164	11	14.4334923578175
MA0497.1	-0.418596909947611	0	0.00870332542897738	-1.95665521592715	51.4738580215464	43	58.0584546130316
MA0501.1	-0.504591906459961	0	0.0167231170651772	-1.43616438694866	6.52798771926346	4	8.81637662297368
MA0504.1	0.248848734461529	0	0.549200901885424	0.78947106573091	18.7219839000678	21	15.7568088531256
MA0506.1	0.289460898071467	0	0.488047942432266	1.02516321153196	1.99164621082611	3	0.910192395482303
MA0513.1	-0.00357261513624962	0	0.251560428220459	-0.0133290721613526	31.0478155788608	31	29.9560732789194
MA0514.1	0.134869509594033	0	0.540502123413838	0.668844107592651	57.0089550917936	60	51.9254923201751
MA0515.1	0.00340093496594918	0	0.27569619352407	0.0140910036479037	39.9441945589219	40	38.4223046035755
MA0517.1	-0.137000871284057	0	0.139592352307372	-0.496692775892285	28.7256022864894	27	29.3968796293846
MA0519.1	0.190260099565397	0	0.542767823244045	0.695011637375975	29.5566712311672	32	26.0285145301698
MA0520.1	-0.082759842279664	0	0.172253881213979	-0.274721689498276	21.8489348514815	21	21.8959412777506
MA0521.1	-0.189204560318854	0	0.0946210568649674	-0.728819945857761	33.7025034314289	31	35.1680131290124
MA0523.1	-0.42747866700057	0	0.0214319677454677	-1.4672925954735	24.7896510963635	20	28.6694397211509
MA0527.1	-0.665787050936674	0	0	-2.22016081540661	2.38958689915083	0	4.69146802811332
MA0076.2	-0.241414670602365	0	0.0857501799608809	-0.713552423867407	12.7253292654251	11	13.9835967117045
MA0050.2	-0.13632616729613	0	0.124448666623671	-0.580374859030491	42.3488210633923	40	43.1432998388966
MA0150.2	-0.632297111290503	0	0.0097057763074815	-1.78512659401478	7.32075164553982	4	10.372807408265
MA0137.3	-0.439158813840955	0	0.0232913637229563	-1.42015272684262	20.2431554536056	16	23.7433199154495
MA0144.2	0.12691125892288	0	0.405010805995986	0.468658239572137	30.3346917142317	32	27.5559995623365
MA0140.2	0.0514549210571706	0	0.317024789113524	0.16342764269654	18.5305989938201	19	17.381063501892
MA0095.2	-0.168925118181236	0	0.11386786249989	-0.591319579480376	25.968950960192	24	26.9847552297337
MA0591.1	-0.679762449462566	0	0.00278375376711726	-2.04559647770979	3.74782357637852	1	6.358089588555
MA0593.1	-0.351535967459532	0	0.0346295342684816	-1.28340226844018	29.5088072844804	25	32.9345434024991
MA0595.1	-0.341436870276694	0	0.0408347523487307	-1.20965725600341	27.1013382364021	23	30.207967410747
MA0596.1	-0.508367823771783	0	0.011450629616459	-1.76488113340775	25.8667759000266	20	30.7841552732279
MA0597.1	-0.208734920863766	0	0.114205983567092	-0.615520233717025	12.474540838397	11	13.4912246252817
MA0599.1	-0.137992950299885	0	0.105892484296406	-0.650222016826714	51.8221698701586	49	52.7422941093721
MA0602.1	0.0947673256427004	0	0.35242300971186	0.343536968261047	28.8051159835381	30	26.552988606896
MA0603.1	0.214450698219578	0	0.418307600973845	0.642486578589064	4.09830930906532	5	3.04619706428409
MA0604.1	0.078578364738136	0	0.27859411955414	0.224917599034624	6.60193215230923	7	5.96155148295241
MA0606.1	0.109352691712542	0	0.477882889024001	0.529806057852872	54.6610603961994	57	50.315878456929
MA0607.1	-0.0927732749977315	0	0.170563748926091	-0.333968574509934	28.1505222105571	27	28.2678268249857
MA0608.1	0.0279234226063521	0	0.194677149086533	0.0804970323821539	5.86545909350492	6	5.51563637094076
MA0611.1	-0.426845409922914	0	0.0225452703685494	-1.50947779903799	27.1193091059085	22	31.243249559204
MA0613.1	-0.111578243155951	0	0.165583894954482	-0.356978718086148	19.0378074485006	18	19.376864177552
MA0614.1	-0.148519760993816	0	0.117945937485594	-0.546570295732422	29.9314980012851	28	30.7644106839
MA0615.1	0.164029449984896	0	0.293362554711445	0.982728959551451	0.509347369486776	1	0
MA0618.1	0.0855528349219616	0	0.358179040676062	0.303097132757734	26.9743838175637	28	24.9587182216006
MA0622.1	0.18335229552132	0	0.387132504967864	0.525959614663362	6.10379167085877	7	4.98355392903867
MA0626.1	0.128898690371004	0	0.354605793299237	0.371646203905117	10.1904252021846	11	9.0068279776385
MA0629.1	-0.0688565907274574	0	0.16941041447532	-0.219136390187954	18.6309363038143	18	18.5780554095863
MA0631.1	-0.41859797207588	0	0.0342449796520372	-1.2084663030449	10.6930237816629	8	12.9935781006139
MA0633.1	0.183369418728391	0	0.467899349871208	0.57976541197399	18.342401839994	20	16.0115766544077
MA0007.3	-0.0261728523526261	0	0.119492755649722	-0.114938570279562	1.083580260013	1	1.12738952810305
MA0635.1	0.107847598638844	0	0.349150109385785	0.313977383183654	11.2824080982843	12	10.1507143732824
MA0636.1	0.164029449984896	0	0.293362554711445	0.982728959551451	0.509347369486776	1	0
MA0637.1	-0.467662756134411	0	0.0132861481814437	-1.40693608966569	3.93580947785313	2	5.72716168499878
MA0638.1	0.0590145710204619	0	0.284643703476066	0.191769014067448	2.77768437951074	3	2.45341852321642
MA0639.1	-0.158877064182305	0	0.108336364274111	-0.458088260650314	9.98846331246899	9	10.6103168698672
MA0641.1	0.223584059896781	0	0.289551283917149	0.920994906675159	1.27412410778318	2	0.501483632019139
MA0136.2	-0.183483702812215	0	0.0959584241264288	-0.724188233853445	35.7485742219091	33	37.1850571210955
MA0642.1	-0.116269337314859	0	0.156410487926916	-0.340652985372817	11.7949653894936	11	12.1570164019465
MA0643.1	0.219732093386479	0	0.484724450099426	0.675085211210695	16.1766290215341	18	13.7595220680807
MA0645.1	-0.346574892488847	0	0.0432736591870051	-1.10863949537608	19.2381539803191	16	21.7702038585252
MA0475.2	0.239936284127937	0	0.485401457089519	0.831900968052047	2.15014400774555	3	1.22137059412334
MA0042.2	-0.0748507555696794	0	0.176579068266266	-0.307636142879422	39.2098646777357	38	38.9805971850684
MA0033.2	-0.0899033485179022	0	0.148257807971333	-0.432844144731155	53.902521245684	52	53.8266410602978
MA0157.2	-0.352091150109635	0	0.0477275883032793	-1.06347640877632	14.7537593003611	12	16.9660066669768
MA0646.1	0.228919209669808	0	0.471132499909825	0.652802866062032	8.68220792436974	10	7.04575000184653
MA0648.1	-0.222866637708602	0	0.0953944143217921	-0.683629176518958	15.8281834852125	14	17.0754201031039
MA0131.2	-0.639876733052868	0	0	-2.16541934883982	2.27452538755587	0	4.46556814428571
MA0046.2	0.0028862333087023	0	0.260051385924828	0.00959339136685341	21.9702827714518	22	21.134183246277
MA0153.2	0.286897676442373	0	0.546244363767617	0.830642001244449	11.114887169082	13	8.82182108897802
MA0651.1	-0.473320722438054	0	0.0259869134174533	-1.3468913824286	8.72536839671482	6	11.1304868139529
MA0486.2	0.288089048394173	0	0.534467606023292	0.828843671363316	5.6407040878018	7	4.07437561420103
MA0655.1	-0.0183682544798418	0	0.189382222022741	-0.05364880824762	5.08364575911474	5	4.9807048463548
MA0656.1	0.0355237441012828	0	0.119492755649722	0.168511663181083	0.888957265447839	1	0.74528684882296
MA0657.1	-0.0953047597278567	0	0.0542851080007861	-0.389903675526847	1.31177813313218	1	1.57540965501391
MA0660.1	-0.496317587039122	0	0.0214129363986468	-1.49569529730518	14.8892659481202	11	18.2320464187787
MA0663.1	0.0690587349368847	0	0.119492755649722	0.344161115078416	0.78661051977435	1	0.54434982272893
MA0664.1	-0.236439745848813	0	0.0455132318457161	-0.760309209368724	2.90039670136465	2	3.69433921743254
MA0665.1	0.106581322670255	0	0.356372385701429	0.305686792629748	9.36040848544336	10	8.37725891246872
MA0667.1	-0.0264949964255368	0	0.194677149086533	-0.0761866756463305	6.13008873122704	6	6.0351828603803
MA0669.1	-0.050241033472687	0	0.196062584597899	-0.143571401515949	7.26611551415607	7	7.26554047285545
MA0048.2	-0.081379439418436	0	0.168198004203674	-0.255944063274621	17.720483173149	17	17.7905657999262
MA0672.1	0.108059042088125	0	0.408775845248563	0.395585530079839	29.6083069398495	31	27.129890745648
MA0674.1	0.120480671271353	0	0.401413040255903	0.450689594919615	31.3762854248435	33	28.6009570373526
MA0675.1	0.172104209139205	0	0.441451032851502	0.5725939527671	22.2175738085807	24	19.6196889187184
MA0676.1	-0.279729549059624	0	0.0490416585416026	-1.06620639869017	32.9163942064946	29	35.624647496779
MA0677.1	0.253982362126036	0	0.529946915012353	0.729954169932085	5.78782940704215	7	4.36322626515971
MA0680.1	0.15682098786764	0	0.286693710832534	0.52657186456655	2.42868307632584	3	1.76822542300161
MA0512.2	0.105134042044112	0	0.292256071356476	0.556795909646825	0.679134883133386	1	0.333343262021141
MA0685.1	-0.0652419858997795	0	0.152644371078563	-0.224669598651225	2.23389656054424	2	2.38580170306001
MA0686.1	0.148699555848303	0	0.289551283917149	0.578456000714234	1.50482336865578	2	0.954414725204256
MA0687.1	-0.0512566411843505	0	0.204514146875897	-0.197599435624817	33.7329732819946	33	33.2278344854992
MA0083.3	-0.0584051123052949	0	0.118764273993329	-0.247722341612952	1.18861605861783	1	1.33360596289227
MA0688.1	-0.182680482920495	0	0.0973277313221031	-0.693922167228922	32.5370636234867	30	33.87990902215
MA0689.1	-0.407172562978074	0	0.0316401384185073	-1.21845619441684	14.0886573820265	11	16.6602142781701
MA0690.1	-0.0165643580534951	0	0.212199944930229	-0.0517008099892463	17.1433748331898	17	16.6575309114948
MA0691.1	-0.328701553006057	0	0.0501977233293342	-0.946054328992947	10.0470604219504	8	11.7253603804293
MA0692.1	-0.0673191090092109	0	0.161442052750952	-0.200918194272419	13.4993299766288	13	13.5031897391183
MA0694.1	-0.552397367518644	0	0.0162019974481293	-1.57184057133863	9.27436590169865	6	12.2083317933763
MA0695.1	-0.469016050679121	0	0.0242286608986887	-1.43120921312006	15.8272874215995	12	19.0736608643867
MA0696.1	0.306291812688805	0	0.444328851869614	0.984453323043854	2.84515457567478	4	1.58588253541308
MA0697.1	-0.0315689744335028	0	0.182052635327897	-0.0947721843391608	4.13356583901491	4	4.11541609251843
MA0698.1	-0.169844109874456	0	0.106547330087515	-0.555009027360767	20.6738023169302	19	21.5888074729067
MA0699.1	0.116872658648972	0	0.392309021207695	0.363582936131388	16.9956723589076	18	15.3675471339582
MA0124.2	-0.0712987831866725	0	0.172985087680321	-0.239489076567659	22.7533019104397	22	22.6714821230277
MA0711.1	-0.0652150555697473	0	0.176686059435143	-0.258210316540609	35.9825088265535	35	35.6443401539697
MA0714.1	-0.0833078095086659	0	0.174675795011763	-0.291717024358619	25.9713857661115	25	25.9895354761144
MA0717.1	0.228466134088246	0	0.521433074088083	0.75381645403761	21.6785742225923	24	18.5614728204759
MA0719.1	0.028570373136577	0	0.260051385924828	0.0946198435597487	21.7084359606325	22	20.6201002716598
MA0724.1	-0.0635125661506972	0	0.207650086471234	-0.19673195812026	16.5367180770721	16	16.4664837156903
MA0141.3	0.261425989560715	0	0.487746610008685	0.74332291011426	7.59278393305276	9	5.9068874954696
MA0017.2	-0.0581548571959596	0	0.205760817377405	-0.216286434786426	30.7730748199141	30	30.4166756587384
MA0113.3	-0.0630505843628786	0	0	-0.6093717080306	0.182030118561599	0	0.357379127617788
MA0727.1	-0.0630505843628786	0	0	-0.6093717080306	0.182030118561599	0	0.357379127617788
MA0728.1	0.199703591852863	0	0.368060944432124	0.568758545660695	7.90240858119011	9	6.51477253951986
MA0730.1	-0.470093523570887	0	0	-1.79563714358141	1.56960184488349	0	3.08159409258369
MA0731.1	0.164029449984896	0	0.293362554711445	0.982728959551451	0.509347369486776	1	0
MA0472.2	0.133027403802358	0	0.282217850410269	0.394635536750912	4.42498291815369	5	3.68755427678433
MA0736.1	-0.124726193634009	0	0.0542851080007861	-0.497012652680605	1.41226206479809	1	1.7726894245495
MA0737.1	-0.233711216726087	0	0	-1.21066165327137	0.71657374323311	0	1.40684685179613
MA0738.1	-0.201654663971355	0	0.092187458015381	-0.748632444249895	30.6722532752983	28	32.2187330548188
MA0739.1	0.203872019354787	0	0.55429896793078	0.71720598446148	26.5878872643749	29	23.1999108214992
MA0741.1	-0.434661224701347	0	0.0225452703685494	-1.53890072420717	27.2278905661902	22	31.4564271797955
MA0751.1	-0.565107715339291	0	0.0162019974481293	-1.60807362529558	9.36544986721811	6	12.3871566405748
MA0752.1	0.164029449984896	0	0.293362554711445	0.982728959551451	0.509347369486776	1	0
MA0754.1	-0.358163108127596	0	0.0447017755057161	-1.06778740329296	13.6691298466476	11	15.836557260364
MA0755.1	-0.380169950014907	0	0.0435353605652805	-1.1352936666708	13.8557494887083	11	16.202946984235
MA0756.1	-0.0538030715984181	0	0.206142974292953	-0.160387162862604	13.3971986383348	13	13.3026756216174
MA0757.1	-0.228858538480853	0	0.0924896917816504	-0.693048386588015	14.7969929580993	13	16.0508871637226
MA0759.1	0.145982885717535	0	0.284309135086933	0.452478508114172	3.41898245221606	4	2.71247690090373
MA0760.1	0.194713824111326	0	0.415007726570313	0.581904641895929	4.1758098562274	5	3.19835363130468
MA0474.2	0.0819593432370049	0	0.280330232195104	0.236931361397064	5.6123832159091	6	5.01877334041048
MA0098.3	-0.106480920779981	0	0.133751385284874	-0.305210059123539	6.53762463355096	6	6.83529674480962
MA0762.1	0.137363096124364	0	0.280330232195104	0.398354247509372	5.36255794375657	6	4.52829221275833
MA0763.1	-0.0242957710985059	0	0.189382222022741	-0.0709231389287264	5.11086669606436	5	5.03414762152227
MA0767.1	0.200148519359977	0	0.465958327888016	0.571509993679492	8.83657023441025	10	7.34880901282375
MA0768.1	0.0436138487545028	0	0.274008625235684	0.125479758989574	9.73255078284468	10	9.10788464982414
MA0770.1	-0.108714867138264	0	0.153279935730697	-0.315300187920397	10.7029425394828	10	11.0130515649216
MA0771.1	0.0891434961332696	0	0.344318072293664	0.259890295356365	11.4030472888697	12	10.3875648957597
MA0772.1	-0.340418307771847	0	0.0546100084779645	-0.989598948786298	11.259563484655	9	13.1058636191647
MA0773.1	-0.658299986855584	0	0.00743659193496439	-1.9482554417481	13.909480576331	9	18.3084370502322
MA0498.2	-0.113927569229055	0	0.136855941377995	-0.374677516500953	21.1411674611478	20	21.5063839093738
MA0774.1	-0.14696006998255	0	0.135618494579687	-0.498981780599292	23.5944761074469	22	24.3229566321722
MA0775.1	-0.207715605746657	0	0.0902341391603405	-0.751555994625806	28.6065325541047	26	30.1631104189837
MA0776.1	0.103037409396696	0	0.292256071356476	0.543627307372126	0.685307889956142	1	0.345462705828176
MA0777.1	0.201365930127636	0	0.485401457089519	0.687499235853316	2.27740842118604	3	1.47122839464309
MA0105.4	0.0775001192018641	0	0.287903398686243	0.287816237606123	1.73555861797366	2	1.40741647438452
MA0778.1	-0.150891716883048	0	0.143001522335948	-0.432226084134014	8.88204399209769	8	9.43808749036503
MA0779.1	-0.194237070866061	0	0	-1.0956303866378	0.58725292617218	0	1.15295172087352
MA0780.1	0.105544366482952	0	0.282217850410269	0.312140370235271	4.53947384549916	5	3.91233393444866
MA0781.1	-0.194237070866061	0	0	-1.0956303866378	0.58725292617218	0	1.15295172087352
MA0783.1	0.165404098657683	0	0.289551283917149	0.651167394559071	1.4523185129618	2	0.851332116282779
MA0785.1	-0.020945172527453	0	0.212371922877405	-0.0745396234654203	27.2533225447918	27	26.5063576989757
MA0787.1	-0.0252971106001265	0	0.212371922877405	-0.0900896815295302	27.3064203478101	27	26.610604439411
MA0788.1	0.147093025824834	0	0.460367999248797	0.554107639559168	31.9879913080718	34	28.8019171676557
MA0789.1	0.0211428534966771	0	0.262098534541933	0.0682940654382163	19.7979564121244	20	18.8692621149159
MA0790.1	-0.261045865050315	0	0.052458222733642	-1.04482686484976	37.0197653172069	33	39.6807823794368
MA0791.1	-0.0256659868713927	0	0.210721147741106	-0.0984992067611726	33.3637701648701	33	32.5029792310262
MA0792.1	-0.122180360102421	0	0.145146059811144	-0.453516961901636	30.6176539769656	29	31.1115384336162
MA0793.1	0.206495948396103	0	0.529971513829292	0.675221372071709	20.951612207145	23	18.1342307083201
MA0794.1	0.279678740584168	0	0.418307600973845	0.845235689113976	3.84959209099029	5	2.55789137552469
MA0600.2	0.232364633869763	0	0.485401457089519	0.80315546448173	2.17485929687254	3	1.26989403923681
MA0795.1	-0.78546586918101	0	0	-2.46975712599273	2.94870899620991	0	5.78919058555472
MA0796.1	0.164029449984896	0	0.293362554711445	0.982728959551451	0.509347369486776	1	0
MA0797.1	0.199096188408061	0	0.441331747889247	0.624033941342255	3.22175702205041	4	2.32526486844662
MA0510.2	0.232364633869763	0	0.485401457089519	0.80315546448173	2.17485929687254	3	1.26989403923681
MA0511.2	-0.00118420885801473	0	0.206053281606273	-0.00341484462038537	10.0073751605245	10	9.6474464383865
MA0800.1	-0.115490940537429	0	0.13935843925152	-0.390375172828729	23.2392479600845	22	23.6255383894504
MA0801.1	-0.236901100720479	0	0.0747590746103034	-0.896435177832313	32.2664539714565	29	34.348621990467
MA0802.1	-0.329622241638531	0	0.0502798345247187	-1.13258523070215	24.6907308424253	21	27.4752299149085
MA0803.1	-0.0933059602221826	0	0.170563748926091	-0.335914803762795	28.1573442133384	27	28.281220440404
MA0804.1	0.138028627424996	0	0.289551283917149	0.532984470346998	1.53868329937423	2	1.02089181480337
MA0805.1	-0.247679844809763	0	0.0718753611297505	-0.877416217167639	26.9687269121306	24	28.947612037939
MA0806.1	-0.0494079360838837	0	0.205363931011201	-0.185785799319159	31.6718926835549	31	31.1813217872663
MA0807.1	0.130704828758302	0	0.422295933044136	0.448546253066654	24.5421200018677	26	22.183462744878
MA0808.1	-0.0207150942325081	0	0.212938897923706	-0.0690838712448838	22.2150402693207	22	21.6147148294981
MA0816.1	0.125279829656819	0	0.388409422218853	0.399141401640497	18.8448962119945	20	16.998122187188
MA0461.2	-0.137930099331581	0	0.130117939081318	-0.430817823017851	17.1964013277426	16	17.7616376522567
MA0819.1	0.225512729629205	0	0.387132504967864	0.647607321022279	5.9133298794575	7	4.60962092611932
MA0822.1	0.0256545201364204	0	0.171285739404606	0.082526199206	2.90223773590286	3	2.69795371443104
MA0058.3	0.18335229552132	0	0.387132504967864	0.525959614663362	6.10379167085877	7	4.98355392903867
MA0825.1	0.18335229552132	0	0.387132504967864	0.525959614663362	6.10379167085877	7	4.98355392903867
MA0828.1	0.086474082818381	0	0.27859411955414	0.247551823968396	6.56311917466989	7	5.88535009277257
MA0832.1	0.0585645723812656	0	0.153828912220109	0.215062851879825	1.79886404635548	2	1.53170381181713
MA0834.1	0.182792988413831	0	0.289551283917149	0.728974310473134	1.39830463493462	2	0.74528684882296
MA0837.1	0.277222082379561	0	0.530732079235887	0.810516898983311	12.0867668508688	14	9.72990924258145
MA0839.1	0.0846565392837051	0	0.284643703476066	0.277337365745763	2.68388597716006	3	2.26926443119629
MA0840.1	-0.0588300336224985	0	0.118764273993329	-0.249415613356874	1.19001648882091	1	1.33635542286197
MA0117.2	0.0979231999020422	0	0.367918001145362	0.333556177978347	23.9276497462058	25	21.9770753313511
MA0843.1	-0.00761253725455546	0	0.198654108288877	-0.0217630326867361	7.03972861191464	7	6.8210758190583
MA0845.1	-0.547504457319697	0	0.00401143038355427	-2.24845906988816	39.9010996037513	31	47.3376964211204
MA0032.2	-0.513338084004925	0	0.00159434957753709	-2.54119250312769	57.3866274002625	46	66.6669751099056
MA0846.1	-0.309099099400287	0	0.0212467340616406	-1.56439697898531	59.0697442245727	52	63.9714327848439
MA0848.1	-0.0748507555696794	0	0.176579068266266	-0.307636142879422	39.2098646777357	38	38.9805971850684
MA0849.1	-0.193238886175409	0	0.0944365960354561	-0.706964492762593	29.4827786334004	27	30.8834414382224
MA0850.1	-0.244992749720135	0	0.0838838731313289	-0.831809079011971	23.6612678482244	21	25.4540886351603
MA0851.1	-0.0972924825637236	0	0.148742182468206	-0.415804994018485	42.6876969913219	41	42.8086138234786
MA0855.1	0.164029449984896	0	0.293362554711445	0.982728959551451	0.509347369486776	1	0
MA0856.1	0.164029449984896	0	0.293362554711445	0.982728959551451	0.509347369486776	1	0
MA0857.1	-0.0138922202402663	0	0.171285739404606	-0.0441845381558653	3.05366947518094	3	2.99525914555688
MA0859.1	-0.102457014366415	0	0.102412401579425	-0.318417837197755	3.40824163871961	3	3.69138949741468
MA0106.3	0.172190088286725	0	0.286693710832534	0.58143358909759	2.37596100993221	3	1.66471636503445
MA0861.1	-0.222404952940088	0	0.0608112458989683	-0.672877719223529	3.92451235185558	3	4.70498207502271
MA0862.1	0.34798826005645	0	0.488047942432266	1.26679280444715	1.81121731352822	3	0.55595694025714
MA0863.1	-0.378101732607761	0	0.0246888037479767	-1.1638679900821	3.51495807114655	2	4.90090551500885
MA0024.3	0.112729452742449	0	0.287903398686243	0.4280020996728	1.61996800301793	2	1.18047780368479
MA0865.1	-0.0609381083696139	0	0.118764273993329	-0.257795543834998	1.19697025760882	1	1.35000773404386
MA0866.1	-0.476724391748826	0	0	-1.8105680618544	1.59560407446977	0	3.13264418362956
MA0870.1	-0.392938830186342	0	0	-1.61760325647195	1.2756725102641	0	2.50452360547082
MA0028.2	0.164029449984896	0	0.293362554711445	0.982728959551451	0.509347369486776	1	0
MA0873.1	-0.160845400502823	0	0.124234200801705	-0.464339903083908	5.76993064034387	5	6.32808567590663
MA0875.1	-0.229877832506154	0	0.0867076952345033	-0.80097230729152	25.6531830270677	23	27.364809094658
MA0879.1	0.0759688950661577	0	0.334762395355742	0.226354593744999	13.4386293148909	14	12.3840163313925
MA0880.1	0.0610483275136398	0	0.320233463018428	0.196155315526098	19.4245900270157	20	18.1362331302273
MA0883.1	-0.0924211237450141	0	0.166822255766335	-0.287202706782645	16.7889476162301	16	16.9616851327745
MA0884.1	0.00226513400440709	0	0.257917854562847	0.00723967050128263	18.978981978752	19	18.2613723280349
MA0891.1	-0.477086260170496	0	0.0202057254127897	-1.50217507781802	18.2892446906807	14	21.9072133995885
MA0895.1	0.0944972708575094	0	0.339293379629986	0.278087027489126	12.3372480912761	13	11.2216782305311
MA0896.1	-0.49037841416681	0	0.0198770283991321	-1.40536570054617	10.0398837295059	7	12.7112704039725
MA0897.1	-0.512463895500756	0	0.0152208845140665	-1.54636742937508	15.0396415830333	11	18.5272784037099
MA0898.1	-0.632091826691056	0	0.00762730670418462	-1.95801366588789	17.4775479053749	12	22.3136117950024
MA0899.1	0.0847312072821653	0	0.372203136724462	0.357233329326226	41.5641462543414	43	38.6027503906065
MA0905.1	-0.870663783799341	0	0.000534939904540734	-2.86546209268179	23.0670780172689	14	31.2875177121491
MA0906.1	-0.57262126220336	0	0.00994139950320972	-1.62230430845532	6.94155672693576	4	9.62833528310973
MA0907.1	-0.657974609331067	0	0.00788234748495111	-1.85953791332549	8.7723330056389	5	12.222692274779
MA0908.1	-0.607260641447561	0	0.00859011390421015	-1.90751016501524	18.4708608865859	13	23.2637798742288
MA0911.1	-0.702612307858069	0	0.0040711395848892	-2.05399600685764	13.0195917658358	8	17.5613213021096
MA0914.1	0.202265700834306	0	0.521104376605924	0.661791584400706	20.9907009681112	23	18.2109735429902
MA0852.2	-0.266778859490418	0	0.0657929073372248	-0.895652654925234	22.8208768260465	20	24.8041517305588
MA0036.3	0.14926387898939	0	0.506923753767839	0.575125591694592	33.8633545205723	36	30.4838115384661
MA1106.1	0.0435820380258654	0	0.273583434753623	0.12442359686283	7.76194366323926	8	7.23899823230711
MA0100.3	0.0635460024201349	0	0.315219905675022	0.209418166840431	21.359277560118	22	19.9345987427792
MA0104.4	-0.198079176496075	0	0.0728830073234419	-0.580852870163138	4.88852249049768	4	5.59761998068904
MA1109.1	-0.0256825918083026	0	0.211648168690839	-0.0949965537424822	30.337569462585	30	29.5616494361273
MA0161.2	-0.125806079229598	0	0.130117939081318	-0.392413780141376	17.0865927984476	16	17.5460509311439
MA0060.3	-0.268976093777008	0	0.080097203942511	-0.78735043950037	11.8407396025111	10	13.2468847624401
MA0014.3	0.0441896569803744	0	0.270035915524843	0.130606686811182	12.6846711217175	13	11.9037727131068
MA1114.1	-0.221161110623299	0	0.086497862406556	-0.748392364020575	23.3821031081092	21	24.906005427434
MA1115.1	-0.327181677005294	0	0.0313829723646744	-1.29119941345155	35.9091957439161	31	39.5004048221523
MA1116.1	-0.500138608243447	0	0.00272207802113838	-2.37963801060617	53.4303530331927	43	61.8996347758303
MA1117.1	-0.302515075567031	0	0.0546100084779645	-0.877808599753799	10.9808060958877	9	12.5585801629879
MA1118.1	-0.142435776563558	0	0.137464365389568	-0.496606239621951	25.6447542601726	24	26.3482609245877
MA1119.1	-0.229886419100465	0	0.0848180639281059	-0.767935382409158	22.3990203773578	20	23.9759223649811
MA0442.2	0.134004364874726	0	0.477079502633633	0.571603454132761	42.680088515287	45	38.7936761277316
MA1120.1	-0.396879920538265	0	0.0252851734090443	-1.45940882657426	30.1745273984111	25	34.2415494926681
MA1121.1	-0.174227878059237	0	0.106547330087515	-0.569658366385653	20.7196665949122	19	21.6788526576461
MA1122.1	-0.296301205400963	0	0.0452708531436617	-0.859112927371773	5.37647672482399	4	6.55561890943187
MA0750.2	-0.196693327465361	0	0.100452815795176	-0.618454255627037	17.7418996385091	16	18.8326126752868
MA1124.1	-0.11207905886311	0	0.159105894854957	-0.331891130337545	12.804825772938	12	13.1396719410571
MA1154.1	0.0417959826678453	0	0.153828912220109	0.152016514213583	1.85562281628228	2	1.64313811643325
MA0037.3	0.117815389587357	0	0.445437523172644	0.451322727631026	33.3338063135076	35	30.4441513010955
MA0099.3	0.210063310829642	0	0.49813889113823	0.631373951865193	14.3841241177247	16	12.2403031397185
MA1126.1	0.0443919250751605	0	0.271853580500545	0.12702864185903	8.74272001867652	9	8.16455319576064
MA1127.1	0.0589970874727697	0	0.276976051867603	0.168401661827773	7.67944959164554	8	7.07703789534327
MA1128.1	0.203767744724757	0	0.487241298748779	0.61992489208467	15.3645810974744	17	13.1652310739446
MA1129.1	-0.110388282961283	0	0.14008037158709	-0.315332648556034	7.59713381178425	7	7.91542759794599
MA1130.1	0.0849838744100833	0	0.330636132635484	0.255896977954115	14.3458863585009	15	13.1652310739446
MA1131.1	-0.0161386074631631	0	0.198654108288877	-0.0461334151084223	7.08447439321187	7	6.90892506296884
MA1132.1	0.0766708870090609	0	0.339293379629986	0.225973484543068	12.4589731481874	13	11.460660630762
MA1133.1	-0.234732472347097	0	0.0892914460935049	-0.670210650736936	7.24012276140297	6	8.21450898764471
MA1136.1	0.0751738626559133	0	0.276976051867603	0.214538320394472	7.59382176269865	8	6.90892506296884
MA1137.1	0.155550279451872	0	0.404755006617475	0.475877547062859	15.7309719175574	17	13.8845649549699
MA1139.1	-0.166103676161963	0	0.114408655055594	-0.489073581412976	4.73670707458012	4	5.29956127849032
MA1141.1	0.0661668322497571	0	0.268806153598893	0.197332568139878	13.509411336339	14	12.5229824391774
MA1142.1	0.062434960191136	0	0.272630324085266	0.180774517453601	10.5988289814862	11	9.80864576205771
MA1143.1	-0.0834621233823447	0	0.145277100659026	-0.238746656474277	8.47646141870456	8	8.64180857014248
MA1144.1	0.259793057549096	0	0.505143915954738	0.776626257332234	14.0348155672309	16	11.5545068218817
MA1145.1	-0.148314534580277	0	0.138001062821865	-0.423624820516532	7.81306667185086	7	8.33936786543805
MA1146.1	0.0220888013541551	0	0.189382222022741	0.0647629008089348	4.90081177835352	5	4.62174749874851
MA1147.1	0.253262575206467	0	0.444328851869614	0.803588701758956	3.02796171719155	4	1.94478718961984
MA1149.1	-0.0511785087179524	0	0.20728719401908	-0.156294493645803	15.4129132031954	15	15.2601213366933
MA1150.1	0.152660886722809	0	0.452753084849827	0.490687942309403	19.556252673977	21	17.3947259680209
MA1151.1	0.0111109062217887	0	0.25807332467919	0.0378585584150616	23.8783967903284	24	22.8803771665465
MA1152.1	-0.0335821229020175	0	0.21539041786704	-0.178433654451149	63.823931316474	63	62.305312523325
MA0831.2	-0.189896450360433	0	0.0980388320171493	-0.588476771345947	16.6086361278097	15	17.6076801860089
MA0693.2	-0.261148385031419	0	0.0545960263464754	-1.08543955370113	40.3135751383213	36	43.1475082691438
MA1153.1	-0.459663414097101	0	0.0127066641930949	-1.78210033798912	34.6838302869121	28	40.0946488873789
MA1419.1	0.164029449984896	0	0.293362554711445	0.982728959551451	0.509347369486776	1	0
MA1420.1	-0.337380946188769	0	0.0357212095804248	-0.998923443504362	4.46134793178959	3	5.75894958736096
MA1421.1	-0.224630757250466	0	0.106349898163801	-0.649495285876705	10.4304894516509	9	11.4781453218474
MA1466.1	-0.0819829241259211	0	0	-0.697264063097937	0.238259931649699	0	0.467774933028068
MA1467.1	-0.300272957858876	0	0.0601066941594059	-0.96940973908321	19.8727521706167	17	22.0161083793183
MA1468.1	-0.248020442015132	0	0.0823061677192504	-0.830553445274993	22.6050307421056	20	24.3803818303463
MA1471.1	-0.103697617101493	0	0.148814556905613	-0.448837669012529	43.8394138440415	42	44.0697756978987
MA1472.1	-0.109599625332746	0	0.146620639469251	-0.421647973013765	33.5608688100987	32	33.8899423470371
MA1473.1	0.163673300729384	0	0.453689602133692	0.531859107998759	20.4052718748616	22	18.0616025472403
MA1474.1	0.023820117340196	0	0.271853580500545	0.0682091834383864	8.86096309904769	9	8.39669944300701
MA1475.1	0.231215654816849	0	0.485401457089519	0.798810916562091	2.17862112855446	3	1.27727963089249
MA1478.1	0.0771602462373737	0	0.356863670753414	0.266998550645122	25.1234307005666	26	23.3247481102754
MA1480.1	-0.333032822109874	0	0.053186061119649	-1.03299302861881	16.8416822617172	14	19.0652188872341
MA1483.1	-0.371628874309896	0	0.0122499013730143	-1.25888607833548	2.34138216983784	1	3.59682784304362
MA1484.1	0.140120130981385	0	0.282217850410269	0.416015883944387	4.39578786300106	5	3.63023572190096
MA1485.1	0.195021696252711	0	0.441331747889247	0.61072221961515	3.23663101709072	4	2.3544669335428
MA1487.1	-0.50350267184679	0	0.0224138349871723	-1.4583557957597	11.3412100513467	8	14.2661600525673
MA1489.1	-0.606375712094116	0	0.0028372437826401	-1.86656297754655	3.38511753863597	1	5.64599002846888
MA1491.1	0.0834966914835085	0	0.276976051867603	0.238270054578126	7.55013954137875	8	6.82316390283187
MA1493.1	-0.247920970584863	0	0.0608112458989683	-0.746243865339534	4.03998328696958	3	4.93168577868639
MA1494.1	0.043402787430828	0	0.119492755649722	0.208175895602959	0.864696656248942	1	0.697656075303225
MA1496.1	0.181973999077137	0	0.467899349871208	0.575459038204336	18.3542370260485	20	16.0348126359077
MA1499.1	0.0492455539623133	0	0.326573792410349	0.195471897366018	36.254032574297	37	34.1774218267328
MA1500.1	0.0812159979480276	0	0.332341284307446	0.247572125962538	15.3472203558294	16	14.1311467874928
MA1501.1	0.0733148316057459	0	0.325874167714661	0.229291443888864	17.3605031319111	18	16.0838181797302
MA1502.1	0.190350402035627	0	0.513495660387261	0.639389530867347	22.9801236416955	25	20.1168004751855
MA1503.1	-0.638664734576362	0	0.00820840874498967	-1.83746344102509	11.1818619660184	7	14.9533124855152
MA1506.1	-0.563291405706652	0	0.0118587641026761	-1.6142534788009	5.64932395686681	3	8.09129897452721
MA1507.1	0.153836527013739	0	0.502885627320652	0.612541555682547	36.6524468794863	39	32.9596273097821
MA1508.1	0.101711563662236	0	0.444191458372877	0.483970746123959	52.8855983681739	55	48.8301197500283
MA1509.1	-0.107521462571011	0	0.0835290261118973	-0.363357587022512	2.39121817493834	2	2.69467070645276
MA1511.1	-0.156223824300714	0	0.11606831922517	-0.560661393014674	27.9249884334497	26	28.8250371089326
MA1512.1	-0.115329709001264	0	0.138166994837912	-0.384564149869305	22.1966144583199	21	22.578539495915
MA1514.1	0.225335513320062	0	0.445509787285985	0.650317825398735	10.5593673808244	12	8.73117093245063
MA1515.1	0.140793624902817	0	0.451565286227128	0.543321055931936	33.9787767796325	36	30.7104196765949
MA1516.1	-0.20088741797948	0	0.106740404622937	-0.677864809267278	23.1482195832581	21	24.4468226793485
MA1518.1	-0.175234201849244	0	0	-1.03700393753632	0.526248296118258	0	1.03318153316176
MA1520.1	-0.248890772444924	0	0.0892914460935049	-0.710395261175374	7.32157203643536	6	8.37441807898734
MA1521.1	-0.0422274666290599	0	0.192311353428388	-0.121343461560661	6.20847223025759	6	6.18907292387376
MA1522.1	0.0921082193420304	0	0.325874167714661	0.287408096867196	17.2017419488775	18	15.7721228760054
MA1528.1	0.058770193512137	0	0.276976051867603	0.167754451313806	7.68065744064146	8	7.07940926126814
MA1529.1	-0.198180445499999	0	0.101282814331577	-0.602620537635206	3.8167598182071	3	4.49343188333908
MA1530.1	-0.406885038792369	0	0.0245546171276349	-1.45585606806801	28.0045282609625	23	31.9811973882974
MA1531.1	0.159752677862566	0	0.286693710832534	0.536985125620846	2.41858282784295	3	1.74839563867768
MA1532.1	0.067861267524397	0	0.330636132635484	0.204699184673345	14.474596327871	15	13.4179269296232
MA1533.1	0.298122611405965	0	0.487746610008685	0.846888903313948	7.41488068703068	9	5.55761064301164
MA1534.1	0.12395034809279	0	0.42124214954527	0.436427140732101	26.5334774644224	28	24.0930882418374
MA1535.1	-0.0876313056901674	0	0.148801792177436	-0.39969103416306	48.6993326469547	47	48.611238153688
MA1540.1	0.0990006729912549	0	0.361263208059431	0.345687235060882	25.8511699344631	27	23.7535161328328
MA1542.1	-0.37822251077274	0	0.046450801687315	-1.14497871346053	14.9861879897285	12	17.422333141386
MA1544.1	0.164029449984896	0	0.293362554711445	0.982728959551451	0.509347369486776	1	0
MA1545.1	0.217722691541208	0	0.289551283917149	0.892514504409594	1.29175262521805	2	0.536093641790336
MA1547.1	0.0182794245354714	0	0.277763601488703	0.0798123234152577	44.6707088007968	45	42.7018543274454
MA1550.1	-0.0705027311442303	0	0.169741647266379	-0.220868745811025	3.27779466252165	3	3.43528338199605
MA1552.1	-0.0443056505487363	0	0.169741647266379	-0.139752458631738	3.17298477149634	3	3.22951047080792
MA1553.1	0.0536092075590893	0	0.281926088563948	0.163265043908721	3.77977326584497	4	3.42081630784411
MA1554.1	-0.479539438719333	0	0.0234660455808336	-1.46470001543759	15.9282422252681	12	19.2718650953623
MA1555.1	0.0322739229311235	0	0.189382222022741	0.094719759989928	4.8555852635237	5	4.53295443228899
MA1556.1	0.125649391234817	0	0.289551283917149	0.481134752263377	1.57827894651072	2	1.0986298174093
MA1557.1	-0.391707017130081	0	0.0122499013730143	-1.31383167030891	2.42416263153489	1	3.75935044874679
MA1558.1	0.0254470982768158	0	0.279000088562676	0.109747938379838	43.5513011218606	44	41.5041249466811
MA1560.1	0.327710810746852	0	0.534467606023292	0.944080904258483	5.47409910790954	7	3.74728061013705
MA1563.1	-0.204331963318327	0	0.103335239910672	-0.586041054443357	9.21722177235831	8	10.0961409139026
MA1564.1	0.12988662181405	0	0.459971691809553	0.479400892814862	30.2973800514875	32	27.4827456987075
MA1565.1	-0.179345918100269	0	0.0973277313221031	-0.680867776606628	32.487816301742	30	33.7832219188194
MA1566.1	0.147735421868802	0	0.393421331236325	0.463520609925024	17.6960023840677	19	15.742502747974
MA1567.1	-0.0996629237892837	0	0.169182479376919	-0.340666165405967	24.0985794342681	23	24.3126610206117
MA1568.1	0.235417383697287	0	0.471132499909825	0.671135932917372	8.64776761829095	10	6.97813346322871
MA1571.1	0.200998704465378	0	0.376644771796897	0.573084565537567	6.95958507134714	8	5.66373027185689
MA1572.1	0.249301352279244	0	0.503491256484147	0.710692109541113	6.73042984927732	8	5.21383058492865
MA1575.1	-0.133797405023029	0	0.115809062222705	-0.395655465374007	4.58670054187098	4	5.00505395069104
MA1578.1	-0.196048926849024	0	0.102661673587536	-0.625035770443215	18.8072141853298	17	19.9241411893031
MA1579.1	-0.112493772174957	0	0.143019169352147	-0.46566911204447	39.8424522256362	38	40.2225542183165
MA1580.1	0.158073406658231	0	0.360831215448534	0.452254549684356	9.06792999456442	10	7.80303686205617
MA1583.1	-0.181141133632266	0	0.0538244221004677	-0.689805851823421	1.61076490302889	1	2.16240938802122
MA1585.1	-0.540770676499383	0	0.0193647391556057	-1.55157651031684	10.4148714032868	7	13.4474824593302
MA1587.1	-0.314434489972152	0	0.028749486510479	-1.37017242941221	44.652251190801	39	48.6656165630012
MA1588.1	-0.252912807517811	0	0.0728830073234419	-0.736822117369072	5.15682754719982	4	6.12438240801341
MA1592.1	-0.50774654120866	0	0.0167231170651772	-1.44481293397693	6.54673748919768	4	8.85318798405545
MA1593.1	-0.492444650956222	0	0.0150594158441605	-1.70575878432492	25.6499410908605	20	30.3584442120622
MA1594.1	-0.340739082527854	0	0.0253195240493879	-1.17286312534031	2.21625470709794	1	3.35116551074185
MA1596.1	-0.45426310199963	0	0.00739896049883186	-1.98518232047121	45.2265436585629	37	51.7931230588932
MA1597.1	0.178358808905501	0	0.286693710832534	0.603645405785447	2.35495732044766	3	1.62347989118024
MA1599.1	-0.0913922523243897	0	0.159105894854957	-0.270189081771906	12.6515331445024	12	12.8387130324246
MA1600.1	-0.167363659744577	0	0.0542851080007861	-0.644076168217473	1.56156845529375	1	2.0658221654648
MA1601.1	-0.0568060060449778	0	0.204947871953146	-0.216537308437312	32.7941983544482	32	32.384740786022
MA1602.1	0.170173607427221	0	0.286693710832534	0.57419695249177	2.38284636421732	3	1.67823435825005
MA1603.1	-0.682479291731301	0	0.00356836165777377	-2.235263214103	21.9167180864302	15	28.0290198779543
MA1606.1	-0.595957632431732	0	0.00398217704098943	-2.26329595129227	33.3580702490784	25	40.4917886052701
MA1607.1	-0.685724039324703	0	0.000828578511231705	-2.76609826828393	38.8394034480994	28	48.2532718824767
MA1608.1	-0.343567081514711	0	0.0516945469267455	-1.0668183447408	16.9427102278117	14	19.2635667577577
MA1615.1	-0.105440886159662	0	0.14454149929981	-0.385306871375203	29.3506410598259	28	29.6240161785854
MA1618.1	-0.14715699883621	0	0.12090396099078	-0.569879694387798	34.1236113104499	32	34.9947728302459
MA1619.1	-0.212604372977816	0	0.086497862406556	-0.71857681346503	23.282988965297	21	24.7114149598086
MA1622.1	0.0494022413911788	0	0.27130860679751	0.144463222406101	11.6646249835524	12	10.9011195155594
MA1623.1	-0.0909343649247889	0	0.147277194579347	-0.461257207970253	59.0846430609896	57	59.0006836209322
MA1624.1	0.0291421225237061	0	0.29969401749071	0.101595238637889	25.6634133384809	26	24.3848942311013
MA1625.1	0.0203573304110733	0	0.257106868605507	0.0701648906234803	24.7710361319235	25	23.6328930232487
MA1627.1	-0.111728577565923	0	0.138166994837912	-0.372370708906888	22.1577857155857	21	22.5023071541767
MA1628.1	-0.147127230550047	0	0.133347481604218	-0.486021300001995	21.4910286764798	20	22.1932652722529
MA1629.1	-0.335297236854225	0	0.0424567982504818	-1.18680978110575	27.018694084792	23	30.0457124221851
MA1630.1	-0.00313836295856884	0	0.262965622308309	-0.00953644150149171	15.0249012336815	15	14.4983387247504
MA1100.2	0.134183056306992	0	0.433273246298549	0.448937983451222	22.5922534082886	24	20.355296133271
MA0605.2	0.0355237441012828	0	0.119492755649722	0.168511663181083	0.888957265447839	1	0.74528684882296
MA0877.2	0.128622038512456	0	0.289551283917149	0.493499662956761	1.56873975530474	2	1.07990155497499
MA0462.2	-0.00334800181387873	0	0.209841097544953	-0.00993631637920743	13.0242866185156	13	12.5705386907938
MA0463.2	-0.00952746982447206	0	0.204133443367861	-0.0273136520536131	9.05625730618769	9	8.78011991170754
MA0878.2	0.0247045203151215	0	0.267614318587258	0.0748524505264121	14.8058628859919	15	14.0683014637151
MA0864.2	0.0236930789242811	0	0.153828912220109	0.085314160460926	1.91764310242989	2	1.7649023383828
MA0470.2	0.112729452742449	0	0.287903398686243	0.4280020996728	1.61996800301793	2	1.18047780368479
MA0847.2	-0.565361150689983	0	0.00449905518543753	-2.20025467195038	35.3105580907478	27	42.3251015045529
MA0734.2	-0.10311067648902	0	0.102412401579425	-0.320398142357265	3.41094035586007	3	3.69668787981957
MA1099.2	0.287415213165056	0	0.444328851869614	0.919456101063016	2.90945882947213	4	1.71213086346894
MA0616.2	0.130893559963932	0	0.280330232195104	0.37944609339438	5.39123791250734	6	4.5845995002185
MA0485.2	-0.52449820816565	0	0.0209944914504851	-1.48675094149385	7.8621102836286	5	10.4356550256666
MA0910.2	0.120665795878216	0	0.383755808236864	0.389541502066887	19.8463148148224	21	17.9642040064324
MA0913.2	-0.268162151680146	0	0.0604199730829161	-1.03369308461088	33.8391747502606	30	36.4363394756654
MA0623.2	0.108893050062642	0	0.27859411955414	0.311860307146579	6.45406508818606	7	5.67124456672711
MA0842.2	0.16906773933076	0	0.360831215448534	0.483459525744263	9.00682239913407	10	7.6830645227626
MA0682.2	-0.0520876588187198	0	0.199994086575891	-0.223147200637312	42.9074183171128	42	42.2399919731533
MA0079.4	0.0730851280667095	0	0.280330232195104	0.211176349346589	5.65329759232636	6	5.09910039983653
MA0516.2	-0.0439433194578274	0	0.198920284397308	-0.125613822011825	8.24742251960355	8	8.19213725971283
MA0632.2	0.00294409316239319	0	0.171285739404606	0.00940834565817856	2.9886923718824	3	2.86768981430853
MA0753.2	-0.166457364509183	0	0.122886575247801	-0.50122433277959	14.2784258931114	13	15.0327861661452
MA0122.3	0.145003871499187	0	0.42124214954527	0.50883207533145	26.2966615910914	28	23.6281484237136
MA1631.1	-0.00691249728221521	0	0.251560428220459	-0.0258045389602781	31.0926234949721	31	30.0440445119043
MA1632.1	-0.0200057368504396	0	0.212199944930229	-0.0624672506614497	17.1733691984309	17	16.716418749222
MA1633.1	-0.459387249369783	0	0.0295436470818825	-1.31572372758135	9.81568771807807	7	12.2711071188381
MA1634.1	-0.00334800181387873	0	0.209841097544953	-0.00993631637920743	13.0242866185156	13	12.5705386907938
MA1635.1	-0.212469274578198	0	0.0902341391603405	-0.769336016797351	28.6706871701893	26	30.2890649638147
MA1636.1	0.0640282152659832	0	0.320233463018428	0.205649040410703	19.3971215874536	20	18.0823044340021
MA1638.1	-0.00592224902209093	0	0.262353616314477	-0.0274119310570615	50.117674501118	50	48.3958640085197
MA1639.1	-0.0397666309900062	0	0.212921496539663	-0.131226167389104	21.4018431668729	21	21.0181676572465
MA1640.1	0.169953474969279	0	0.475233139534665	0.615700407382537	28.8568827336987	31	25.6546220956735
MA1641.1	-0.171355366756302	0	0.104686997685879	-0.552315800520926	19.6277186778034	18	20.5350349361389
MA1642.1	-0.276402274644644	0	0.0490416585416026	-1.05292901989799	32.8652072424961	29	35.5241523002493
MA1644.1	-0.0561419588071299	0	0.20530294729585	-0.165516306789646	12.3953336517759	12	12.3357174186756
MA1645.1	0.159479590399106	0	0.489742553839235	0.551578355188147	25.187175902997	27	22.4498988546379
MA1646.1	-0.0654307344095377	0	0.176229448992398	-0.243645292226839	30.8720076106281	30	30.6109100783912
MA1648.1	0.232386583715833	0	0.551678685139116	0.730027637956676	17.933845959224	20	15.2094602496805
MA1649.1	0.0653157170516261	0	0.32007874058789	0.20447382600594	17.4287073646643	18	16.2177233235261
MA1651.1	0.0686695272171081	0	0.272630324085266	0.198746804870347	10.5597144021157	11	9.73185223819991
MA1652.1	0.043325000186357	0	0.292721433144602	0.166231609769507	33.3859224573071	34	31.5464707532448
MA1653.1	-0.0428197987718226	0	0.212938897923706	-0.143249679209226	22.4479368624541	22	22.0719599378178
MA1654.1	-0.356595965138527	0	0.0253195240493879	-1.21725786664914	2.28015262111176	1	3.47661607324933
MA1655.1	-0.0890750402596199	0	0.1741877454017	-0.308082688771236	25.009482925007	24	25.1010348207096
MA1657.1	-0.156452256627543	0	0.128921747786718	-0.496446100112465	18.42215121282	17	19.1681483333906
MA1683.1	-0.371052678462778	0	0.0273630508107891	-1.37816722116742	30.9366867684877	26	34.7378944543482
MA0833.2	0.134002471458718	0	0.360831215448534	0.383825578422694	9.20335570411104	10	8.06891770813392
MA0835.2	0.126100539027527	0	0.335973458616923	0.378104967276089	14.0429813574892	15	12.5705386907938
MA0465.2	0.00269460017171852	0	0.249788822183956	0.0102896743804773	32.9621828248907	33	31.7145441393046
MA0018.4	-0.399811905173501	0	0.0301341308580828	-1.26759905118536	18.6514680580015	15	21.6183653344376
MA1102.2	-0.150193528632848	0	0.136589508993239	-0.5172069635321	24.6852503554596	23	25.4644700930383
MA0471.2	-0.350830809206626	0	0.0408347523487307	-1.24469667114917	27.2284705327999	23	30.4575658263154
MA0162.4	-0.182523165250002	0	0.116512221194934	-0.537230725431737	12.2774540497272	11	13.1042847872133
MA0598.3	-0.429338119194999	0	0.0118458814128611	-1.79591953610641	41.1946897535556	34	46.8773976688321
MA0473.3	-0.0872257074122231	0	0.171090327604866	-0.338411146915419	34.2631056823639	33	34.2686416676457
MA0640.2	-0.226497981829351	0	0.0584044488481864	-1.01672428728243	47.2791678182238	43	49.8230332589384
MA0761.2	-0.359641452117914	0	0.02477101057106	-1.48476117387569	39.8764424678409	34	44.289287148024
MA0764.2	-0.0168467277328057	0	0.227619128468	-0.0865534402010525	60.3936448889619	60	58.5706425652403
MA0765.2	-0.491445083512751	0	0.0194942830601154	-1.54974812688092	18.4416139447278	14	22.2063594503487
MA0477.2	0.277122419235816	0	0.546244363767617	0.802996838593688	11.1731394433011	13	8.9361875856143
MA0148.4	-0.469831940179715	0	0.00987531336129726	-1.85046005851421	36.0459770284121	29	41.7689470640291
MA0047.3	-0.515777876770215	0	0.00999798044284769	-1.9048276348376	30.8119626599724	24	36.4930240260569
MA1103.2	-0.437638366276982	0	0.0175301103874607	-1.55012631154314	27.2694055578215	22	31.5379334250777
MA0481.3	-0.38196263730177	0	0.0269423137004031	-1.44125711544938	32.2506515729433	27	36.3175971939139
MA0062.3	-0.200437639962818	0	0.0808312690409191	-0.84382516779761	41.386281994284	38	43.2535500791636
MA0482.2	0.0906993501923763	0	0.355236606479685	0.325030194689916	27.884708079715	29	25.7459548241349
MA1104.2	-0.0210558746113616	0	0.244847103653465	-0.0787921676623189	31.2835252263844	31	30.418841247587
MA1105.2	-0.0881996618130918	0	0.174675795011763	-0.309078547623007	26.0301881048238	25	26.1049819125445
MA0043.3	0.252531489671111	0	0.457291201466571	0.722603777297264	9.47901376774414	11	7.61011626956136
MA0901.2	-0.00858647169882509	0	0.259889432001767	-0.0406048330131992	52.1766279194305	52	50.4382004210686
MA0490.2	0.109658896259512	0	0.349150109385785	0.319207125804842	11.2708082991492	12	10.1279405261399
MA0039.4	-0.16812753085845	0	0.099802628470473	-0.737193966225788	45.0506994161227	42	46.4478886413338
MA1107.2	-0.220300867155376	0	0.0766253407956431	-0.820379998557453	30.9387352773926	28	32.7419162850822
MA0495.3	-0.251479627155666	0	0.0718753611297505	-0.891393047987139	27.0183583290284	24	29.0450532340088
MA0659.2	-0.343491971263256	0	0.04115981572223	-1.19988732860137	25.9971809175912	22	29.0401790114008
MA0496.3	-0.238523570208258	0	0.0704936683145935	-0.832163276054554	25.761454704514	23	27.5773785196369
MA0052.4	-0.12272977406968	0	0.106120794335575	-0.653356562123388	64.0193714936779	61	64.6890195745676
MA0620.3	-0.277530334735126	0	0.0535286897720148	-0.795148232505716	6.38471623611572	5	7.53509219562481
MA1108.2	-0.154579193208126	0	0.103060191409673	-0.652736133803948	41.6250052735109	39	42.722234700952
MA0500.2	-0.0141881146200333	0	0.212847402875521	-0.046044638958276	20.1372530058177	20	19.5354019911955
MA0089.2	-0.505757926368607	0	0.0203483311693387	-1.45985507034886	5.32890338005359	3	7.46221831953908
MA0025.2	-0.105426391684974	0	0.165583894954482	-0.33703983833044	18.9784734721042	18	19.2603739786211
MA0502.2	-0.578506006587282	0	0.0128674615341015	-1.66146834581049	10.7043764349821	7	14.0158667271963
MA0063.2	0.0853850091770827	0	0.332341284307446	0.260161362890643	15.3146929697425	16	14.0672858783462
MA0679.2	-0.114570075038587	0	0.142321791146133	-0.403118063738342	26.3506301360358	25	26.7341046888825
MA0712.2	-0.0858445158033616	0	0.170191167964709	-0.361874657215242	41.4530732866378	40	41.3846812017628
MA1113.2	-0.165462005151985	0	0.117044446385439	-0.602633268080041	29.1051076893461	27	30.1419613272425
MA0782.2	-0.171866538076213	0	0.108258689447923	-0.569637426257659	21.7570191657799	20	22.7154835170789
MA0627.2	-0.328550996726142	0	0.0487927758819683	-1.11239652087525	23.5518337355793	20	26.2392370050135
MA0509.2	0.0571909871601557	0	0.266456245700411	0.174797737237701	15.5365105781736	16	14.502779652771
MA0684.2	-0.394158596632595	0	0.0288351072202906	-1.3466675277071	24.3632245873844	20	27.832237971373
MA0743.2	0.163220451159517	0	0.435926888341087	0.550511389941389	23.2519830070274	25	20.650541064846
MA0744.2	0.0529581848755019	0	0.315219905675022	0.174786005455168	21.4640828044411	22	20.1403625311122
MA0745.2	-0.053815726015479	0	0.201606038460549	-0.222873375981076	39.8821438089195	39	39.3004805720409
MA0143.4	-0.466304396078761	0	0.0121841883238173	-1.78447131100208	33.6096374114415	27	38.9856895801914
MA0080.5	-0.187218691556699	0	0.0824693511126462	-0.824080328603677	45.4201272217065	42	47.1731850259132
MA0081.2	-0.0139689518922745	0	0.242854838003491	-0.0534987887098266	33.1971824783831	33	32.1759181790473
MA0829.2	-0.0762533956938878	0	0.161442052750952	-0.227763190229946	13.56736738115	13	13.6367673496
MA0830.2	-0.0266822143660272	0	0.210374927836568	-0.103660848994909	34.3874659266775	34	33.5127977225576
MA0769.2	-0.329953715670496	0	0.0367493071878877	-1.26845528481587	33.7035589226896	29	37.1700853715014
MA0090.3	-0.153136259178195	0	0.130553931938038	-0.49247249052791	19.4453267244906	18	20.176945419555
MA0809.2	0.010907214996859	0	0.26106557994791	0.0357433226663334	20.8917041600339	21	20.0166134382604
MA0003.4	-0.0742667101287777	0	0.176579068266266	-0.305201915803049	39.2001792948272	38	38.9615819049497
MA0814.2	-0.106211504171635	0	0.147663329684166	-0.423687921751597	36.6232739861719	35	36.9023522651622
MA1123.2	0.0945743238992529	0	0.388522919006295	0.359586018339447	32.6829400734088	34	30.1663077721212
MA0093.3	-0.185301685611949	0	0.122819863469579	-0.566280655183705	15.4999153217594	14	16.4309323073117
MA0526.3	-0.196432310586843	0	0.100452815795176	-0.61761526122138	17.7394271641543	16	18.8277584745921
MA0748.2	-0.232227972534274	0	0.0608112458989683	-0.701196773791253	3.96872412636209	3	4.79178290517338
MA0528.2	-0.144306534664744	0	0.12090396099078	-0.558561069458584	34.0803856331559	32	34.9099080014798
MA0609.2	0.0410431617490974	0	0.279544631990406	0.120561661291127	4.81690088238423	5	4.45700551519053
