# Supplementary material for: ChromTag: an interactive R-shiny platform for analysis and visualization of CUT&Tag and ChIP-seq peak profiling data
Source: Front Bioinform. 2026 Jun 25;6:1805772. doi: 10.3389/fbinf.2026.1805772 (PMC13346215; doi:10.3389/fbinf.2026.1805772)
Supplement: Supplementary file 10 [file DataSheet10.csv]

TF	Log2 Enrichment Ratio	Adjusted P Value	Negative Log10 P Value	Pearson Residual	Expected Foreground Weight With Hits	Sum Foreground Weight With Hits	Sum Background Weight With Hits
MA0150.2	1.42712132408794	1.95608038540743	4.62132873360466	3.94465799267553	14.9045659987387	25	3.38093724647841
MA0089.2	1.48650746603537	1.95608038540743	4.52778921721612	3.98166422365216	12.5796762972959	22	1.95393489517092
MA0501.1	1.25465167161458	1.16287959058741	3.35397740185347	3.48133027465005	13.4910486607145	22	3.68934952291309
MA0739.1	1.03818856090593	1.16287959058741	3.42539856544615	3.41762113250097	25.8304834578467	37	12.1858219907498
MA1123.2	0.920805658284352	1.16287959058741	3.33664841372406	3.45983286256339	36.0407960159423	49	19.6280680784764
MA0591.1	1.24458206554127	1.13636305342267	3.2309506305117	3.35489182146042	9.90625827162001	17	1.86327279694334
MA1633.1	1.0780143631872	1.11148009327371	3.13912088073212	3.20909971850827	18.0410190753842	27	7.35330020909892
MA1138.1	1.0482066675842	0.911802714689571	2.8814515551703	2.99959313219698	14.4354494215547	22	5.48765607750848
MA0607.1	0.80050325492987	0.651141114636211	2.33295230488198	2.75290295917791	27.729081784489	37	15.8010899542224
MA0643.1	0.970554982381627	0.651141114636211	2.42003237953027	2.8859934831638	17.1295703341442	25	7.61774014443784
MA0648.1	0.894358103329202	0.651141114636211	2.29968037825658	2.71724819060289	18.3550169696055	26	8.95120789270239
MA0692.1	1.00425918671789	0.651141114636211	2.47865560014924	2.84600337708916	13.1307767815527	20	5.00332796448408
MA0464.2	0.929167866893832	0.651141114636211	2.26860743700557	2.71820303752882	4.2012893004337	8	0
MA1101.2	0.929167866893832	0.651141114636211	2.26860743700557	2.71820303752882	4.2012893004337	8	0
MA0462.2	0.925974847923709	0.651141114636211	2.31493496559845	2.67482108764741	14.2866457808417	21	6.20430755266843
MA1634.1	0.925974847923709	0.651141114636211	2.31493496559845	2.67482108764741	14.2866457808417	21	6.20430755266843
MA0835.2	0.946864202649575	0.651141114636211	2.42003237953027	2.82607258658439	17.2653661243826	25	7.87631941480507
MA0620.3	1.01132437611453	0.651141114636211	2.49237033885671	2.77578475802296	8.53307064238947	14	2.24847999209882
MA0655.1	0.990256523463607	0.640519068921106	2.23450429544095	2.72989976877004	9.37643229499045	15	2.85439016355771
MA0065.2	0.722812160820754	0.625495664355441	2.19508062996797	2.57145300529806	30.046392132087	39	18.2136598714786
MA0160.1	0.725212340823746	0.625495664355441	2.11089629433327	2.52868897641677	28.3987183692616	37	17.0761967833637
MA0714.1	0.724570497022906	0.625495664355441	2.07219629606753	2.45240582025658	25.9670100985833	34	15.4457929300946
MA1111.1	0.779985945418389	0.625495664355441	2.09062586908397	2.53704806349085	23.0979469668904	31	12.9825878489368
MA1122.1	0.849870631159442	0.625495664355441	2.06671553690277	2.39351962083372	6.0159121442161	10	1.45536374959007
MA1135.1	0.851373342111032	0.625495664355441	2.05645149080882	2.5310455359385	16.259212746667	23	7.96042492477459
MA1622.1	0.883589375608247	0.625495664355441	2.1216988486521	2.54621170779274	13.7265217960638	20	6.13773213788784
MA1638.1	0.534804312189193	0.625495664355441	2.05107646048589	2.44419973141967	51.5796854421623	62	36.2168696392086
MA0093.3	0.865264093406441	0.625495664355441	2.1216988486521	2.49970298792345	13.8214312843449	20	6.31845663742914
MA0477.2	0.879624692010592	0.523319462350468	1.93366029192418	2.51584630101722	12.9637131851545	19	5.68520924529768
MA0258.2	0.831733256312666	0.486618061307024	1.88223563406003	2.4570642252488	15.5821471082058	22	7.67117185973801
MA0141.3	0.83011329821119	0.418288444089701	1.79215199413357	2.32214051972443	6.87663329278689	11	2.09432948038503
MA0831.2	0.74696380609763	0.418288444089701	1.78587729324246	2.25555116467122	16.8883025585323	23	9.15832350662256
MA0490.2	0.798186004095727	0.409864948828261	1.75112485925867	2.28938347151724	12.5828502613122	18	5.95997868561598
MA0491.2	0.82686524939326	0.409864948828261	1.75112485925867	2.3630508029583	12.4385520226003	18	5.68520924529768
MA0641.1	0.699933445837195	0.378627279309994	1.69506360601538	2.18640918792246	3.28986036226368	6	0.26447764389674
MA0811.1	0.744848309621242	0.378627279309994	1.70104945165506	2.27195030419051	17.7100373979763	24	9.72305238993773
MA0489.1	0.718173454329059	0.356018485019274	1.62509428190525	2.1569073568268	16.2561297740605	22	8.95455439811271
MA0136.2	0.561260844621387	0.356018485019274	1.58416620151698	2.07873709146036	32.5245252983257	40	21.9324649601602
MA0683.1	0.687689614934106	0.356018485019274	1.57177603967975	2.00011206271056	4.96677841645669	8	1.45762704976107
MA0698.1	0.634673591831815	0.356018485019274	1.55815010084031	2.00951968304903	20.1106644200588	26	12.2942720330787
MA1128.1	0.708181238034232	0.356018485019274	1.54751607511636	2.15081762983429	17.1338186219485	23	9.62582963792527
MA1131.1	0.754834357102385	0.356018485019274	1.5951256946435	2.11599825192418	7.96714540429701	12	3.17085796205382
MA1136.1	0.754834357102385	0.356018485019274	1.5951256946435	2.11599825192418	7.96714540429701	12	3.17085796205382
MA1464.1	0.698534585355146	0.356018485019274	1.57177603967975	2.0320695586661	4.92958232473911	8	1.38679909375483
MA1532.1	0.651625228203033	0.356018485019274	1.54751607511636	1.99573608248742	17.503891048382	23	10.3305131766576
MA0463.2	0.819610740574532	0.356018485019274	1.5951256946435	2.28690992662069	7.70956788778986	12	2.68038468475666
MA0516.2	0.775203953259261	0.356018485019274	1.56931569054834	2.189106599041	6.27967282570785	10	1.95761086971012
MA0043.3	0.752197031196713	0.356018485019274	1.5951256946435	2.10900491718902	7.97787949869361	12	3.19129758166392
MA1142.1	0.666937208855696	0.352863948245513	1.53540669568967	1.97968373653569	14.9295567783913	20	8.42852412348777
MA0524.2	0.610578349023139	0.305731923012247	1.46246740685012	1.90079190385226	18.6178617263814	24	11.4517109297081
MA0099.3	0.650425252021586	0.305731923012247	1.47869398734542	2.01263861237321	18.3395787182472	24	10.9218107238729
MA1144.1	0.702421073175285	0.305731923012247	1.46995382246775	2.09431942907503	15.5369127101848	21	8.58503754279601
MA0147.3	0.705928404665565	0.299729086260119	1.448192044132	1.98858886155177	8.98568328013347	13	4.11033473311325
MA0597.1	0.730640435559611	0.291027925383063	1.40397137863493	2.08271375978134	11.311621068076	16	5.53933282701247
MA1134.1	0.657743123645616	0.291027925383063	1.39291474121359	1.93702296903243	14.1585680964502	19	7.96042492477459
MA1145.1	0.697173496965967	0.291027925383063	1.39420595612205	1.96487679951665	7.3883311953951	11	3.06869304550374
MA1147.1	0.715867791505491	0.291027925383063	1.39420595612205	2.01543409406536	7.3134948184889	11	2.92619131033691
MA0871.2	0.595601077367642	0.291027925383063	1.40991037245023	1.95072673309308	2.77596555153307	5	0.285930776052984
MA0473.3	0.50001017438165	0.291027925383063	1.42780844577351	1.87348450939166	33.2062721662322	40	23.2306319163584
MA0496.3	0.508492255063135	0.289456607150518	1.38404418423954	1.84500557908718	30.533270580381	37	21.1407627934198
MA0069.1	0.660917052649207	0.272493050833789	1.3528401888082	1.8912352679872	5.88529446818703	9	2.20664452710648
MA0649.1	0.750836883525768	0.272493050833789	1.3528401888082	2.14604530255163	5.56140819346107	9	1.58990761314528
MA1137.1	0.582083409726351	0.263892106734322	1.33729038475341	1.80119798249297	17.9792786596265	23	11.235735506756
MA0073.1	0.504416528659756	0.204302148285988	1.24890238398354	1.66568219189443	22.8374959212355	28	15.4866428624717
MA0476.1	0.546454886191282	0.204302148285988	1.24371704363443	1.66528876910944	16.5312911357972	21	10.4785104355287
MA0505.1	0.552425584880732	0.204302148285988	1.23153324915516	1.75332646912356	19.8869758907003	25	12.8683293981158
MA0157.2	0.593688834296885	0.204302148285988	1.17770821575752	1.7630708730182	14.5390968960487	19	8.68501925263335
MA0819.1	0.55779410255358	0.204302148285988	1.15447524628994	1.59111420307858	9.67341181413802	13	5.419891842515
MA0850.1	0.479245855081256	0.204302148285988	1.19248125754401	1.69437228745216	28.2493079385409	34	19.7916928227241
MA0852.2	0.454182376587313	0.204302148285988	1.14898623427374	1.56207765668816	25.8898076366085	31	18.2987857492906
MA1124.1	0.571051495955161	0.204302148285988	1.22939946024245	1.68527077828548	13.8328833936414	18	8.34026348476107
MA1127.1	0.609335502016873	0.204302148285988	1.20049421408892	1.73146922210323	6.91682307918858	10	3.17085796205382
MA1130.1	0.518777501042632	0.204302148285988	1.1518489008662	1.62038281885638	18.4324207845066	23	12.0985984851914
MA1141.1	0.557868343266239	0.204302148285988	1.17770821575752	1.66444403826574	14.7593788832371	19	9.10447522709466
MA1146.1	0.650988521988158	0.204302148285988	1.16440688694544	1.84236979773644	9.23254710594387	13	4.5804072430638
MA1151.1	0.499227605371782	0.204302148285988	1.2234646869751	1.66776616420794	23.74304105476	29	16.2109614109346
MA1497.1	0.683558473392246	0.204302148285988	1.20049421408892	1.936872389703	6.62263900848827	10	2.61067931276166
MA1536.1	0.590167472629505	0.204302148285988	1.25755124186541	1.78754702686004	16.2416710096647	21	9.92702234618893
MA0650.2	0.536041515650953	0.204302148285988	1.16510152441972	1.60387059165873	14.8963117945738	19	9.36521977772123
MA0465.2	0.410859424672101	0.204302148285988	1.22347916206725	1.67926676035167	40.4280038781357	47	29.9820899959683
MA0761.2	0.417635896171181	0.204302148285988	1.17353856023257	1.65499332255492	37.6925836369835	44	27.7733646822989
MA0764.2	0.312321939815598	0.204302148285988	1.23693340166569	1.69789485700982	68.1575188868836	76	53.7840048860197
MA0901.2	0.347596821054119	0.204302148285988	1.14762205004436	1.56862503545511	49.4071333840829	56	38.0799451806047
MA1112.2	0.461848285550298	0.204302148285988	1.14898623427374	1.58636195617558	25.8166155559488	31	18.1594150458218
MA0526.3	0.557775344286394	0.204302148285988	1.17770821575752	1.66418671496564	14.7599579384809	19	9.10557785098447
MA0019.1	0.567381384635118	0.188415021902066	1.12163459675612	1.70704443750653	15.5459446655088	20	9.60223598770784
MA0138.2	0.538129566049892	0.188415021902066	1.12582509360092	1.91183152997276	2.10064465021685	4	0
MA0507.1	0.518571073518666	0.181238278540346	1.1070420258036	1.63699873550268	19.2905596861066	24	12.7326471597474
MA1593.1	0.388920875918899	0.181238278540346	1.1045870993681	1.5036516674369	35.4068692056032	41	26.4209589936083
MA0823.1	0.51954512680309	0.179980775711592	1.09847709374494	1.58866087147377	3.86792432881608	6	1.36521396594478
MA0602.1	0.440542306027552	0.179244361488085	1.08487448995388	1.55168034962376	27.771104488375	33	19.8811086358813
MA1126.1	0.530804194876818	0.179244361488085	1.08350024040682	1.52559564954458	10.6603290803435	14	6.29915736437013
MA1143.1	0.580169060189564	0.179244361488085	1.08916901849094	1.64605989490312	7.87940489440957	11	4.00378446891754
MA0684.2	0.409622908395936	0.176762336399375	1.07637331027235	1.52944469256589	32.5014427564755	38	23.8885117063857
MA1150.1	0.48810618296756	0.176017750774856	1.06648534520796	1.56465531497722	20.3866245703622	25	13.8197491056046
MA1473.1	0.494014011881453	0.176017750774856	1.06648534520796	1.58214951968966	20.3397964408045	25	13.7305800411408
MA0031.1	0.482017213072148	0.148780841424466	1.00641841331654	1.40159283675762	11.7837466717074	15	7.43834371604165
MA0095.2	0.423143250215809	0.148780841424466	0.995747079594487	1.40051604329472	22.6729886035486	27	16.1733917513522
MA0593.1	0.392578225968945	0.148780841424466	1.02790338320738	1.50125716792587	34.4742239671659	40	25.6450370387151
MA0670.1	0.348139259776613	0.148780841424466	1.0135971261139	1.42694500421835	40.4161065919326	46	30.9594354528463
MA0690.1	0.486873208878279	0.148780841424466	0.992135891211926	1.46609359891689	15.2124705289858	19	9.96724208431054
MA0891.1	0.473355862679031	0.148780841424466	1.02800994386725	1.47269376644362	17.9028383360033	22	12.0901795725521
MA0907.1	0.536198191431819	0.148780841424466	1.01659305718927	1.55039259554459	11.4849084916856	15	6.8693028171139
MA1139.1	0.530685711130479	0.148780841424466	1.01486379342696	1.52172731972493	6.39166191663437	9	3.17085796205382
MA1521.1	0.501333876368306	0.148780841424466	1.00741698589413	1.43833018786291	6.51223912570412	9	3.40045835459485
MA0909.2	0.58438855767071	0.148780841424466	1.00330116659634	1.65842946074102	8.70284089299455	12	4.5717526609675
MA0081.2	0.324267278904935	0.148780841424466	0.994410989057092	1.34886175998152	41.6618870093964	47	32.3316223285945
MA0738.1	0.384021618207888	0.14285577502192	0.982170847007639	1.351375959362	27.4670947827716	32	20.3022202349858
MA0488.1	0.517560007716893	0.138240760403791	0.960098762219996	1.51096454225036	12.443305534859	16	7.6942607757566
MA0494.1	0.387596115222816	0.138240760403791	0.950169904604163	1.3045686009196	23.8777983467122	28	17.467563196369
MA0843.1	0.548957000267565	0.138240760403791	0.942793726130298	1.62713951971419	4.61839258104332	7	1.79423862682642
MA0897.1	0.44740217412327	0.138240760403791	0.94980932268303	1.31640170666086	12.8540178216532	16	8.47632981680425
MA1600.1	0.555752368717953	0.138240760403791	0.942793726130298	1.64786884714602	4.59422243084733	7	1.74821437385531
MA0878.2	0.483621624327222	0.138240760403791	0.948861582002722	1.471587210267	16.0985173603609	20	10.6544324071166
MA0913.2	0.371984629015995	0.138240760403791	0.956193806302475	1.32609184967117	28.4837015312108	33	21.2380197969618
MA0592.3	0.417050239102656	0.138240760403791	0.952543222398395	1.33685437201088	20.0843357657019	24	14.2441376053368
MA0080.5	0.299574335580655	0.138240760403791	0.959590568040705	1.35340742064032	49.315242789689	55	38.9049691904782
MA1099.2	0.454923129054312	0.135762478044237	0.93661929821078	1.34226503288346	4.96481296620775	7	2.4538844838802
MA1651.1	0.491370955472819	0.114398367450324	0.911590233530463	1.4511705344266	13.4572252015895	17	8.62494365755837
MA0467.1	0.438068045486699	0.0898606086267481	0.875764807485691	1.36982283813491	18.1640838535001	22	12.5876373743175
MA1132.1	0.39763766021985	0.0898606086267481	0.875764807485691	1.25062446105326	18.4713622605468	22	13.1727499625223
MA1475.1	0.490278681849096	0.0898606086267481	0.877549087633207	1.5723438608138	3.1055214801697	5	0.913463716672161
MA0594.2	0.421079987078634	0.0898606086267481	0.872694324660019	1.33375687430176	3.33551708552331	5	1.35141614299971
MA1581.1	0.327833813323846	0.0878516214701033	0.867168763780537	1.22977283693177	32.574786442797	37	25.0281710939245
MA0025.2	0.383426597751146	0.0867906867749939	0.862619501239606	1.2771728091298	23.0273284192369	27	16.8481176087727
MA0062.3	0.315827518818029	0.0755830148507509	0.847951297205857	1.20005387459313	33.626378979069	38	26.0305898012741
MA0663.1	0.421227622570406	0.0740645513098938	0.842799519925283	1.65350219509448	1.57548348766264	3	0
MA1616.1	0.358111892208588	0.0740645513098938	0.839593409134694	1.27975624959792	28.6320618961792	33	21.5205242461614
MA1534.1	0.302745526574155	0.0694352003667831	0.831584317540203	1.15316408437483	33.7891705632565	38	26.3405738514954
MA1607.1	0.289899866376994	0.0544928335746547	0.813288308740487	1.11869140306112	34.8640238723235	39	27.3872851959507
MA1487.1	0.424247848340041	0.0416597537556922	0.793824650022511	1.21807184532646	9.47791308199352	12	6.04762758140007
MA0753.2	0.423071359601462	0.0416597537556922	0.793824650022511	1.21479871166163	9.48393154939915	12	6.0590878108206
MA1657.1	0.351480025763641	0.0411583701167115	0.790045556622294	1.15068515458208	21.5248498623463	25	15.9871319456611
MA0030.1	0.415478789496754	0.0374753472960593	0.753625027069957	1.23809496726504	13.9287973798881	17	9.522900726594
MA0164.1	0.3285981229264	0.0374753472960593	0.758582127505204	1.03222265946343	18.1131194153573	21	13.4905920446611
MA0480.1	0.318064366078935	0.0374753472960593	0.781877026027303	1.1825605676794	31.7865893742893	36	24.527304074981
MA0786.1	0.280933031471309	0.0374753472960593	0.766741654962187	1.05162561064267	32.2319455720974	36	25.3753412673012
MA0841.1	0.47506067925384	0.0374753472960593	0.751851682673478	1.44597441981187	4.02193710467912	6	1.65848160804148
MA0895.1	0.400494986002902	0.0374753472960593	0.753625027069957	1.19555851911187	14.0248708263587	17	9.70584160897639
MA1129.1	0.466030787031439	0.0374753472960593	0.763812840476232	1.33795043231073	6.66055156102071	9	3.68287153723624
MA1513.1	0.38933656630083	0.0374753472960593	0.751851682673478	1.17541388530967	4.33246210541825	6	2.24977628647666
MA1555.1	0.43817905183288	0.0374753472960593	0.763812840476232	1.25869471837818	6.78014814327223	9	3.91060464238408
MA1606.1	0.296206563017364	0.0374753472960593	0.764723268898072	1.11765094989854	32.9592304500941	37	25.7602206716719
MA0632.2	0.41196817777135	0.0374753472960593	0.751851682673478	1.24631471859392	4.24868101982987	6	2.09024223947879
MA0117.2	0.303321532175364	0.0356182257400553	0.744004197428287	1.02341422445259	23.7723765630701	27	18.2668214219214
MA0659.2	0.304095730551589	0.0356182257400553	0.744004197428287	1.02589893485396	23.7649760587506	27	18.2527295490883
MA1103.2	0.295690279293321	0.028790900464891	0.734212393189384	1.06836389894966	29.3175601906681	33	22.8258345839535
MA0642.1	0.384230774137308	0.0219844954774056	0.707997158993389	1.1198167668167	11.4633594962716	14	7.82826970775526
MA0788.1	0.306612142991039	0.0219844954774056	0.704391624779783	1.05758192629618	25.559122285699	29	19.6691021883412
MA1117.1	0.339558092603665	0.0219844954774056	0.722311536125506	1.03135207747531	15.326450620817	18	11.1842803955156
MA1133.1	0.405042532390827	0.0219844954774056	0.707115629515518	1.16055318053611	7.80924444976406	10	4.87018653813326
MA1588.1	0.360726453268907	0.0219844954774056	0.707115629515518	1.03555066924778	8.02008373807989	10	5.27166193911375
MA0904.2	0.38100798461579	0.0219844954774056	0.707115629515518	1.0928129384612	7.92278773105874	10	5.08639308460072
MA0056.2	0.305956419818207	0.0219844954774056	0.704391624779783	1.05543515117585	25.5657281912643	29	19.6816810042102
MA0509.2	0.388649106474293	0.0219844954774056	0.707997158993389	1.13221752572403	11.4379412825024	14	7.77986892037487
MA1108.2	0.20640161404657	0.0201899303622126	0.69980415948042	0.951731399492473	50.9585738446773	55	42.0341629926164
MA0614.1	0.24804373458232	0.0147071508243402	0.686048853976558	0.934121977887459	32.6361100152235	36	26.1449420526303
MA0693.2	0.232461697919756	0.0147071508243402	0.690869057366715	0.936056979395729	38.4068430109172	42	31.1334412166332
MA0495.3	0.295119453341318	0.0147071508243402	0.686542864681165	1.03142157661615	26.5874953642279	30	20.627306929772
MA0092.1	0.231683236737068	0.0144385218535159	0.671656647718207	0.88470924290367	33.7701691194846	37	27.3043917323161
MA0468.1	0.345794818635365	0.0144385218535159	0.669482199603428	1.07190309544995	17.0805907333481	20	12.5244742971351
MA0639.1	0.365486673773805	0.0144385218535159	0.672372447347469	1.07435970270752	5.31592151644909	7	3.1224574387683
MA0872.1	0.367071152984658	0.0144385218535159	0.672372447347469	1.07908318126932	5.30950990945468	7	3.11024860184055
MA1556.1	0.44674245608475	0.0144385218535159	0.672372447347469	1.31764489943182	4.99603180077733	7	2.51333068210578
MA1560.1	0.322927337582491	0.0144385218535159	0.66706926128613	0.947765603002426	5.49079953587489	7	3.45545620542357
MA1574.1	0.442793090760651	0.0144385218535159	0.672372447347469	1.30576782227509	5.0111667256618	7	2.54215026352886
MA0613.1	0.26355623013863	0.00623919223112411	0.65626154855621	0.884728531861424	23.2371634703635	26	18.247680764026
MA0004.1	0.331001029919855	0.00355576651554554	0.61622320600314	0.959171194909894	6.35987746736241	8	4.11033473311325
MA0483.1	0.233986801867349	0.00355576651554554	0.63251499062396	0.922308148722908	36.5273131022074	40	29.5544829030207
MA0622.1	0.331001029919855	0.00355576651554554	0.61622320600314	0.959171194909894	6.35987746736241	8	4.11033473311325
MA0626.1	0.368790922720462	0.00355576651554554	0.625217119790768	1.06317288349015	9.76701480106735	12	6.59812853175165
MA0645.1	0.265750545026713	0.00355576651554554	0.637044954189366	0.842123767524168	18.6156341836521	21	14.447469293258
MA0646.1	0.356706248089473	0.00355576651554554	0.625217119790768	1.02925215589044	9.83150153795368	12	6.72092271663136
MA0667.1	0.309789322029197	0.00355576651554554	0.625217119790768	0.8969898904825	10.0870442402325	12	7.20752134672788
MA0671.1	0.287199068651177	0.00355576651554554	0.638629317597518	0.971526996720789	23.9273959157645	27	18.5620057648389
MA0689.1	0.342207922379853	0.00355576651554554	0.645270864068918	1.01875335022769	13.5085033730811	16	9.72258639115696
MA0787.1	0.267172289792417	0.00355576651554554	0.638629317597518	0.90669107007859	24.1223838994966	27	18.9332974703865
MA0791.1	0.252624378203688	0.00355576651554554	0.644996633151156	0.849492713446388	23.3420088230402	26	18.4473249116753
MA0058.3	0.331001029919855	0.00355576651554554	0.61622320600314	0.959171194909894	6.35987746736241	8	4.11033473311325
MA0825.1	0.331001029919855	0.00355576651554554	0.61622320600314	0.959171194909894	6.35987746736241	8	4.11033473311325
MA1570.1	0.24965087376887	0.00355576651554554	0.62219964392834	0.859423774241281	25.2197610081133	28	20.0228981241733
MA1656.1	0.239472676237543	0.00355576651554554	0.62219964392834	0.825758723031095	25.3239531239097	28	20.2212983929396
MA0481.3	0.217574424982309	0.00167481349294533	0.611962551235185	0.814957935978305	32.0853203134679	35	26.0961407683223
MA0785.1	0.231844246705363	0.00126936352400346	0.606836462593658	0.809692097237896	26.332035231188	29	21.1408655261513
MA1523.1	0.255137619441782	0.00126936352400346	0.607505466441743	0.828448898395084	20.5487382863214	23	16.1284423744877
MA0006.1	0.144647364208428	0	0.357183588002008	0.431351561499262	12.9650072473615	14	10.6876733692643
MA0029.1	-0.757650847950566	0	0.0033493192613395	-2.22882872352625	12.1978947844364	7	16.2269551790727
MA0040.1	-0.187087586041357	0	0.0969178439785246	-0.692231923942249	30.4226587026755	28	29.9301381593218
MA0041.1	-0.00937366090723035	0	0.257640003126092	-0.0449117576638554	54.1945283047313	54	49.1959942375533
MA0051.1	-0.517191513712117	0	0.0127656839856981	-1.50764416588474	6.63039354510453	4	8.62544532588143
MA0057.1	-0.0278780621017711	0	0.1985805169428	-0.0920344418202693	21.276534765728	21	19.5142959586842
MA0059.1	0.256845721036274	0	0.45157815431015	0.74428092413582	6.69532588813765	8	4.74908802390065
MA0066.1	0.168957971213938	0	0.408254051017818	0.541026207427164	3.3257866815225	4	2.3328877279252
MA0070.1	0.065361079369298	0	0.274017656513971	0.198493668171016	14.4984214665339	15	12.60756602034
MA0071.1	0.0698003639323055	0	0.347331838621862	0.235784312727512	23.2633311439045	24	20.2975086557416
MA0072.1	-0.0453806822588434	0	0.166866773204619	-0.133127312000411	6.22529618206726	6	5.85406809557176
MA0074.1	-0.490657757717503	0	0.00480313658216833	-1.62764073833286	2.89423095810881	1	4.5111290866069
MA0077.1	-0.448591300559478	0	0.01895571697054	-1.61867727962459	28.5153125773835	23	31.2982128356452
MA0078.1	-0.234595176024815	0	0.0734944100182409	-0.909099527943993	34.3410565051211	31	34.3914625714084
MA0084.1	-0.198980893908497	0	0.0915000669616061	-0.77581171931263	34.8684398977444	32	34.3956940916112
MA0087.1	-0.33957313044898	0	0.0293049643396968	-1.41058183882109	40.5254281383034	35	42.1676030672204
MA0091.1	-0.299652395551157	0	0.0681905766310257	-0.93399613639335	16.5044755779148	14	17.4274488571135
MA0101.1	0.187043741080838	0	0.489897162452346	0.578973600804023	16.4498448701441	18	13.3234222998088
MA0107.1	0.19958358439082	0	0.423022607684713	0.603689261093852	14.4756286757976	16	11.5641645040788
MA0108.2	-0.289232206699025	0	0.0575707443790199	-0.977346352926127	23.0408305218354	20	23.8738280069538
MA0111.1	-0.259483151336814	0	0.0759799069553391	-0.885201955868583	23.7927678194111	21	24.3056499907397
MA0115.1	-0.127761770236384	0	0	-0.906024924769762	0.389028068763886	0	0.740778443843374
MA0116.1	-0.493655346633259	0	0.0244491124356803	-1.45286588810263	11.2640625598816	8	13.448772992079
MA0119.1	-0.124082557085013	0	0.0993719177082126	-0.377169960874665	4.54792619155316	4	4.66005812279326
MA0125.1	-0.0319238389259038	0	0.205978998431852	-0.101556140027739	18.2852395446369	18	16.818339299318
MA0135.1	0.113122508782604	0	0.362340703445529	0.370589903989404	20.8953369233594	22	17.7884276547248
MA0139.1	-0.0915963998639935	0	0.166866773204619	-0.268190371746009	6.46213877606686	6	6.3050584027142
MA0142.1	0.0956823073473174	0	0.40219888887498	0.362293052224374	32.6944002735066	34	28.255937043196
MA0149.1	0.117813619332206	0	0.262075249138865	0.402805048755863	2.55884251969097	3	1.8724900128669
MA0002.2	0.131548506911559	0	0.49222806630854	0.569318099653051	44.6889237624648	47	38.0956372042299
MA0151.1	-0.00152140882016738	0	0.264414824477924	-0.00713047548668907	52.0304853842322	52	47.0752726861464
MA0152.1	-0.243826398336818	0	0.0459695502416852	-1.14314727332222	51.8828674678186	47	51.7941819906813
MA0155.1	0.139884467157473	0	0.399116316646701	0.478822410931257	24.4709129138132	26	20.5969585313482
MA0159.1	0.250723179381628	0	0.588139469437711	0.769971975892953	15.9663134076347	18	12.4026926324479
MA0163.1	-0.261657744574686	0	0.0787292390143316	-0.76135781496266	8.49641947119483	7	9.17868966141942
MA0259.1	0.294115728815214	0	0.567715570741434	0.864579056809293	11.9991352738356	14	8.84848181742106
MA0146.2	-0.182267095966316	0	0.094158053866925	-0.726046437352591	36.7398793348853	34	35.9592467123703
MA0478.1	0.0938764945202539	0	0.354605451399198	0.312152594987306	22.0473023686059	23	18.9819741836488
MA0479.1	0.0330685395520209	0	0.292292530481569	0.110950606337843	22.6573122055989	23	20.1435411091733
MA0492.1	-0.21730389497234	0	0.0920758492034166	-0.65573862400892	13.6092289868858	12	13.9143858252864
MA0493.1	-0.0209513722261816	0	0.228909074781611	-0.0735677927077924	26.2420567026991	26	23.9695304486462
MA0497.1	-0.0541594008349264	0	0.184616957015308	-0.233406564673091	43.9417884555402	43	40.6729590623604
MA0503.1	0.0989089084515395	0	0.40219888887498	0.374292458875009	32.6518642474931	34	28.1749409051597
MA0504.1	0.29637619755701	0	0.567715570741434	0.871035754359514	11.9852824869957	14	8.82210365424431
MA0506.1	-0.0134647096621867	0	0.110715715372287	-0.0624427330718137	1.04384671632476	1	0.987669292313684
MA0513.1	-0.819438310386405	0	0.000120851095311121	-3.338823660605	40.0169958404533	27	49.199457792773
MA0514.1	-0.246134362997918	0	0.045066950022138	-1.19327466499422	55.1981382578757	50	55.1070455960796
MA0515.1	0.0816538831058597	0	0.369251742700051	0.327846429890294	37.7498027550335	39	32.8823200318752
MA0517.1	0.0474455362352151	0	0.316311256802156	0.170880214681857	28.418584979846	29	25.1140263336064
MA0518.1	-0.413276446448254	0	0.0164769553168536	-1.65388432803097	37.2763210317691	31	39.9807268505333
MA0519.1	0.0885947300682401	0	0.375338464721907	0.351344115501606	36.6750411617669	38	31.8357833305714
MA0520.1	-0.264691682043307	0	0.0602330672685934	-0.966562955811846	29.3322428257813	26	29.8537929254306
MA0521.1	-0.439538988081603	0	0.00958917544704633	-1.83789099892054	41.2465852764664	34	44.540814168086
MA0523.1	-0.393368751972409	0	0.0206514611294634	-1.48719343815833	32.3356422093205	27	34.5727980569821
MA0527.1	0.0403732725473933	0	0.110715715372287	0.201103705595017	0.870954398493502	1	0.658451653693249
MA0076.2	-0.143928479331737	0	0.125858662018906	-0.436443984782184	14.0883536856361	13	13.8267242328336
MA0050.2	-0.072359024024033	0	0.17514757471188	-0.275809434292594	32.9976309934052	32	30.8333421171426
MA0137.3	-0.137480112409411	0	0.123670905584	-0.479311206185111	25.5594637242207	24	24.6697523478465
MA0144.2	-0.105037336720082	0	0.138806929146346	-0.422357831927	37.6082825827014	36	35.6128405226826
MA0140.2	-0.42514219050783	0	0.0275221797387193	-1.36196257591171	18.8807456022507	15	20.9522884564062
MA0595.1	-0.530992319670936	0	0.0113046251659825	-1.80178614433028	23.6720474490668	18	27.0757769937399
MA0596.1	-0.706903233739562	0	0.00182061729404104	-2.49669068926908	27.361001675537	19	33.1002001413473
MA0599.1	-0.104372703967176	0	0.147274822209634	-0.459495915741141	45.8827388418515	44	43.3688728593198
MA0601.1	-0.372506999990591	0	0.0174887732619684	-1.59643266608326	43.4135496694427	37	45.6670987212638
MA0603.1	0.190676360869172	0	0.357840064133477	0.566730459920028	5.1271337828973	6	3.76297210928661
MA0604.1	-0.133170798636241	0	0.106644954951373	-0.394288671374995	5.63585857624416	5	5.7316743470389
MA0606.1	-0.160594349935766	0	0.0985919246066717	-0.739369472058255	50.1225129881582	47	48.442154831821
MA0608.1	-0.454684945391281	0	0.0103265151225302	-1.53142208945937	2.7324282590787	1	4.20302804912128
MA0610.1	-0.175591449191735	0	0.123087371324614	-0.568831859626405	19.649989887601	18	19.4170660146113
MA0611.1	-0.436250935447369	0	0.01895571697054	-1.57113620848683	28.3395352788109	23	30.9635016819917
MA0615.1	0.114135646743623	0	0.262075249138865	0.389727666650937	2.57207700209904	3	1.89769081473828
MA0618.1	-0.357704629938926	0	0.033686569234023	-1.25513735987158	26.1216634669886	22	27.740280374012
MA0619.1	0.104636035422494	0	0.44317127647143	0.488693561397441	51.9121990489526	54	44.8500345236283
MA0621.1	-0.0306048510523489	0	0.216910638352313	-0.0928402528801409	14.2326062580876	14	13.1014067164923
MA0624.1	-0.24282662945156	0	0.0739089384724451	-0.91870313206021	32.2943555287636	29	32.4941808942887
MA0625.1	-0.230049032224118	0	0.0729347729924306	-0.913244844034714	36.4351903354431	33	36.3790648155211
MA0628.1	-0.355550259472383	0	0.0408925684625329	-1.04967629508259	11.3684928145053	9	12.6476267194106
MA0629.1	0.0018053968937819	0	0.246537794099183	0.00593543960639872	20.9822750379665	21	18.9539732449285
MA0630.1	-0.044152859473682	0	0.169096174627296	-0.129264822377005	10.2781341441696	10	9.5713904169534
MA0631.1	-0.222271513183167	0	0.0856512957206971	-0.652081291073108	10.4116445469018	9	10.8256179041553
MA0633.1	-0.543080823148436	0	0.0107023112676622	-1.81798422086722	22.6100031131562	17	26.0534562060693
MA0634.1	-0.117893500331782	0	0.161888637156583	-0.36508395390372	15.9642193463823	15	15.3987051684051
MA0007.3	-0.347221124223135	0	0.0222982228765377	-1.23194806771732	2.27241173443366	1	3.32707499423871
MA0635.1	0.185296764081243	0	0.410629846741469	0.567394470030031	15.5206463642249	17	12.5540635349681
MA0636.1	0.294011157355504	0	0.560825500218741	1.34829583116337	1.05032232510842	2	0
MA0637.1	-0.323816888955504	0	0.0222982228765377	-1.16376907669253	2.17668960156022	1	3.14480307525697
MA0638.1	0.194640119564768	0	0.269646502207486	0.814753476461383	1.34990076400674	2	0.570450483126476
MA0027.2	-0.35899063464253	0	0.0406730410246366	-1.17400209064209	20.4676248047371	17	21.9739879186595
MA0644.1	-0.0959822248999362	0	0.166447642664482	-0.293055976297273	14.7463356063039	14	14.079638514361
MA0475.2	0.180971584147048	0	0.408254051017818	0.581014264511382	3.28078731149814	4	2.24720094597526
MA0042.2	-0.0324051735693525	0	0.220927322992049	-0.137521782716442	42.5484600408385	42	39.0198146296591
MA0033.2	0.0984214623002178	0	0.436946687296706	0.464859107525652	53.0007003053317	55	45.9227339804674
MA0647.1	0.221991361988831	0	0.480380492956018	0.649445467801896	5.92677032029327	7	4.28562190598292
MA0131.2	0.0666082109727988	0	0.241144867196062	0.194183034310367	6.66046693583421	7	5.6827103958714
MA0046.2	-0.278738240107618	0	0.0596332831913328	-0.819848491447507	10.8062714838214	9	11.5770575860241
MA0153.2	-0.0302435377415828	0	0.16435726952384	-0.090338659010241	5.13929829548034	5	4.7861354988333
MA0651.1	-0.0780130775996986	0	0.167326063305976	-0.235147874531198	13.5764243182353	13	12.8519199176954
MA0486.2	-0.346166505632352	0	0.0385269370146858	-1.10931147024756	3.39683093768169	2	4.46816859259091
MA0652.1	-0.192935552341342	0	0	-1.12686619755004	0.60115101902989	0	1.14469816485684
MA0654.1	-0.0511466914951271	0	0.187337924158883	-0.180460498262943	26.5971534719259	26	24.6456976798627
MA0656.1	0.0389125769891687	0	0.13965087628893	0.146427234413699	1.86292430470997	2	1.54733829830316
MA0657.1	-0.322634580482278	0	0	-1.49301967472204	1.05289466121786	0	2.00489818420106
MA0658.1	-0.340728918819238	0	0.0564096093083136	-0.997248463555285	10.1311702125948	8	11.291545024617
MA0660.1	-0.46729698470907	0	0.0276094369482969	-1.387721279272	12.2417680122964	9	14.3104975866008
MA0661.1	-0.293351288413107	0	0.0539020119532696	-0.938608748721827	18.6604168754223	16	19.5327434813803
MA0662.1	0.104888085343046	0	0.362515354057855	0.311046488862723	12.272531143258	13	10.3690760443298
MA0664.1	0.1360079830257	0	0.375476826997633	0.413458599318018	4.4084286616718	5	3.39443008357785
MA0665.1	-0.215397809459892	0	0.090331396884149	-0.642911576350473	12.5175734561853	11	12.8356800706737
MA0666.1	0.0902393422550896	0	0.354605451399198	0.30021976314893	22.0830708768716	23	19.0500837675559
MA0668.1	-0.175714059383202	0	0.124251363753071	-0.522970419442674	12.2206946875508	11	12.2703702385632
MA0669.1	-0.0955958809885558	0	0.162316021364808	-0.283903290760654	5.45046431737712	5	5.37865079524893
MA0048.2	-0.123038925402046	0	0.150252106945546	-0.428013970924082	25.3885822451991	24	24.3443637029771
MA0672.1	-0.282239858924837	0	0.0474355213720516	-1.07509957172968	32.8833327382804	29	33.6156979665949
MA0673.1	-0.302159828796641	0	0.0453125427406484	-1.06602673367782	26.5233940943696	23	27.5052467424828
MA0674.1	-0.551706163750725	0	0.00527731355627461	-2.05293942540015	31.2655624645027	24	35.5351764255323
MA0675.1	-0.419758301988497	0	0.0294822874308252	-1.40343541846258	22.3051744489876	18	24.4730083628091
MA0676.1	-0.297288692052823	0	0.0377038703108712	-1.28581066443835	44.199083321362	39	45.1628941226196
MA0677.1	-0.187273114087652	0	0.0890972026009803	-0.58764367292796	3.77979045073064	3	4.1973914299888
MA0678.1	0.0569547344891839	0	0.255831579515445	0.178329364979126	3.76385068955284	4	3.16703929751146
MA0068.2	-0.280116325936781	0	0.0623982373866393	-0.83135031054176	11.917851399304	10	12.6937029031993
MA0680.1	0.0641989872594988	0	0.255831579515445	0.201283081570756	3.7344769128103	4	3.11110641664175
MA0512.2	0.104948185859457	0	0.279894980011638	0.581817419761472	0.671915073422055	1	0.279445475659473
MA0685.1	0.00733530123096005	0	0.110715715372287	0.0349162350666808	0.976284831611858	1	0.859019480541037
MA0686.1	0.0428386643591634	0	0.13965087628893	0.161569296538969	1.84929826868993	2	1.52139190890574
MA0687.1	-0.0457225472373848	0	0.219709823778354	-0.167275982786153	29.5786861697847	29	27.3230647634407
MA0083.3	0.0548054977798613	0	0.110715715372287	0.278951558113704	0.825693711578235	1	0.572267278033912
MA0009.2	0.215832147570113	0	0.558539734511194	0.919489813973757	1.28426985523316	2	0.445477592034596
MA0688.1	-0.393074077185823	0	0.0315204272607265	-1.32854910806297	23.1413633725242	19	25.0652603859207
MA0691.1	-0.189207544524744	0	0.0956344279750845	-0.590463100284223	16.5868965994892	15	16.5843931009977
MA0145.3	0.26287211717587	0	0.480380492956018	0.76997303431599	5.74651193326872	7	3.94237796511754
MA0694.1	0.0101779613046671	0	0.241144867196062	0.0296464723771487	6.94709812966676	7	6.2285070279728
MA0695.1	0.0226486970391928	0	0.226239743471755	0.0664946517124918	10.8532009468681	11	9.66641960742422
MA0696.1	-0.207793771773331	0	0.0487990919384282	-0.804045126367649	1.72442895494744	1	2.28361858778814
MA0697.1	-0.862950767597456	0	0	-2.71495254389267	3.43982425584994	0	6.55003549599853
MA0699.1	-0.1719245266782	0	0.122959771731361	-0.506954036428341	11.1326738193492	10	11.1985855260194
MA0704.1	-0.0309384457594524	0	0.214039913582965	-0.0949200489564004	15.2454618040551	15	14.0300633236208
MA0705.1	-0.124260603974749	0	0.111967647004633	-0.363382453044827	6.63416929792383	6	6.63263502894502
MA0706.1	-0.0540660298516045	0	0.209802322597148	-0.166285804268826	15.4324222670678	15	14.3860692058979
MA0707.1	-0.208218013735489	0	0.0944888843462715	-0.743616702213881	27.4953847372688	25	27.3560893260656
MA0708.1	0.149986389522016	0	0.41716809015029	0.500541705722304	22.4598944693699	24	18.7676227239127
MA0709.1	0.168078507822442	0	0.473877216417434	0.572775267680519	24.180270819389	26	20.0435244331169
MA0710.1	-0.264391974820561	0	0.0734825018582587	-0.902582348104249	23.8505924706728	21	24.4157583829529
MA0124.2	-0.427751269180531	0	0.0286576468176566	-1.39065573716199	20.0721512938231	16	22.2209362097508
MA0711.1	0.000247380270055331	0	0.239141838424515	0.000975274275792037	35.9963487558695	36	32.5434326118006
MA0132.2	-0.396578670077372	0	0.0209913696523688	-1.52054116104196	33.5356726538583	28	35.8578688697232
MA0713.1	0.199802938990555	0	0.525266301102064	0.646466899893934	20.1055997152447	22	16.2846279367988
MA0715.1	-0.144664520882366	0	0.126290652051731	-0.443849440534547	15.1442861419911	14	14.8374069177817
MA0716.1	-0.0812291369758817	0	0.158510547143224	-0.270182418314339	21.8208801230133	21	20.5508260681039
MA0717.1	-0.236743673422993	0	0.090331396884149	-0.707722467821292	12.6806743397736	11	13.1462530818138
MA0718.1	0.175833859756223	0	0.501864406045035	0.57764833213882	21.2647699169016	23	17.4918935998175
MA0719.1	0.0499941466219811	0	0.316073770935565	0.159321494648344	18.5496201602631	19	16.3217668839863
MA0720.1	-0.111958262417279	0	0.154667345274972	-0.388806909051567	25.2586204560264	24	24.0968934054009
MA0721.1	0.249908101969601	0	0.524311587119969	0.751671282574492	14.1234148402777	16	10.8934868899787
MA0722.1	-0.239374083734906	0	0.090331396884149	-0.715723469532414	12.700940476228	11	13.184843400176
MA0723.1	-0.405273113696186	0	0.0357575159575621	-1.27723839702932	17.5187709744476	14	19.358847195101
MA0724.1	0.0191552463407492	0	0.259114260606493	0.0605474625268435	17.8318532311074	18	15.9550113423832
MA0725.1	-0.239374083734906	0	0.090331396884149	-0.715723469532414	12.700940476228	11	13.184843400176
MA0726.1	-0.239374083734906	0	0.090331396884149	-0.715723469532414	12.700940476228	11	13.184843400176
MA0112.3	0.154482330841756	0	0.279894980011638	0.952133295407727	0.525161162554212	1	0
MA0017.2	0.0307258085872668	0	0.303047840348406	0.112309890806694	29.6112904616091	30	26.3851491180145
MA0113.3	0.108509868836054	0	0.279894980011638	0.60566518309242	0.661193991941722	1	0.259030634950023
MA0727.1	0.108509868836054	0	0.279894980011638	0.60566518309242	0.661193991941722	1	0.259030634950023
MA0728.1	-0.204955838615438	0	0.105094330129865	-0.603616745869986	6.00375454556952	5	6.4322135254047
MA0729.1	-0.192356911427084	0	0	-1.12505435401767	0.599225226558179	0	1.1410311144178
MA0730.1	0.294011157355504	0	0.560825500218741	1.34829583116337	1.05032232510842	2	0
MA0731.1	0.154482330841756	0	0.279894980011638	0.952133295407727	0.525161162554212	1	0
MA0472.2	-0.152748870769465	0	0.0737861433804148	-0.523617562000303	2.57528899222266	2	2.90380701363615
MA0732.1	-0.114109058294363	0	0	-0.854104274864262	0.34579323593929	0	0.658451653693249
MA0733.1	-0.64358365546609	0	0.00734124475617188	-1.86946061386013	9.96372548735403	6	12.9727005685145
MA0736.1	-0.412566907672533	0	0	-1.71744024575853	1.39084512385617	0	2.64841580647653
MA0737.1	0.0288430382112614	0	0.152902578832921	0.0957758997826986	2.88864310144164	3	2.50048881640871
MA0740.1	-0.0988222710445883	0	0.158331742693152	-0.301496960462053	4.43252892508844	4	4.44032125972544
MA0741.1	-0.627288837223934	0	0.00586660643328653	-2.02528887755081	19.9090287553556	14	23.9103219638798
MA0742.1	0.104570342138451	0	0.317775349870597	0.302999138001366	8.40745532632356	9	7.00928615024091
MA0747.1	0.164344982888018	0	0.427101862336604	0.540819767598048	21.3718054878431	23	17.6957083115165
MA0751.1	0.0667219932745802	0	0.313670050004012	0.193568467837173	8.61697954798709	9	7.40825743106539
MA0088.2	0.0177279946027746	0	0.13965087628893	0.0659133614908361	1.9370916577808	2	1.68856609342439
MA0754.1	-0.142194909609239	0	0.121233020993354	-0.415732097520834	9.87784774960155	9	9.80917412391833
MA0755.1	-0.0118673253199733	0	0.226239743471755	-0.034921881695466	11.0778439425513	11	10.0941797155606
MA0756.1	-0.241738138686689	0	0.074048189851701	-0.704386020482551	7.28609415107202	6	7.87401557958865
MA0757.1	0.173990300709619	0	0.380087807704738	0.508954957743264	10.8753110582894	12	8.70852118118448
MA0758.1	0.294011157355504	0	0.560825500218741	1.34829583116337	1.05032232510842	2	0
MA0759.1	0.192259236459297	0	0.378764568185969	0.588530750643033	4.17960352711828	5	2.95870644125712
MA0760.1	-0.000685847919765781	0	0.23808840828836	-0.00199746687726583	7.00357826356785	7	6.33605522065786
MA0474.2	-0.0583803227015212	0	0.169236364146203	-0.170121151450311	9.34997751724312	9	8.80401557451029
MA0098.3	-0.0669613144971701	0	0.169017627469967	-0.194650239936461	8.38006430447962	8	7.95712878637433
MA0762.1	0.157971211246552	0	0.357840064133477	0.468512977541046	5.26877289141363	6	4.03267809406934
MA0763.1	0.267719681137148	0	0.480380492956018	0.78429045009874	5.72547400376471	7	3.90231801589798
MA0156.2	0.0528139967470742	0	0.250411783482818	0.159063040092866	4.76363828166671	5	4.07081220267304
MA0767.1	-0.106124049217643	0	0.166447642664482	-0.324349015031404	14.8281356423577	14	14.2354002916714
MA0768.1	0.134449709374	0	0.388696977509465	0.391866463041335	10.1613806864727	11	8.34907112523524
MA0770.1	-0.548252765704244	0	0.00914610039848344	-1.61766199247673	5.60088670086531	3	7.66508169344517
MA0771.1	-0.169995099375494	0	0.115944615185875	-0.494539706200235	7.94105649347345	7	8.12118004852216
MA0772.1	-0.561834223415237	0	0.015822817690612	-1.62681146643007	8.1308821105136	5	10.4826416922524
MA0773.1	-0.323961528469636	0	0.0623982373866393	-0.964118261773563	12.2531983999071	10	13.3322630719903
MA0498.2	0.0401073476087737	0	0.292292530481569	0.134426871547652	22.5853777584855	23	20.0065651630399
MA0774.1	-0.160507890392261	0	0.124826181943694	-0.54705206519568	23.7237543941871	22	23.174236188378
MA0775.1	-0.0575397257081596	0	0.18109400973002	-0.210929599702982	29.7312565086944	29	27.6135857497368
MA0776.1	-0.0395138532258166	0	0.13965087628893	-0.142553135169168	2.14302916747428	2	2.08070763849193
MA0777.1	0.154482330841756	0	0.279894980011638	0.952133295407727	0.525161162554212	1	0
MA0105.4	0.180497586028119	0	0.269646502207486	0.747099720937153	1.39423909404173	2	0.654878527689684
MA0778.1	-0.209359217831407	0	0.074048189851701	-0.610567921141121	7.10108089938339	6	7.52171753304464
MA0779.1	0.165463586905335	0	0.269646502207486	0.676998487300732	1.44185130694653	2	0.745540625917258
MA0780.1	0.0289561962983904	0	0.253471905907114	0.0902036124597412	3.87877515152223	4	3.38587585696006
MA0781.1	0.0259347603915874	0	0.110715715372287	0.126563814566109	0.916690144392314	1	0.745540625917258
MA0783.1	-0.581284843798413	0	0.00552059177310962	-1.75782884562819	4.55581263101565	2	6.67507530232752
MA0784.1	0.0253379678317538	0	0.250524261869763	0.0820080085107354	19.7615219922282	20	17.6294429239867
MA0789.1	0.178269080206532	0	0.485394466167277	0.599424916835716	23.1318035948784	25	19.0470568736898
MA0790.1	0.127296345205632	0	0.443328483304055	0.452385251706408	27.4822180624268	29	23.3310176418269
MA0792.1	-0.126631700959947	0	0.14277843805104	-0.493310517545974	34.8229987284572	33	33.3091660455041
MA0793.1	-0.380495831369515	0	0.0323129627556279	-1.30226619474828	24.133928159414	20	25.9552797888451
MA0794.1	-0.323764348150207	0	0.0390489668487318	-1.04455433556122	3.29594210976866	2	4.27605836985026
MA0600.2	0.154482330841756	0	0.279894980011638	0.952133295407727	0.525161162554212	1	0
MA0795.1	0.0386060394044567	0	0.260022862216269	0.128581857709565	2.85145172328461	3	2.42966983585779
MA0796.1	-0.58530619869595	0	0	-2.11520660259194	2.10214615947371	0	4.00285913994393
MA0797.1	-0.54281506968949	0	0.0127656839856981	-1.57943950287553	6.78684989241783	4	8.92336596142947
MA0799.1	0.131945206688976	0	0.341751168951468	0.385147905164329	6.34230203024537	7	5.07686798353193
MA0510.2	-0.000350888968596141	0	0.13965087628893	-0.00129180340024543	2.00125295870146	2	1.81074059050372
MA0511.2	-0.39004541432332	0	0.0383197297334031	-1.24457594823592	18.5153222449617	15	20.2564575699187
MA0800.1	0.0368331252663152	0	0.277518418139647	0.128152273117373	25.5828869712142	26	22.7143543646438
MA0801.1	-0.207340589118207	0	0.0766017186470743	-0.799603826089378	33.9244363266591	31	33.5981438567577
MA0802.1	-0.318241720585544	0	0.0549114196958786	-1.06477078151838	22.2636257295135	19	23.3938922315399
MA0803.1	-0.0719944689178238	0	0.185220157363304	-0.258079512992497	27.8709934822219	27	26.071314997222
MA0804.1	0.061999228778145	0	0.267975172525378	0.236514763564173	1.78332833596764	2	1.39577345608368
MA0805.1	-0.306356413585923	0	0.0453125427406484	-1.08152345279232	26.5777114228257	23	27.6086765699893
MA0806.1	-0.205359017865947	0	0.0930066712903351	-0.771968557770918	31.7491761034599	29	31.4560625714254
MA0807.1	-0.139830906375802	0	0.124826181943694	-0.47514415632078	23.490788365494	22	22.7306275491555
MA0808.1	-0.12230343136844	0	0.148086310831889	-0.453286246390773	30.5899730516148	29	29.2487343558217
MA0810.1	0.181348376771964	0	0.449214854492175	0.581450267559452	19.3258736094198	21	15.7998911332763
MA0812.1	0.0180832729680613	0	0.268726830473334	0.0558240701491102	15.8530335882507	16	14.1869877641879
MA0813.1	0.0533083700689172	0	0.245564871403182	0.157133735963638	5.74424105333642	6	4.93805380694626
MA0815.1	0.0533083700689172	0	0.245564871403182	0.157133735963638	5.74424105333642	6	4.93805380694626
MA0816.1	-0.350474977442955	0	0.0342767397739878	-1.24564171307108	27.1584125780458	23	28.7144345670122
MA0461.2	-0.251610798254872	0	0.088216035316881	-0.745446241111179	11.7052324773902	10	12.2888387641991
MA0817.1	-0.0334111328100914	0	0.110715715372287	-0.151356712962666	1.10955738231206	1	1.11279405528683
MA0818.1	-0.288863560958712	0	0.0390489668487318	-0.942285910172488	3.14185378716852	2	3.98264687336659
MA0820.1	-0.229656720971014	0	0.0577660419674079	-1.04972234589555	49.4120885648191	45	49.0893807236143
MA0822.1	0.149268299219462	0	0.262075249138865	0.516160926609387	2.44702644668451	3	1.65957237733075
MA0826.1	0.0955162967339782	0	0.262075249138865	0.324066056497946	2.63959537481913	3	2.02625777195899
MA0827.1	-0.25255160260425	0	0.0682288628999887	-0.741453081158772	6.2579705458484	5	6.91628587957968
MA0828.1	-0.416951412178559	0	0.0266230096169862	-1.21346693526569	7.20346646729511	5	8.71667781421575
MA0832.1	-0.293023240885573	0	0.0222982228765377	-1.07208278801332	2.0530877599826	1	2.90944324594959
MA0834.1	-0.255098580366335	0	0	-1.31084061804278	0.812601979601544	0	1.54733829830316
MA0466.2	-0.508720043692573	0	0.0162206233487645	-1.47537231014303	7.78003118114862	5	9.81455929320648
MA0837.1	-0.163732385861554	0	0.121233020993354	-0.479129853070315	10.0185180451339	9	10.0770353169437
MA0838.1	-0.348641526837736	0	0.0293502855106153	-1.05975532929853	4.53787611691216	3	5.64092099812068
MA0839.1	0.249073298555802	0	0.560825500218741	1.09287189300995	1.18324583575149	2	0.253109940568658
MA0840.1	0.283030985683557	0	0.408254051017818	0.930798196099738	2.91324662981839	4	1.54733829830316
MA0844.1	0.0137750872198485	0	0.13965087628893	0.0511043759590095	1.95105178303663	2	1.71514864798331
MA0845.1	-0.162785488314455	0	0.112402814399432	-0.638329870012195	35.3735164960024	33	34.3574495188434
MA0032.2	-0.153592896111165	0	0.107471565307358	-0.675581858543646	45.7656451243457	43	44.1459056525746
MA0846.1	-0.226437640292515	0	0.058469900617242	-1.01120512839531	47.1838757472636	43	46.8464683065608
MA0848.1	-0.0324051735693525	0	0.220927322992049	-0.137521782716442	42.5484600408385	42	39.0198146296591
MA0849.1	0.187234738115865	0	0.575945657014091	0.728810595791303	35.2924864999033	38	29.2031540341868
MA0851.1	-0.0677374869493557	0	0.179081360981667	-0.251808149129529	30.8867533609411	30	28.8138567039459
MA0853.1	-0.268790095148825	0	0.0787292390143316	-0.782142481930682	8.54113050852601	7	9.26382740678071
MA0854.1	-0.0307337024727419	0	0.226071065072173	-0.089913030739615	10.1927000526262	10	9.40870875342774
MA0857.1	-0.388497972587729	0	0.0293502855106153	-1.17299564017555	4.73854180875095	3	6.02302406694402
MA0858.1	0.154482330841756	0	0.279894980011638	0.952133295407727	0.525161162554212	1	0
MA0859.1	-0.523168320580556	0	0.0161763234080435	-1.54863778504313	5.45908380164825	3	7.39506382211711
MA0860.1	0.154482330841756	0	0.279894980011638	0.952133295407727	0.525161162554212	1	0
MA0525.2	0.0404393431498873	0	0.110715715372287	0.201452198343396	0.870746162106013	1	0.658055134677112
MA0106.3	0.0983956368611345	0	0.262075249138865	0.33416210066509	2.62909713266583	3	2.00626725685265
MA0861.1	-0.521108911563137	0	0.0161763234080435	-1.54295989346497	5.44755106883019	3	7.3731034533001
MA0862.1	0.0763033210563653	0	0.278753600952829	0.401996053584232	0.759108692678951	1	0.445477592034596
MA0863.1	0.316414875164014	0	0.456031689565659	1.1744492430694	1.89207083297016	3	0.602838457755993
MA0024.3	-0.514142643945977	0	0	-1.95512947131297	1.7987617556088	0	3.42516142446676
MA0865.1	-0.027267701928321	0	0.152902578832921	-0.089063959060528	3.10734192980297	3	2.91693017566241
MA0866.1	-0.579589600786973	0	0	-2.10249555782269	2.07721857090127	0	3.95539258995916
MA0028.2	0.247087520460407	0	0.560825500218741	1.08217355466077	1.18921571204683	2	0.26447764389674
MA0873.1	-0.0932593193357363	0	0.169236364146203	-0.272124519698836	9.56592866138703	9	9.21522485566429
MA0874.1	-0.317428584539221	0	0.0564096093083136	-0.928371186393054	9.96886035564242	8	10.9824782684941
MA0875.1	0.0841620144837929	0	0.330515337371535	0.260822314575293	16.3044862853904	17	14.0466337725561
MA0876.1	-0.136604820046058	0	0.126290652051731	-0.41878250270388	15.0774715634909	14	14.7101801095859
MA0879.1	-0.300515452096074	0	0.0647755940007547	-0.902612696884624	13.1825706280196	11	14.1019526346996
MA0880.1	-0.323950045961026	0	0.0631705039593615	-0.974718950593655	13.3726513924083	11	14.4639001242364
MA0881.1	-0.0491189759877217	0	0.205978998431852	-0.156595576982518	18.4415136848848	18	17.115912980296
MA0882.1	-0.0951073015675794	0	0.15596203065962	-0.325237469211153	24.0305261081633	23	22.7583839431056
MA0883.1	0.241817368637053	0	0.57624721296245	0.751665589726768	16.9593827898139	19	13.293672874302
MA0884.1	-0.0345236197497512	0	0.200983488017063	-0.112648803064265	20.3317475516419	20	18.7152535285644
MA0885.1	0.109193183646148	0	0.40219888887498	0.412445073938605	32.516920563091	34	27.9179841954407
MA0886.1	0.0203824450432952	0	0.268726830473334	0.0629053909623456	15.8344794038673	16	14.1516573062135
MA0887.1	0.147878077275548	0	0.317775349870597	0.427912251966725	8.17435578760296	9	6.56542328424587
MA0888.1	0.0251798376406343	0	0.241144867196062	0.0733591835408748	6.86980036672963	7	6.08131837723332
MA0889.1	-0.232104242264097	0	0.0956344279750845	-0.727730816511052	16.9765459968885	15	17.3263546647664
MA0890.1	-0.271493456382322	0	0.0730993251876289	-0.915146023393572	22.83627646576	20	23.4843208029547
MA0892.1	-0.0416438051594215	0	0.166866773204619	-0.122184937599237	6.20647521823322	6	5.81822964220537
MA0894.1	0.132021330607914	0	0.399116316646701	0.452468631300692	24.5529892161976	26	20.7532463687526
MA0896.1	0.274802282975706	0	0.567715570741434	0.809298463815899	12.1183826434212	14	9.07554995971401
MA0898.1	0.276519410331096	0	0.524311587119969	0.829247175045404	13.9420733577493	16	10.5481805431681
MA0899.1	0.179690948549866	0	0.565036361390318	0.70806956953248	36.3393082194805	39	30.1964882603618
MA0903.1	-0.273330263536474	0	0.0701041505782018	-0.849643036945957	16.2630484529635	14	16.9677287898926
MA0905.1	0.0985259983827769	0	0.390656013004094	0.339464744457165	24.907672353595	26	21.4286259716012
MA0906.1	0.161260429742559	0	0.423827530994902	0.466449678260446	8.10373038302201	9	6.43093998727575
MA0908.1	0.102336486794182	0	0.390656013004094	0.352381088876824	24.8669066180186	26	21.3510007805491
MA0911.1	0.139723335829657	0	0.410629846741469	0.43016161359699	15.8670679916909	17	13.2137117575845
MA0914.1	-0.0176864754123898	0	0.211267319321265	-0.0548207134895525	16.1455345500906	16	14.7439614756812
MA0036.3	0.103693005714697	0	0.407631903644375	0.383161780201327	30.6548330696593	32	26.3722393342345
MA1106.1	0.134912585326959	0	0.317775349870597	0.390548118299408	8.24340888035685	9	6.69691262062033
MA0100.3	0.148680540830108	0	0.477654367817146	0.551341356572345	31.0541372528442	33	26.1325853225837
MA0104.4	-0.0778275201838601	0	0.169017627469967	-0.226281813898155	8.44342023695587	8	8.07776971908936
MA1109.1	0.121747379522536	0	0.434254653754619	0.438171073042966	28.5071985792573	30	24.2827623440539
MA0161.2	-0.0943082966938489	0	0.164429028838044	-0.294877250867549	16.7970435482124	16	15.9845501645954
MA0060.3	-0.227525226410062	0	0.0935105203524	-0.695299543750499	14.7721697866765	13	15.1288313759332
MA1110.1	0.0835994774260467	0	0.341753411860337	0.25339392673495	14.3624683425097	15	12.3486871585387
MA0014.3	-0.124193116803549	0	0.121233020993354	-0.362834033688109	9.76187101448556	9	9.58833384975959
MA1114.1	-0.558255026890156	0	0.00836591705819674	-1.93039505349825	25.2478047069072	19	29.0762983007162
MA1115.1	0.0416404176399077	0	0.287075889605265	0.161055895718459	34.4076445892173	35	30.5182580940863
MA1116.1	-0.130314503497901	0	0.105550611124005	-0.696241787008664	65.1801885366839	62	62.1146398177444
MA1118.1	0.121261168514819	0	0.338622150791745	0.370015517241567	15.0488303799459	16	12.6556422161025
MA1119.1	0.223650868139586	0	0.475118277048354	0.696835023523569	17.1010851601824	19	13.5634993208719
MA0442.2	0.18781933446753	0	0.568164894247263	0.795289225039876	42.8208691912148	46	35.5385299684922
MA1120.1	-0.691608171969595	0	0.00119182365026485	-2.63338567565464	33.5937063762107	24	39.9683753703757
MA1121.1	-0.0122439217548136	0	0.249575317326044	-0.0456288281756013	31.1612653341224	31	28.3365761903721
MA0750.2	-0.129669511649427	0	0.126530904750592	-0.402060896260269	16.0649314746481	15	15.5904789236766
MA0103.3	-0.324518284688821	0	0.0172334744982717	-1.69195509296604	62.6474566832338	55	64.2918691445823
MA1125.1	-0.118044434051029	0	0.109273457339648	-0.610152776498201	61.7468928253322	59	58.5770358284218
MA1154.1	0.00627688100291657	0	0.242714155998859	0.0184576162970454	5.96939207372125	6	5.36678128422155
MA1155.1	0.154482330841756	0	0.279894980011638	0.952133295407727	0.525161162554212	1	0
MA0037.3	-0.0689049377653639	0	0.18109400973002	-0.253077927741078	29.8791752035202	29	27.8952491806471
MA1148.1	0.176650440004771	0	0.423022607684713	0.535694655668504	14.6402550176996	16	11.877642258415
MA1149.1	0.316997367898928	0	0.567715570741434	0.929807707434779	11.8599073045132	14	8.58336706932123
MA1152.1	-0.541675083696252	0	0.000859866859664226	-2.71783252182472	59.0835619541905	47	65.50558146156
MA1153.1	0.0861226855769068	0	0.38165676934889	0.337921503812622	35.7384348291451	37	31.0523187497816
MA1418.1	-0.168205119311277	0	0	-1.04736243308879	0.51952996953837	0	0.989277209707486
MA1419.1	-0.192935552341342	0	0	-1.12686619755004	0.60115101902989	0	1.14469816485684
MA1420.1	-0.183439160453605	0	0.120568270721469	-0.541270305129756	11.2134664412988	10	11.3524290081929
MA1421.1	0.151035300802892	0	0.367973748517911	0.446091928623852	11.9688460033809	13	9.79080567414453
MA1463.1	-0.0212084566311503	0	0.211267319321265	-0.0657636556799881	16.174729076041	16	14.7995530312493
MA1467.1	-0.0666487846210488	0	0.198789612854162	-0.21566130514425	19.6252092809409	19	18.3698793442575
MA1468.1	-0.0981466055032794	0	0.158510547143224	-0.327232189803174	21.9977365874077	21	20.8875921448911
MA1470.1	0.154482330841756	0	0.279894980011638	0.952133295407727	0.525161162554212	1	0
MA1471.1	-0.0153138909821733	0	0.226718108751842	-0.0633516559102287	40.247519520335	40	36.6384157666654
MA1472.1	-0.378627907162326	0	0.0270577183066589	-1.40866545018875	30.9658636372094	26	32.964496701549
MA1474.1	0.264808622767383	0	0.45157815431015	0.767346251786611	6.65847308280581	8	4.67891374606069
MA1476.1	0.0496979743278567	0	0.334390791710628	0.189746845404688	33.311061728911	34	29.4301698299564
MA1478.1	-0.264376710568582	0	0.0587693952048424	-0.914904203837433	24.9459105273339	22	25.5014382366075
MA1479.1	0.117114419391283	0	0.330515337371535	0.361524986348923	16.0430312112131	17	13.5487769377025
MA1480.1	-0.201194901277517	0	0.0935105203524	-0.613329874002688	14.5524997146162	13	14.7105405964098
MA1481.1	-0.0832851501060317	0	0.186600008615054	-0.287964996413717	24.9269190501538	24	23.4652750955867
MA1483.1	0.23450502633815	0	0.378764568185969	0.721859571333656	4.01352339510904	5	2.64246041270183
MA1484.1	-0.144285338621364	0	0.0890972026009803	-0.457235652366936	3.59173940354183	3	3.8393088820064
MA1485.1	-0.672294853062182	0	0.00281755353116942	-1.99848817366473	5.05764415540137	2	7.63065153333625
MA1489.1	0.238853782103186	0	0.456031689565659	0.855819317255125	2.14160508020084	3	1.07799592373658
MA1491.1	-0.318221694068458	0	0.0429724621150062	-0.930634456823472	6.622781783906	5	7.61095118248075
MA1493.1	-0.162755744459529	0	0.0993719177082126	-0.492065667730482	4.72855941272145	4	5.0040158143517
MA1494.1	0.0698251238589571	0	0.278753600952829	0.363950747767132	0.779069213577802	1	0.48348596417272
MA1495.1	0.247887913518512	0	0.534277925541945	0.71522796681655	8.58709986967652	10	6.35136122387969
MA1496.1	-0.44217848251133	0	0.0214092077459068	-1.46124500226316	21.4019620492154	17	23.7531317531618
MA1498.1	-0.120051172483729	0	0.161888637156583	-0.371852062463433	15.9826109732015	15	15.4337260879447
MA1499.1	-0.314016824314383	0	0.0373326693025838	-1.25012965534762	36.716444290437	32	37.9146222311267
MA1500.1	-0.367330904839374	0	0.0369487222541912	-1.15304282819803	17.1458299918103	14	18.6487014165682
MA1501.1	-0.0825245292421153	0	0.163323361849766	-0.26089848056938	17.7225353228843	17	16.7468506556877
MA1502.1	-0.346946249261887	0	0.0425782871940235	-1.16531953501535	22.5949408609791	19	24.0247750063708
MA1503.1	0.0267789297461158	0	0.263774635100731	0.0835585981879025	16.774282900549	17	14.9412098544462
MA1504.1	-0.61135005596831	0	0.00162253504236093	-2.57331144548263	42.2351087095926	32	48.42313811664
MA1505.1	0.236535449222953	0	0.428687131192355	0.682724516204536	7.71844476107852	9	5.69728782596667
MA1506.1	0.24595453968675	0	0.512541601173331	0.711842383144504	9.52277943074846	11	7.1330610672594
MA1507.1	-0.437540940474576	0	0.0123050007144741	-1.75877455106616	37.7037002629892	31	40.7945327099413
MA1508.1	-0.0539158228170926	0	0.196832346852737	-0.245196417230589	49.0278794205671	48	45.3577783667618
MA1509.1	0.27424873497993	0	0.456031689565659	0.998024448527542	2.02606496276369	3	0.857987047080131
MA1511.1	-0.411548895977877	0	0.0275221797387193	-1.31638495000211	18.738158153672	15	20.6807766639402
MA1512.1	-0.442463214189308	0	0.0309540921944431	-1.34360820097244	14.3826713237431	11	16.3871572181586
MA1514.1	0.009793228441211	0	0.247790636606358	0.0293654361939034	4.95551579394348	5	4.43618101887328
MA1515.1	0.0885505571205627	0	0.368611062018553	0.320498627642627	28.9018298235842	30	25.0342102279901
MA1516.1	-0.0753553554791733	0	0.168690729443551	-0.222706368439319	11.5053475243119	11	10.9082223604534
MA1517.1	-0.158959275145982	0	0.124826181943694	-0.541651498949021	23.7061903571096	22	23.1407911464939
MA1518.1	-0.207108500769907	0	0.0487990919384282	-0.801789911181846	1.72186433368423	1	2.27873509402265
MA1519.1	-0.33316553898147	0	0.0425782871940235	-1.11694988960414	22.4350575257477	19	23.7203287779907
MA1520.1	0.0636721918909209	0	0.245564871403182	0.187787402953973	5.69560615906188	6	4.84544434200029
MA1522.1	-0.0584216467947449	0	0.1985805169428	-0.193697960492576	21.5857079727238	21	20.1030165820678
MA1524.1	-0.0321801166378108	0	0.1985805169428	-0.106301076021295	21.3196866796447	21	19.5964648565266
MA1525.1	-0.348005760785773	0	0.0347345061960767	-1.32322099448901	32.773121005895	28	34.4058352801591
MA1527.1	0.294011157355504	0	0.560825500218741	1.34829583116337	1.05032232510842	2	0
MA1528.1	0.338371707977139	0	0.572772095231649	1.0574018865758	3.62528663035233	5	1.90318875203971
MA1529.1	0.0761371914352673	0	0.245564871403182	0.224704397387229	5.63757187351521	6	4.73493676892614
MA1530.1	-0.378885940055297	0	0.0266284069179447	-1.39052067042606	29.8270998452393	25	31.7960884620068
MA1531.1	0.192824901545701	0	0.341751168951468	0.563673112016272	6.05853418394078	7	4.53652367298841
MA1533.1	0.107049979778688	0	0.255831579515445	0.338418886534656	3.56371048184936	4	2.78593684368554
MA1535.1	0.127591219667106	0	0.462926079881161	0.575512816990612	48.5946517447896	51	41.532836031593
MA1537.1	0.0088218361688166	0	0.110715715372287	0.0420734376169175	0.971493512320367	1	0.849895958785949
MA1538.1	-0.476458822769494	0	0	-1.86843947570288	1.64406695853814	0	3.13059509302238
MA1540.1	0.0953726621167492	0	0.362340703445529	0.313239081939723	21.0629901393527	22	18.1076691141995
MA1541.1	0.237236999477989	0	0.506193972047292	0.721989568821706	15.1389435688966	17	11.8272337110111
MA1542.1	-0.510908563983908	0	0.0144593176866625	-1.67783465768726	21.013830256418	16	24.0140599777288
MA1544.1	-0.0264886177578703	0	0.110715715372287	-0.120956564144437	1.0866491277381	1	1.06917267539928
MA1545.1	0.113040208755877	0	0.269646502207486	0.445523924781391	1.61181029029231	2	1.06917267539928
MA1546.1	-0.302728215087023	0	0.0222982228765377	-1.10123649972971	2.09175797596311	1	2.98307819601412
MA1547.1	0.0771387985213954	0	0.388971647032019	0.323727675468136	41.7182118155672	43	36.438874749731
MA1548.1	-0.033487040741945	0	0.22251598935045	-0.09868584947622	11.221315261166	11	10.3673745533451
MA1549.1	-0.374745161913729	0	0.0330334354722871	-1.29983441436545	25.2038324155885	21	26.9925672587921
MA1550.1	0.275567127897467	0	0.456031689565659	1.00342066979122	2.02181583742879	3	0.849895958785949
MA1552.1	-0.0221155493030327	0	0.168300331597019	-0.0643932876554165	7.11624438157418	7	6.55059149264409
MA1553.1	0.20735894718865	0	0.428687131192355	0.598992666640438	7.86539989715472	9	5.97711647011365
MA1554.1	-0.55620561087669	0	0.0134475830269474	-1.6815388553076	14.2099004585036	10	17.0581708468144
MA1557.1	0.377909860746633	0	0.572772095231649	1.18840035472778	3.48469094277266	5	1.63546962578927
MA1558.1	-0.4506606508508	0	0.00588282579458466	-2.13679986931932	53.2011879648522	44	57.3044980441796
MA1559.1	-0.42314883658133	0	0.0128609465250025	-1.7637907216124	40.9348878616764	34	43.9472870053499
MA1561.1	-0.394566911251845	0	0.0408925684625329	-1.16718442404629	11.6657442947933	9	13.2136462606164
MA1562.1	-0.637415687168037	0	0.00570183477448418	-1.93868563572183	14.9719058034538	10	18.5091641785455
MA1563.1	0.0990091941724347	0	0.33801435127767	0.288812348987943	6.50088612063556	7	5.37884021929074
MA1564.1	-0.0630007524950891	0	0.1985805169428	-0.209014629929626	21.632626144037	21	20.1923571020046
MA1565.1	-0.159532244525301	0	0.119288172259995	-0.602522679325393	32.1568506905149	30	31.2323472933804
MA1566.1	-0.342253715687336	0	0.0510439308724087	-1.08623900582443	18.0318019210517	15	19.3357491124265
MA1567.1	-0.320740456496945	0	0.0453125427406484	-1.13478938151683	26.765090751259	23	27.9654800463202
MA1568.1	-0.280400714040043	0	0.0623982373866393	-0.832208960813175	11.9199938483501	10	12.6977825061836
MA1569.1	0.0416985701482533	0	0.309926747777078	0.133028900918424	18.623276301335	19	16.4620212407892
MA1571.1	-0.314538408357586	0	0.0623982373866393	-0.935517700566572	12.1802640408242	10	13.193383116115
MA1572.1	-0.274395409251749	0	0.0647755940007547	-0.822555952199821	12.9743148477648	11	13.7053966912975
MA1573.1	0.24489373126064	0	0.456031689565659	0.879733290910162	2.12168768491355	3	1.04006967041196
MA1575.1	-0.0888663518706299	0	0.13847366242094	-0.313142332015266	2.32726228187921	2	2.43152016527683
MA1576.1	0.0665278811881596	0	0.250411783482818	0.200658928996313	4.70366572951849	5	3.95661382620413
MA1577.1	-0.0661256753280366	0	0.191695146811166	-0.228036154418302	24.7315420723059	24	23.0932426762478
MA1578.1	0.0928984663635584	0	0.338622150791745	0.284374286854675	15.2641979830734	16	13.06574033166
MA1579.1	-0.399253446182184	0	0.0162922764661517	-1.69891905981065	42.7895397366144	36	45.4788731301075
MA1580.1	-0.40382794620357	0	0.0346316700516572	-1.17673718071363	9.43072977198766	7	10.9577821903655
MA1583.1	0.241340784842943	0	0.408254051017818	0.785614659789496	3.06024904575762	4	1.82725697169525
MA1584.1	-0.11685010276729	0	0	-0.864736569112202	0.354440665119952	0	0.674917892625701
MA1585.1	0.0680854181909014	0	0.292596657673345	0.200790644004525	11.5436701170748	12	9.98119537425458
MA1587.1	-0.653433227167659	0	0.001347679482678	-2.54651863852352	35.4799462725106	26	41.5601106904932
MA1589.1	-0.172420461315626	0	0.0737861433804148	-0.586406015461479	2.6539029983775	2	3.05350202492085
MA1592.1	-0.56609999735857	0	0.00480313658216833	-1.82447224263802	3.2469539827695	1	5.18277628714465
MA1594.1	-0.0459724620057025	0	0	-0.535422349037127	0.13603282938751	0	0.259030634950023
MA1596.1	-0.857636890486303	0	0.000117404177265524	-3.25346324736015	33.8949601835653	22	42.5420160521987
MA1597.1	-0.383337456249982	0	0.0429724621150062	-1.11733915706955	7.00128651973523	5	8.3316913339198
MA1599.1	-0.340558600157443	0	0.0406730410246366	-1.11116931779766	20.2677930415165	17	21.5934727978371
MA1601.1	-0.139881386736235	0	0.104535009728524	-0.63419033572818	48.6516448428042	46	46.6413609989332
MA1602.1	-0.535435056492864	0	0.00480313658216833	-1.74519572780866	3.10135453841259	1	4.90552912048678
MA1603.1	-0.451859941210786	0	0.0265395926315588	-1.45196577776104	19.1649484862858	15	21.4934611559503
MA1604.1	0.0547568444105782	0	0.310944017682085	0.199330008154817	29.3129930709057	30	25.8171379778673
MA1608.1	0.224177198622186	0	0.525266301102064	0.722801674909935	19.8919425693776	22	15.8777868352445
MA1615.1	-0.130754889221773	0	0.141929692040107	-0.491380892683897	31.7499494533675	30	30.4575351668166
MA1618.1	0.145499773132322	0	0.508409664756379	0.61506072143429	42.5470635862085	45	36.0171555323579
MA1619.1	0.0401992085188967	0	0.287129788903768	0.136403020953008	23.5713930246118	24	20.8841131167588
MA1620.1	-0.53010309924415	0	0.00381960117445607	-2.28558583977777	44.2450422943616	35	49.2504081588369
MA1621.1	-0.451953863845958	0	0.00750777223228076	-1.99274367783128	46.183808481908	38	49.942162853942
MA1623.1	0.0599195374656505	0	0.371218840685764	0.285470294264702	53.7666150190566	55	47.38117144374
MA1624.1	-0.171102759997945	0	0.0969178439785246	-0.631392429086465	30.2031727821838	28	29.5121980370473
MA1625.1	-0.0959220303208266	0	0.167511004541971	-0.37160605341925	34.366094074791	33	32.4391385449099
MA1627.1	0.095083324431763	0	0.390656013004094	0.327781699827398	24.9445957988948	26	21.4989347604695
MA1628.1	-0.376232386198311	0	0.0323129627556279	-1.28690151891077	24.0813089276299	20	25.8550834385891
MA1629.1	-0.381728747332909	0	0.0270577183066589	-1.42092915457195	31.0121520056993	26	33.0526379652035
MA1630.1	-0.0415564199314424	0	0.219891064916877	-0.12484859534035	13.3031711273763	13	12.331597376078
MA1100.2	-0.481731612811784	0	0.0110170324575492	-1.82325899555441	32.5595799997884	26	35.9992153293083
MA0605.2	0.0389125769891687	0	0.13965087628893	0.146427234413699	1.86292430470997	2	1.54733829830316
MA0877.2	0.0702925503046856	0	0.278753600952829	0.366666710681067	0.777625984285391	1	0.48073779961807
MA0864.2	-0.325592092925278	0	0.0390489668487318	-1.04986272569897	3.30411484990151	2	4.2916207166413
MA0469.3	-0.0910827551568438	0	0	-0.75986629822513	0.273795088494567	0	0.521354410830606
MA0470.2	-0.359660313104221	0	0.0220300572942493	-1.26770051035149	2.32392291816302	1	3.42516142446676
MA0612.2	-0.280826015110663	0	0.071408581204462	-0.885221561221059	17.4333898907695	15	18.1962664679529
MA0847.2	-0.201773754824879	0	0.0980735237364411	-0.701124201496458	25.2700738143323	23	25.1187026310685
MA0766.2	-0.21053748708315	0	0.0980932152600303	-0.71322542360513	23.2268354381991	21	23.2280143589282
MA0038.2	0.174755851671111	0	0.452096793783116	0.519625975732251	12.7623144399363	14	10.3017103128201
MA0734.2	-0.295461190476995	0	0.0514597536450644	-0.906800380450606	4.27861762803635	3	5.14724685128381
MA0893.2	0.0641901699983629	0	0.292292530481569	0.214379642662984	22.3418965157171	23	19.5429336911614
MA0616.2	0.262858866446394	0	0.480380492956018	0.76993390560633	5.74656953700537	7	3.94248765284914
MA0900.2	-0.351587210558307	0	0.0348079960905508	-1.26718635266182	28.3043210744715	24	29.8964475910758
MA0158.2	-0.130336243533861	0	0.126290652051731	-0.399314359125268	15.0257627707172	14	14.611717396688
MA0902.2	0.0799364913049798	0	0.338622150791745	0.245052994593598	15.3640411625267	16	13.2558594542694
MA0485.2	0.00345172494170232	0	0.226239743471755	0.0101469401813022	10.9774782938035	11	9.90306571874545
MA0912.2	-0.29322846805484	0	0.0694010517673644	-0.925584900744848	17.5521671068491	15	18.4224393545804
MA0910.2	-0.46076496366214	0	0.0195035006512417	-1.48208861342797	19.2608487609826	15	21.6760722885602
MA1140.2	0.166129042204072	0	0.262075249138865	0.578097582476852	2.38808546726418	3	1.54733829830316
MA0701.2	-0.291956897392895	0	0.0647755940007547	-0.876345122650536	13.1139173018965	11	13.9712245248958
MA0702.2	-0.0309384457594524	0	0.214039913582965	-0.0949200489564004	15.2454618040551	15	14.0300633236208
MA0703.2	-0.030132181274328	0	0.226239743471755	-0.0887789679609346	11.1989107940767	11	10.3247124741838
MA0623.2	-0.599287174794497	0	0	-2.14619932471072	2.16352890516395	0	4.11974277503929
MA0842.2	0.15734779817313	0	0.409830969184026	0.45593935207115	9.07524741988772	10	7.28088074096853
MA0682.2	0.0467009599578425	0	0.30772134703331	0.192969128649145	40.2460657866073	41	35.6356475998028
MA0075.3	-0.195676794751787	0	0.0977634262693296	-0.644046660362035	20.9208231447973	19	20.8369579407686
MA0867.2	-0.1247132198293	0	0.129629991861488	-0.545293633652079	45.2229061317279	43	43.1124343463986
MA0868.2	-0.490325850838991	0	0.0110170324575492	-1.85846497961547	32.6976389527024	26	36.2621040628211
MA0079.4	-0.164552462432124	0	0.0890972026009803	-0.519003908134878	3.67970049531328	3	4.00680240217388
MA0746.2	-0.222318307954567	0	0.0920758492034166	-0.671151639375195	13.6492992715589	12	13.9906867544682
MA0122.3	0.0410915132904766	0	0.277518418139647	0.142871805322015	25.5353464552474	26	22.623828790103
MA1631.1	-0.220149280855957	0	0.0755493269720681	-0.893943686212364	38.4323695356697	35	38.1820482473365
MA1632.1	-0.219700921860897	0	0.0977634262693296	-0.725433571075694	21.1751171560263	19	21.3211788416292
MA1635.1	-0.263306457083093	0	0.0607412912646163	-1.03861378551311	35.8836159041748	32	36.3287692670353
MA1636.1	0.0960455414378014	0	0.354605451399198	0.319262710574366	22.0260143962562	23	18.9414381085016
MA1637.1	0.0836144568784682	0	0.368611062018553	0.302887274993033	28.9612876638708	30	25.1474285017814
MA1639.1	-0.222036766009805	0	0.0949271989176878	-0.733374473355227	21.20006855948	19	21.3686907393719
MA1640.1	-0.20599046608996	0	0.0979554718000592	-0.725782961041183	26.3938607667886	24	26.2585923117724
MA1641.1	-0.135515583462563	0	0.126110575438535	-0.442493606938311	20.3022936983739	19	19.6591681677871
MA1642.1	0.200413783361352	0	0.542491646193008	0.744695748200566	31.3611670700712	34	25.7172245516799
MA1643.1	0.133692092205085	0	0.375476826997633	0.406306858927865	4.4180420696675	5	3.41273571750735
MA1644.1	0.0333960398761199	0	0.279705832973707	0.100672625673093	13.7517469717911	14	12.1857653465978
MA1645.1	-0.130996683561963	0	0.141929692040107	-0.492310150848248	31.7533346354461	30	30.4639811539152
MA1646.1	-0.489317973734572	0	0.00664644888959773	-1.98573784816503	38.6400603972596	31	42.5775284854025
MA1647.1	0.183890519327029	0	0.508601969032504	0.654886208415168	27.792435612253	30	22.9217268791921
MA1648.1	-0.235821411097338	0	0.075522819274056	-0.790983862592813	22.4324616146333	20	22.7153857027986
MA1649.1	0.147188610726292	0	0.389002543597376	0.463169550619556	17.7174586653937	19	14.7371837993918
MA1650.1	0.363559801188404	0	0.572772095231649	1.14062893991334	3.53527414761922	5	1.73178901963124
MA1652.1	-0.706554125692803	0	0.000633690538892676	-2.86198355669397	39.0562423511966	28	46.3700127428308
MA1653.1	-0.0922969419120898	0	0.154667345274972	-0.319564069614645	25.0304613628341	24	23.662438023966
MA1654.1	-0.0814429831289742	0	0.13847366242094	-0.287964028477204	2.29914652050799	2	2.37798276880509
MA1655.1	0.12599486957626	0	0.390865880756754	0.437401360227835	25.576487732279	27	21.7021690786945
MA1683.1	0.135382971481351	0	0.425645544947231	0.491792587129065	29.3051842523494	31	24.8022686023059
MA0833.2	-0.501641901742235	0	0.0183516171428876	-1.49258066703625	12.5240410977559	9	14.8479956073733
MA0102.4	0.233350703242567	0	0.525266301102064	0.75139125000077	19.81246082343	22	15.7264394934854
MA0836.2	0.151849651147978	0	0.453697449954052	0.483148137316617	18.6315046749929	20	15.4776895236796
MA0018.4	-0.0728051725374481	0	0.193737400137981	-0.241875759539963	21.7335858104664	21	20.3846022138449
MA1102.2	-0.0657869678082053	0	0.185220157363304	-0.235588985180446	27.794170745096	27	25.9250308798813
MA0471.2	-0.12609473426641	0	0.144709881406437	-0.461817857102381	29.5980775004923	28	28.359989296499
MA0154.4	0.204354878200927	0	0.53233043136615	0.70872526139709	25.6891430652563	28	20.9166848140725
MA0162.4	-0.223560274952426	0	0.0856512957206971	-0.655899745752072	10.4204801040177	9	10.8424423720442
MA0598.3	-0.00336552856278516	0	0.262240522943933	-0.0137362054156688	39.0530632450541	39	35.3639591608655
MA0640.2	-0.104672215312728	0	0.150193965161683	-0.471016862269928	47.9598032867581	46	45.3239719660481
MA0765.2	-0.131212295423019	0	0.126381959101681	-0.422675209868916	19.2138202290251	18	18.5865216223823
MA0148.4	-0.114455533213593	0	0.14145285956627	-0.450259836964572	35.6798805244968	34	33.9408209681035
MA0047.3	-0.0219838636092318	0	0.222684021313389	-0.0791343675178762	28.2686585307962	28	25.8285397825435
MA0035.4	-0.17020082060878	0	0.126610431861698	-0.536829866035785	17.4773767607479	16	17.2800252702307
MA0482.2	-0.0965059310604524	0	0.149411064076198	-0.351711228193002	29.2104422522976	28	27.6218630300603
MA1104.2	-0.247532097502185	0	0.060696061679394	-0.937264212749599	32.3638294713938	29	32.6264716034726
MA1105.2	-0.420910153698407	0	0.0275221797387193	-1.34775740904488	18.8362093604394	15	20.8674835527178
MA0114.4	-0.10517253946725	0	0.154667345274972	-0.364862146020572	25.1795241441756	24	23.9462799985259
MA0484.2	-0.0199017630502407	0	0.228909074781611	-0.069870564412347	26.229846469284	26	23.9462799985259
MA0039.4	-0.33411032164841	0	0.0294837698405588	-1.42102390622658	42.6733423468421	37	44.2576126903462
MA1107.2	-0.00584668287217571	0	0.225747822713697	-0.0207344646456305	27.069123275857	27	24.5444118986288
MA0700.2	0.0920548675367945	0	0.347331838621862	0.309913249019667	23.0358534355544	24	19.8643507519016
MA0052.4	-0.126502644233962	0	0.118071767609094	-0.609734221500694	54.6478659755988	52	52.0592295702322
MA0499.2	-0.542238491728896	0	0.00354256754532661	-2.25239883977002	40.8491023581212	32	45.7839361910247
MA0500.2	0.0142343433051648	0	0.27302349621208	0.0503160692047605	26.8328789411884	27	24.0945607833642
MA0502.2	-0.184901211395784	0	0.0974387923685748	-0.599701797753805	19.7432035646817	18	19.5945613888454
MA0063.2	-0.451188713870498	0	0.0262854922974186	-1.42890812230664	17.9833990372051	14	20.2435814364866
MA0679.2	0.216546922105514	0	0.53233043136615	0.749511347575466	25.5613494112205	28	20.6733430303538
MA0712.2	0.0386501739997316	0	0.317079501473902	0.15647286153149	38.399406159614	39	34.1192801326965
MA1113.2	0.045481673631997	0	0.310944017682085	0.165827889424289	29.4275374089092	30	26.0352507138634
MA0681.2	-0.324880746373225	0	0.0355913085852773	-1.31249094167696	38.0186302491846	33	39.3942152619864
MA0782.2	-0.216899094681763	0	0.0950955009808608	-0.735442637413716	23.2993102637747	21	23.3660192814992
MA0627.2	-0.0453988269458199	0	0.216818276175849	-0.168119644020251	30.5897040612055	30	28.2482221503723
MA0508.3	0.111565626161717	0	0.40219888887498	0.421226180381056	32.4859272019973	34	27.858967338705
MA0798.2	0.292036050964011	0	0.567715570741434	0.858636282837489	12.0118993081347	14	8.87278680265079
MA0743.2	-0.623767949887545	0	0.00586660643328653	-2.01312661609623	19.8681806856955	14	23.832539994129
MA0744.2	-0.615434229938589	0	0.00640117511528153	-2.01559946244691	21.0245154694782	15	25.0344065186044
MA0745.2	-0.482058134906195	0	0.00707560025329883	-2.03231694921715	42.0718910607663	34	46.1123427637763
MA0143.4	-0.78702557833441	0	0.000347098689889283	-3.04528496187533	35.3161363804881	24	43.2481876015393
MA0829.2	0.0409326579461107	0	0.263774635100731	0.127507132032089	16.6566641329885	17	14.71724285927
MA0522.3	-0.170007022849698	0	0.12176602574468	-0.572613866065015	22.7725196288215	21	22.3629164770362
MA0830.2	-0.368067606223184	0	0.013755949597827	-1.73378278019721	52.4309494431687	45	54.8378272836509
MA0769.2	-0.145940200406655	0	0.115879877867276	-0.577453594315904	36.1658417619229	34	34.8661773578687
MA0090.3	-0.00906291567763784	0	0.242452170199843	-0.0353816919516998	35.1312056308821	35	31.8960466535937
MA0809.2	-0.0673575677994673	0	0.173223150831421	-0.259604696903083	33.949748715817	33	31.6463431353082
MA0003.4	-0.440809061752994	0	0.0120849017920535	-1.74959244553551	36.5921231431541	30	39.677892716175
MA0814.2	-0.293272531426547	0	0.0376593318127665	-1.20750203431075	39.6933239141586	35	40.5831290362433
MA0748.2	0.0476230025699396	0	0.255831579515445	0.14885501322466	3.80190673729121	4	3.2395047623095
MA0528.2	-0.19302819003331	0	0.0952021438648092	-0.751797022580146	34.7767633127211	32	34.2211256132847
MA0609.2	0.39116626452308	0	0.572772095231649	1.23276839771506	3.4384077923726	5	1.54733829830316
